# Supplementary material for: Trinuclear nickel coordination complexes of phenanthrene-9,10-dione dioxime
Source: Acta Crystallogr E Crystallogr Commun. 2016 Mar 24;72(Pt 4):538–42. doi: 10.1107/S2056989016004023 (PMC4910314; doi:10.1107/S2056989016004023)
Supplement: Supplementary file 1 [file e-72-00538-sup1.cif]

##############################################################################
#                                                                            #
# This CIF contains the data in a paper accepted for publication in          #
# Acta Crystallographica Section E. It conforms to the requirements of       #
# Notes for Authors for Acta Crystallographica Section E, and has been       #
# peer reviewed under the auspices of the IUCr Commission on Journals.       #
#                                                                            #
# Full details of the Crystallographic Information File format               #
# are given in the paper "The Crystallographic Information File (CIF):       #
# a New Standard Archive File for Crystallography" by S. R. Hall, F. H.      #
# Allen and I. D. Brown [Acta Cryst. (1991), A47, 655-685].                  #
#                                                                            #
# The current version of the core CIF dictionary is obtainable from          #
# ftp://ftp.iucr.org/pub/cif_core.dic.                                       #
#                                                                            #
# Software is freely available for graphical display of the structure(s)     #
# in this CIF. For information consult the CIF software page                 #
# http://www.iucr.org/resources/cif/software.                                #
#                                                                            #
# This file may be used for bona fide research purposes within the           #
# scientific community so long as proper attribution is given to the journal # 
# article from which it was obtained.                                        #
#                                                                            #
##############################################################################
data_global
_audit_creation_method     'form.cif (version 2.0)'
_journal_data_validation_number     ?
_journal_date_recd_electronic     2016-02-04
_journal_date_accepted     2016-03-09
_journal_name_full     'Acta Crystallographica, Section E'
_journal_year     2016
_journal_volume     72
_journal_issue      4
_journal_page_first     538
_journal_page_last     542
_journal_paper_category     GM
_journal_paper_doi     10.1107/S2056989016004023
_journal_coeditor_code     PK2575
_publ_contact_author_name     'Cowley, Alan'
_publ_contact_author_address     '204 E. 24~th~ St. Austin, TX 78712'
_publ_contact_author_email     acowley@cm.utexas.edu
_publ_contact_author_fax     ?
_publ_contact_author_phone     ?
_publ_section_title
;
Trinuclear nickel coordination complexes of phenanthrene-9,10-dione dioxime
;
loop_
    _publ_author_name
    _publ_author_address
    'Williams, Owen M.'
;
105 E. 24th St.
Austin
TX 78704
USA
;
    'Cowley, Alan H.'
;
105 E. 24th St.
Austin
TX 78704
USA
;
_publ_section_synopsis
;
Trinuclear nickel complexes have been isolated and characterized. These
complexes resulted from reaction with the constrained \a--\b dioxime congener
of phenanthrene-9,10-dione.
;
data_1
_audit_creation_method     SHELXL-2013
_database_code_depnum_ccdc_archive     'CCDC 1462813'
_chemical_name_systematic
;\
Bis[\m~2~-9,10-bis(oxidoimino)phenanthrene]bis[\m~2~-10-\
(oxidoimino)phenanthrene-9-one oxime](phenanthrene-9,10-dione
dioxime)trinickel(II) toluene disolvate
;
_chemical_name_common     ?
_chemical_formula_moiety     'C70 H44 N10 Ni3 O10, 2(C7 H8)'
_chemical_formula_sum     'C84 H60 N10 Ni3 O10'
_chemical_formula_iupac
;
[Ni3 (C14 H8 N2 O2)2 (C14 H9 N2 O2)2 (C14 H10 N2 O2)] , 2C7 H8
;
_chemical_formula_weight     1545.55
_chemical_melting_point     ?
_shelx_space_group_comment
;
The symmetry employed for this shelxl refinement is uniquely defined
by the following loop, which should always be used as a source of
symmetry information in preference to the above space-group names.
They are only intended as comments.
;
_space_group_crystal_system     monoclinic
_space_group_name_H-M_alt     'P 21/c'
_space_group_name_Hall     '-P 2ybc'
loop_
    _space_group_symop_operation_xyz
    'x, y, z'
    '-x, y+1/2, -z+1/2'
    '-x, -y, -z'
    'x, -y-1/2, z-1/2'
_cell_length_a     15.973(3)
_cell_length_b     18.639(3)
_cell_length_c     22.785(4)
_cell_angle_alpha     90.000
_cell_angle_beta     101.757(4)
_cell_angle_gamma     90.000
_cell_volume     6641.1(19)
_cell_formula_units_Z     4
_cell_measurement_reflns_used     20424
_cell_measurement_theta_min     1.3022
_cell_measurement_theta_max     31.0999
_cell_measurement_temperature     100(2)
_exptl_crystal_description     Block
_exptl_crystal_colour     Red
_exptl_crystal_size_max     0.1580
_exptl_crystal_size_mid     0.1110
_exptl_crystal_size_min     0.1060
_exptl_crystal_density_diffrn     1.546
_exptl_crystal_density_meas     ?
_exptl_crystal_density_method     ?
_exptl_crystal_F_000     3192
_exptl_absorpt_coefficient_mu     0.918
_exptl_absorpt_correction_type     multi-scan
_exptl_absorpt_process_details
;
(ABSCOR; Higashi, 1995)
;
_shelx_estimated_absorpt_T_min     ?
_shelx_estimated_absorpt_T_max     ?
_exptl_absorpt_correction_T_min     0.7985
_exptl_absorpt_correction_T_max     1.0000
_exptl_special_details     ?
_diffrn_ambient_temperature     100(2)
_diffrn_radiation_type     MoK\a
_diffrn_radiation_wavelength     0.71069
_diffrn_measurement_device_type     'Rigaku Saturn724+ (2x2 bin mode)'
_diffrn_measurement_method     'dtprofit.ref'
_diffrn_detector_area_resol_mean     28.5714
_diffrn_reflns_number     79592
_diffrn_reflns_av_R_equivalents     0.0541
_diffrn_reflns_theta_min     1.799
_diffrn_reflns_theta_max     27.500
_diffrn_reflns_theta_full     25.240
_diffrn_measured_fraction_theta_max     0.999
_diffrn_measured_fraction_theta_full     0.999
_diffrn_reflns_limit_h_min     -20
_diffrn_reflns_limit_h_max     20
_diffrn_reflns_limit_k_min     -24
_diffrn_reflns_limit_k_max     24
_diffrn_reflns_limit_l_min     -29
_diffrn_reflns_limit_l_max     29
_refine_special_details     ?
_reflns_number_total     15260
_reflns_number_gt     13993
_reflns_threshold_expression     'I > 2\s(I)'
_refine_ls_structure_factor_coef     Fsqd
_refine_ls_matrix_type     full
_refine_ls_R_factor_all     0.0746
_refine_ls_R_factor_gt     0.0670
_refine_ls_wR_factor_gt     0.1467
_refine_ls_wR_factor_ref     0.1507
_refine_ls_goodness_of_fit_ref     1.211
_refine_ls_restrained_S_all     1.203
_refine_ls_number_reflns     15260
_refine_ls_number_parameters     1046
_refine_ls_number_restraints     291
_refine_ls_hydrogen_treatment     mixed
_refine_ls_weighting_scheme     calc
_refine_ls_weighting_details
              'w=1/[\s^2^(Fo^2^)+(0.0495P)^2^+7.4732P] where P=(Fo^2^+2Fc^2^)/3'
_atom_sites_solution_hydrogens     mixed
_atom_sites_solution_primary     ?
_atom_sites_solution_secondary     ?
_refine_ls_shift/su_max     0.001
_refine_ls_shift/su_mean     0.000
_refine_diff_density_max     0.556
_refine_diff_density_min     -0.680
_refine_ls_extinction_method     none
_refine_ls_extinction_coef     .
loop_
    _atom_type_symbol
    _atom_type_description
    _atom_type_scat_dispersion_real
    _atom_type_scat_dispersion_imag
    _atom_type_scat_source
    'C' 'C' 0.0033 0.0016
                         'International Tables Vol C Tables 4.2.6.8 and 6.1.1.4'
    'H' 'H' 0.0000 0.0000
                         'International Tables Vol C Tables 4.2.6.8 and 6.1.1.4'
    'N' 'N' 0.0061 0.0033
                         'International Tables Vol C Tables 4.2.6.8 and 6.1.1.4'
    'O' 'O' 0.0106 0.0060
                         'International Tables Vol C Tables 4.2.6.8 and 6.1.1.4'
    'Ni' 'Ni' 0.3393 1.1124
                         'International Tables Vol C Tables 4.2.6.8 and 6.1.1.4'
_computing_data_collection
;
CrystalClear (Rigaku Inc, 2008)
;
_computing_cell_refinement
;
CrystalClear (Rigaku Inc, 2008)
;
_computing_data_reduction
;
CrystalClear (Rigaku Inc, 2008)
;
_computing_structure_solution
;
SIR2004 (Burla <i>et al.</i>,  2005)
;
_computing_structure_refinement
;
SHELXL2013 (Sheldrick, 2015)
;
_computing_molecular_graphics
;
Mercury (Macrae <i>et al.</i>,  2006)
;
_computing_publication_material
;
publCIF (Westrip, 2010) and WinGX (Farrugia, 1999)
;
loop_
    _atom_site_type_symbol
    _atom_site_label
    _atom_site_fract_x
    _atom_site_fract_y
    _atom_site_fract_z
    _atom_site_U_iso_or_equiv
    _atom_site_adp_type
    _atom_site_calc_flag
    _atom_site_occupancy
    _atom_site_disorder_assembly
    _atom_site_disorder_group
    C C1 0.3573(2) 0.26380(17) 0.77353(15) 0.0300(7) Uani d 1 . .
    C C2 0.4143(2) 0.20289(17) 0.79218(14) 0.0287(6) Uani d 1 . .
    C C3 0.5058(2) 0.21463(17) 0.81436(14) 0.0289(7) Uani d 1 . .
    C C4 0.5622(2) 0.15956(19) 0.83987(15) 0.0341(7) Uani d 1 . .
    H H4 0.5433 0.1123 0.8376 0.041 Uiso calc 1 . .
    C C5 0.6447(2) 0.1749(2) 0.86803(16) 0.0392(8) Uani d 1 . .
    H H5 0.6811 0.1381 0.8850 0.047 Uiso calc 1 . .
    C C6 0.6738(2) 0.2450(2) 0.87123(17) 0.0423(9) Uani d 1 . .
    H H6 0.7292 0.2554 0.8913 0.051 Uiso calc 1 . .
    C C7 0.6209(2) 0.2991(2) 0.84477(17) 0.0412(8) Uani d 1 . .
    H H7 0.6418 0.3458 0.8465 0.049 Uiso calc 1 . .
    C C8 0.5364(2) 0.28614(18) 0.81521(15) 0.0318(7) Uani d 1 . .
    C C9 0.4809(2) 0.34500(17) 0.78633(15) 0.0306(7) Uani d 1 . .
    C C10 0.5151(2) 0.41244(19) 0.77676(16) 0.0371(8) Uani d 1 . .
    H H10 0.5735 0.4200 0.7897 0.045 Uiso calc 1 . .
    C C11 0.4652(2) 0.46755(19) 0.74890(17) 0.0403(8) Uani d 1 . .
    H H11 0.4897 0.5119 0.7442 0.048 Uiso calc 1 . .
    C C12 0.3783(2) 0.45710(18) 0.72779(17) 0.0388(8) Uani d 1 . .
    H H12 0.3445 0.4941 0.7085 0.047 Uiso calc 1 . .
    C C13 0.3423(2) 0.39116(17) 0.73569(16) 0.0334(7) Uani d 1 . .
    H H13 0.2841 0.3841 0.7212 0.040 Uiso calc 1 . .
    C C14 0.3922(2) 0.33465(16) 0.76530(15) 0.0294(7) Uani d 1 . .
    C C15 0.3654(2) 0.24577(17) 0.93609(14) 0.0292(7) Uani d 1 . .
    C C16 0.4342(2) 0.19229(17) 0.94884(14) 0.0283(6) Uani d 1 . .
    C C17 0.5203(2) 0.21590(17) 0.98016(14) 0.0293(7) Uani d 1 . .
    C C18 0.5819(2) 0.16511(18) 1.00548(14) 0.0327(7) Uani d 1 . .
    H H18 0.5684 0.1165 1.0024 0.039 Uiso calc 1 . .
    C C19 0.6622(2) 0.1864(2) 1.03489(15) 0.0364(8) Uani d 1 . .
    H H19 0.7032 0.1524 1.0507 0.044 Uiso calc 1 . .
    C C20 0.6815(2) 0.2591(2) 1.04065(17) 0.0410(8) Uani d 1 . .
    H H20 0.7354 0.2738 1.0606 0.049 Uiso calc 1 . .
    C C21 0.6211(2) 0.3092(2) 1.01689(16) 0.0396(8) Uani d 1 . .
    H H21 0.6345 0.3577 1.0218 0.048 Uiso calc 1 . .
    C C22 0.5392(2) 0.28906(18) 0.98522(14) 0.0317(7) Uani d 1 . .
    C C23 0.4766(2) 0.34208(17) 0.95560(15) 0.0317(7) Uani d 1 . .
    C C24 0.4995(2) 0.41366(19) 0.94928(17) 0.0386(8) Uani d 1 . .
    H H24 0.5548 0.4282 0.9663 0.046 Uiso calc 1 . .
    C C25 0.4432(3) 0.4633(2) 0.91884(18) 0.0428(9) Uani d 1 . .
    H H25 0.4599 0.5108 0.9166 0.051 Uiso calc 1 . .
    C C26 0.3618(2) 0.44223(19) 0.89172(17) 0.0408(8) Uani d 1 . .
    H H26 0.3242 0.4751 0.8696 0.049 Uiso calc 1 . .
    C C27 0.3360(2) 0.37214(18) 0.89741(16) 0.0363(8) Uani d 1 . .
    H H27 0.2809 0.3585 0.8790 0.044 Uiso calc 1 . .
    C C28 0.3911(2) 0.32129(17) 0.93032(15) 0.0312(7) Uani d 1 . .
    C C29 0.0764(2) 0.10264(17) 0.76379(14) 0.0291(7) Uani d 1 . .
    C C30 0.1064(2) 0.03055(17) 0.75287(15) 0.0309(7) Uani d 1 . .
    C C31 0.0435(2) -0.02258(18) 0.72335(15) 0.0346(7) Uani d 1 . .
    C C32 0.0685(2) -0.0803(2) 0.69200(18) 0.0429(9) Uani d 1 . .
    H H32 0.1254 -0.0851 0.6889 0.051 Uiso calc 1 . .
    C C33 0.0088(3) -0.1305(2) 0.6655(2) 0.0529(10) Uani d 1 . .
    H H33 0.0255 -0.1689 0.6445 0.064 Uiso calc 1 . .
    C C34 -0.0749(3) -0.1236(2) 0.6701(2) 0.0539(11) Uani d 1 . .
    H H34 -0.1146 -0.1579 0.6526 0.065 Uiso calc 1 . .
    C C35 -0.1009(2) -0.0668(2) 0.70016(19) 0.0472(9) Uani d 1 . .
    H H35 -0.1581 -0.0628 0.7026 0.057 Uiso calc 1 . .
    C C36 -0.0422(2) -0.01423(19) 0.72739(16) 0.0366(8) Uani d 1 . .
    C C37 -0.0676(2) 0.0483(2) 0.75883(16) 0.0360(8) Uani d 1 . .
    C C38 -0.1479(2) 0.0511(2) 0.77467(18) 0.0434(9) Uani d 1 . .
    H H38 -0.1845 0.0120 0.7661 0.052 Uiso calc 1 . .
    C C39 -0.1741(2) 0.1100(2) 0.80252(18) 0.0462(9) Uani d 1 . .
    H H39 -0.2275 0.1102 0.8127 0.055 Uiso calc 1 . .
    C C40 -0.1214(2) 0.1683(2) 0.81519(18) 0.0450(9) Uani d 1 . .
    H H40 -0.1397 0.2086 0.8331 0.054 Uiso calc 1 . .
    C C41 -0.0410(2) 0.1676(2) 0.80142(17) 0.0393(8) Uani d 1 . .
    H H41 -0.0054 0.2072 0.8109 0.047 Uiso calc 1 . .
    C C42 -0.0122(2) 0.10822(18) 0.77336(15) 0.0323(7) Uani d 1 . .
    C C43 0.0836(2) 0.08681(19) 0.92655(15) 0.0345(7) Uani d 1 . .
    C C44 0.1243(2) 0.02254(19) 0.90908(15) 0.0346(7) Uani d 1 . .
    C C45 0.0739(2) -0.04203(19) 0.89031(16) 0.0378(8) Uani d 1 . .
    C C46 0.1065(3) -0.1008(2) 0.86405(17) 0.0433(9) Uani d 1 . .
    H H46 0.1639 -0.1016 0.8616 0.052 Uiso calc 1 . .
    C C47 0.0542(3) -0.1577(2) 0.8417(2) 0.0555(11) Uani d 1 . .
    H H47 0.0760 -0.1960 0.8233 0.067 Uiso calc 1 . .
    C C48 -0.0306(3) -0.1576(3) 0.8468(2) 0.0633(13) Uani d 1 . .
    H H48 -0.0655 -0.1963 0.8323 0.076 Uiso calc 1 . .
    C C49 -0.0636(3) -0.1003(2) 0.8731(2) 0.0535(11) Uani d 1 . .
    H H49 -0.1209 -0.1011 0.8758 0.064 Uiso calc 1 . .
    C C50 -0.0134(2) -0.0412(2) 0.89578(16) 0.0424(9) Uani d 1 . .
    C C51 -0.0494(2) 0.0194(2) 0.92335(16) 0.0408(9) Uani d 1 . .
    C C52 -0.1321(3) 0.0157(2) 0.93653(19) 0.0505(10) Uani d 1 . .
    H H52 -0.1643 -0.0258 0.9266 0.061 Uiso calc 1 . .
    C C53 -0.1662(2) 0.0706(3) 0.96312(19) 0.0524(11) Uani d 1 . .
    H H53 -0.2208 0.0661 0.9712 0.063 Uiso calc 1 . .
    C C54 -0.1207(2) 0.1331(3) 0.97825(18) 0.0507(10) Uani d 1 . .
    H H54 -0.1443 0.1706 0.9964 0.061 Uiso calc 1 . .
    C C55 -0.0392(2) 0.1395(2) 0.96614(17) 0.0430(9) Uani d 1 . .
    H H55 -0.0084 0.1816 0.9762 0.052 Uiso calc 1 . .
    C C56 -0.0028(2) 0.0833(2) 0.93893(15) 0.0379(8) Uani d 1 . .
    C C57 0.4778(2) -0.09599(17) 0.87975(15) 0.0311(7) Uani d 1 . .
    C C58 0.4046(2) -0.13101(17) 0.83829(15) 0.0305(7) Uani d 1 . .
    C C59 0.4055(2) -0.20914(17) 0.83084(14) 0.0320(7) Uani d 1 . .
    C C60 0.3314(2) -0.24949(19) 0.80879(17) 0.0412(8) Uani d 1 . .
    H H60 0.2797 -0.2260 0.7955 0.049 Uiso calc 1 . .
    C C61 0.3342(3) -0.3230(2) 0.80656(19) 0.0508(10) Uani d 1 . .
    H H61 0.2842 -0.3488 0.7931 0.061 Uiso calc 1 . .
    C C62 0.4101(3) -0.3585(2) 0.82407(19) 0.0534(11) Uani d 1 . .
    H H62 0.4120 -0.4082 0.8214 0.064 Uiso calc 1 . .
    C C63 0.4839(3) -0.3203(2) 0.84575(19) 0.0487(10) Uani d 1 . .
    H H63 0.5352 -0.3449 0.8576 0.058 Uiso calc 1 . .
    C C64 0.4835(2) -0.24541(18) 0.85028(16) 0.0367(8) Uani d 1 . .
    C C65 0.5628(2) -0.20611(19) 0.87678(16) 0.0367(8) Uani d 1 . .
    C C66 0.6421(2) -0.2409(2) 0.88592(18) 0.0453(9) Uani d 1 . .
    H H66 0.6448 -0.2878 0.8724 0.054 Uiso calc 1 . .
    C C67 0.7154(3) -0.2078(2) 0.91426(19) 0.0483(10) Uani d 1 . .
    H H67 0.7673 -0.2321 0.9199 0.058 Uiso calc 1 . .
    C C68 0.7123(2) -0.1384(2) 0.93455(18) 0.0441(9) Uani d 1 . .
    H H68 0.7622 -0.1167 0.9550 0.053 Uiso calc 1 . .
    C C69 0.6367(2) -0.10049(19) 0.92512(16) 0.0372(8) Uani d 1 . .
    H H69 0.6360 -0.0534 0.9384 0.045 Uiso calc 1 . .
    C C70 0.5598(2) -0.13368(18) 0.89503(15) 0.0321(7) Uani d 1 . .
    C C71 0.1134(3) 0.1368(4) 0.5502(3) 0.100(2) Uani d 1 . .
    H H71A 0.0755 0.1011 0.5291 0.150 Uiso calc 1 . .
    H H71B 0.1188 0.1755 0.5235 0.150 Uiso calc 1 . .
    H H71C 0.0906 0.1547 0.5832 0.150 Uiso calc 1 . .
    C C72 0.2006(3) 0.1037(3) 0.5736(2) 0.0596(12) Uani d 1 . .
    C C73 0.2598(3) 0.0972(2) 0.5371(2) 0.0513(10) Uani d 1 . .
    H H73 0.2466 0.1145 0.4980 0.062 Uiso calc 1 . .
    C C74 0.3375(3) 0.0656(2) 0.55792(19) 0.0501(10) Uani d 1 . .
    H H74 0.3767 0.0618 0.5330 0.060 Uiso calc 1 . .
    C C75 0.3582(3) 0.0391(2) 0.61574(19) 0.0502(10) Uani d 1 . .
    H H75 0.4106 0.0167 0.6294 0.060 Uiso calc 1 . .
    C C76 0.3013(3) 0.0460(3) 0.6527(2) 0.0634(13) Uani d 1 . .
    H H76 0.3150 0.0287 0.6917 0.076 Uiso calc 1 . .
    C C77 0.2235(3) 0.0787(3) 0.6320(2) 0.0722(15) Uani d 1 . .
    H H77 0.1857 0.0842 0.6578 0.087 Uiso calc 1 . .
    C C78 -0.1860(5) 0.0902(4) 0.4357(4) 0.087(2) Uani d 0.66 A 1
    H H78A -0.1443 0.0585 0.4248 0.131 Uiso calc 0.66 A 1
    H H78B -0.1928 0.1314 0.4099 0.131 Uiso calc 0.66 A 1
    H H78C -0.2397 0.0656 0.4315 0.131 Uiso calc 0.66 A 1
    C C79 -0.1572(3) 0.1133(3) 0.4982(3) 0.0727(19) Uani d 0.66 A 1
    C C80 -0.1792(5) 0.0748(4) 0.5449(3) 0.080(2) Uani d 0.66 A 1
    H H80 -0.2124 0.0336 0.5364 0.096 Uiso calc 0.66 A 1
    C C81 -0.1524(6) 0.0964(5) 0.6039(4) 0.086(3) Uani d 0.66 A 1
    H H81 -0.1681 0.0703 0.6348 0.103 Uiso calc 0.66 A 1
    C C82 -0.1021(6) 0.1574(5) 0.6167(3) 0.082(3) Uani d 0.66 A 1
    H H82 -0.0833 0.1721 0.6562 0.098 Uiso calc 0.66 A 1
    C C83 -0.0800(5) 0.1963(4) 0.5703(3) 0.083(2) Uani d 0.66 A 1
    H H83 -0.0466 0.2373 0.5789 0.100 Uiso calc 0.66 A 1
    C C84 -0.1068(4) 0.1750(3) 0.5113(3) 0.0769(19) Uani d 0.66 A 1
    H H84 -0.0916 0.2015 0.4805 0.092 Uiso calc 0.66 A 1
    C C78A -0.1035(9) 0.1587(8) 0.4495(6) 0.078(4) Uani d 0.34 B 2
    H H78D -0.0889 0.2087 0.4523 0.118 Uiso calc 0.34 B 2
    H H78E -0.1505 0.1513 0.4163 0.118 Uiso calc 0.34 B 2
    H H78F -0.0551 0.1314 0.4433 0.118 Uiso calc 0.34 B 2
    C C79A -0.1290(7) 0.1344(6) 0.5073(7) 0.080(3) Uani d 0.34 B 2
    C C81A -0.2097(10) 0.0579(9) 0.5603(8) 0.082(3) Uani d 0.34 B 2
    H H81A -0.2488 0.0208 0.5596 0.098 Uiso calc 0.34 B 2
    C C80A -0.1873(8) 0.0791(7) 0.5038(8) 0.079(3) Uani d 0.34 B 2
    H H80A -0.2108 0.0567 0.4677 0.094 Uiso calc 0.34 B 2
    C C82A -0.1790(13) 0.0872(12) 0.6100(11) 0.082(3) Uani d 0.34 B 2
    H H82A -0.1962 0.0714 0.6444 0.098 Uiso calc 0.34 B 2
    C C83A -0.1209(15) 0.1416(12) 0.6139(7) 0.082(3) Uani d 0.34 B 2
    H H83A -0.0979 0.1629 0.6505 0.099 Uiso calc 0.34 B 2
    C C84A -0.0965(12) 0.1648(9) 0.5594(6) 0.081(2) Uani d 0.34 B 2
    H H84A -0.0572 0.2019 0.5609 0.097 Uiso calc 0.34 B 2
    N N1 0.27646(17) 0.24607(14) 0.76671(13) 0.0330(6) Uani d 1 . .
    N N2 0.37143(17) 0.14219(14) 0.79170(13) 0.0302(6) Uani d 1 . .
    N N3 0.28561(17) 0.22388(14) 0.93075(12) 0.0312(6) Uani d 1 . .
    N N4 0.42751(17) 0.12499(14) 0.93553(12) 0.0307(6) Uani d 1 . .
    N N5 0.13044(18) 0.15645(14) 0.76514(14) 0.0337(6) Uani d 1 . .
    N N6 0.18439(17) 0.00730(14) 0.76635(13) 0.0308(6) Uani d 1 . .
    N N7 0.13358(18) 0.14323(15) 0.93093(13) 0.0345(6) Uani d 1 . .
    N N8 0.20644(18) 0.03278(15) 0.90921(13) 0.0330(6) Uani d 1 . .
    N N9 0.45806(17) -0.03173(14) 0.89580(12) 0.0301(6) Uani d 1 . .
    N N10 0.34564(17) -0.08566(14) 0.81453(13) 0.0329(6) Uani d 1 . .
    O O1 0.21502(15) 0.29635(12) 0.75199(13) 0.0424(6) Uani d 1 . .
    O O2 0.41168(14) 0.07989(11) 0.80519(11) 0.0333(5) Uani d 1 . .
    O O3 0.22535(15) 0.27495(13) 0.92507(12) 0.0399(6) Uani d 1 . .
    O O4 0.34924(14) 0.09770(12) 0.91047(11) 0.0342(5) Uani d 1 . .
    O O5 0.09813(16) 0.22254(13) 0.76779(14) 0.0454(7) Uani d 1 . .
    O O6 0.24766(14) 0.05433(12) 0.79020(11) 0.0331(5) Uani d 1 . .
    O O7 0.10615(16) 0.20776(14) 0.94544(13) 0.0445(6) Uani d 1 . .
    O O8 0.25669(15) -0.02059(12) 0.89833(11) 0.0361(5) Uani d 1 . .
    O O9 0.52088(17) 0.00669(14) 0.93202(12) 0.0404(6) Uani d 1 . .
    O O10 0.27559(16) -0.11284(13) 0.77446(12) 0.0395(6) Uani d 1 . .
    Ni Ni1 0.25135(3) 0.14989(2) 0.77620(2) 0.03005(11) Uani d 1 . .
    Ni Ni2 0.24612(3) 0.12803(2) 0.92204(2) 0.03014(11) Uani d 1 . .
    Ni Ni3 0.34675(3) 0.01380(2) 0.85238(2) 0.02978(11) Uani d 1 . .
    H H1A 0.149(4) 0.262(3) 0.761(3) 0.10(2) Uiso d 1 . .
    H H2A 0.166(3) 0.244(3) 0.935(2) 0.081(16) Uiso d 1 . .
    H H3A 0.488(4) 0.043(3) 0.933(3) 0.09(2) Uiso d 1 . .
    H H4A 0.233(3) -0.070(3) 0.770(2) 0.095(18) Uiso d 1 . .
loop_
    _atom_site_aniso_label
    _atom_site_aniso_U_11
    _atom_site_aniso_U_22
    _atom_site_aniso_U_33
    _atom_site_aniso_U_12
    _atom_site_aniso_U_13
    _atom_site_aniso_U_23
    C1 0.0263(16) 0.0267(15) 0.0376(17) -0.0007(13) 0.0076(13) 0.0027(13)
    C2 0.0271(16) 0.0272(15) 0.0329(16) 0.0010(13) 0.0088(13) 0.0019(13)
    C3 0.0274(16) 0.0301(16) 0.0318(16) -0.0026(13) 0.0120(13) -0.0014(13)
    C4 0.0296(17) 0.0359(18) 0.0379(18) 0.0044(14) 0.0095(14) 0.0015(14)
    C5 0.0292(18) 0.047(2) 0.0414(19) 0.0061(16) 0.0076(15) 0.0005(16)
    C6 0.0243(17) 0.055(2) 0.046(2) -0.0013(16) 0.0035(15) -0.0013(18)
    C7 0.0321(19) 0.045(2) 0.046(2) -0.0098(16) 0.0084(15) -0.0027(17)
    C8 0.0286(17) 0.0349(17) 0.0343(17) -0.0010(14) 0.0122(13) -0.0019(14)
    C9 0.0319(17) 0.0291(16) 0.0334(16) -0.0043(13) 0.0125(13) -0.0049(13)
    C10 0.0361(19) 0.0343(18) 0.0448(19) -0.0093(15) 0.0173(15) -0.0043(15)
    C11 0.049(2) 0.0278(17) 0.048(2) -0.0082(16) 0.0199(17) 0.0011(15)
    C12 0.048(2) 0.0265(16) 0.046(2) 0.0013(15) 0.0182(17) 0.0047(15)
    C13 0.0344(18) 0.0274(16) 0.0396(18) 0.0021(14) 0.0104(14) 0.0029(14)
    C14 0.0313(17) 0.0237(15) 0.0354(16) -0.0018(13) 0.0118(13) 0.0005(13)
    C15 0.0300(17) 0.0285(16) 0.0298(15) -0.0013(13) 0.0080(13) -0.0011(13)
    C16 0.0288(16) 0.0261(15) 0.0309(15) -0.0018(13) 0.0081(13) -0.0004(12)
    C17 0.0282(16) 0.0318(16) 0.0285(15) -0.0034(13) 0.0072(12) -0.0013(13)
    C18 0.0335(18) 0.0324(17) 0.0321(16) -0.0039(14) 0.0062(14) -0.0003(14)
    C19 0.0315(18) 0.043(2) 0.0338(17) 0.0031(15) 0.0052(14) 0.0020(15)
    C20 0.0312(18) 0.049(2) 0.0400(19) -0.0079(16) -0.0001(15) -0.0026(16)
    C21 0.039(2) 0.0372(19) 0.0425(19) -0.0116(16) 0.0077(16) -0.0027(16)
    C22 0.0322(17) 0.0329(17) 0.0312(16) -0.0055(14) 0.0095(13) -0.0022(13)
    C23 0.0345(18) 0.0299(16) 0.0328(16) -0.0010(14) 0.0116(14) -0.0016(13)
    C24 0.040(2) 0.0316(17) 0.047(2) -0.0064(15) 0.0132(16) -0.0014(15)
    C25 0.053(2) 0.0287(17) 0.050(2) -0.0040(16) 0.0183(18) -0.0005(16)
    C26 0.048(2) 0.0298(17) 0.046(2) 0.0042(16) 0.0131(17) 0.0056(15)
    C27 0.039(2) 0.0315(17) 0.0391(18) 0.0016(15) 0.0109(15) 0.0002(14)
    C28 0.0335(17) 0.0283(16) 0.0341(17) -0.0011(14) 0.0123(14) -0.0011(13)
    C29 0.0243(16) 0.0294(16) 0.0328(16) 0.0010(13) 0.0043(12) 0.0051(13)
    C30 0.0267(16) 0.0299(16) 0.0355(17) -0.0019(13) 0.0053(13) 0.0030(13)
    C31 0.0344(18) 0.0314(17) 0.0359(17) -0.0036(14) 0.0026(14) 0.0023(14)
    C32 0.037(2) 0.041(2) 0.048(2) -0.0034(16) 0.0033(16) -0.0064(17)
    C33 0.050(3) 0.040(2) 0.064(3) -0.0043(19) 0.001(2) -0.0108(19)
    C34 0.047(2) 0.042(2) 0.065(3) -0.0139(19) -0.006(2) -0.003(2)
    C35 0.034(2) 0.043(2) 0.060(2) -0.0075(17) -0.0004(17) 0.0005(19)
    C36 0.0312(18) 0.0355(18) 0.0403(19) -0.0055(14) 0.0007(14) 0.0057(15)
    C37 0.0289(17) 0.0405(19) 0.0374(18) -0.0029(15) 0.0040(14) 0.0083(15)
    C38 0.0283(18) 0.052(2) 0.049(2) -0.0044(16) 0.0051(16) 0.0110(18)
    C39 0.0297(19) 0.063(3) 0.048(2) 0.0074(18) 0.0115(16) 0.0120(19)
    C40 0.033(2) 0.057(2) 0.047(2) 0.0098(18) 0.0127(16) 0.0050(18)
    C41 0.0339(19) 0.0388(19) 0.046(2) 0.0010(15) 0.0088(15) -0.0008(16)
    C42 0.0255(16) 0.0349(17) 0.0357(17) 0.0006(13) 0.0043(13) 0.0063(14)
    C43 0.0300(17) 0.0390(18) 0.0344(17) -0.0011(14) 0.0059(13) 0.0044(14)
    C44 0.0328(18) 0.0368(18) 0.0328(17) -0.0041(14) 0.0035(14) 0.0078(14)
    C45 0.038(2) 0.0362(18) 0.0372(18) -0.0071(15) 0.0031(15) 0.0051(15)
    C46 0.043(2) 0.041(2) 0.044(2) -0.0107(17) 0.0031(16) 0.0024(16)
    C47 0.063(3) 0.044(2) 0.058(3) -0.017(2) 0.008(2) -0.005(2)
    C48 0.056(3) 0.058(3) 0.071(3) -0.030(2) 0.001(2) -0.004(2)
    C49 0.043(2) 0.054(3) 0.060(3) -0.017(2) 0.0017(19) 0.002(2)
    C50 0.038(2) 0.047(2) 0.0387(19) -0.0151(17) 0.0003(15) 0.0102(17)
    C51 0.0311(19) 0.053(2) 0.0361(18) -0.0055(16) 0.0019(14) 0.0130(16)
    C52 0.037(2) 0.064(3) 0.049(2) -0.0115(19) 0.0057(17) 0.016(2)
    C53 0.030(2) 0.078(3) 0.051(2) 0.002(2) 0.0115(17) 0.019(2)
    C54 0.035(2) 0.074(3) 0.046(2) 0.005(2) 0.0135(17) 0.011(2)
    C55 0.0318(19) 0.054(2) 0.045(2) 0.0010(17) 0.0108(16) 0.0073(18)
    C56 0.0281(17) 0.050(2) 0.0341(17) -0.0037(16) 0.0025(14) 0.0097(16)
    C57 0.0320(17) 0.0263(15) 0.0364(17) 0.0007(13) 0.0102(14) 0.0033(13)
    C58 0.0323(17) 0.0262(15) 0.0341(16) 0.0016(13) 0.0095(13) 0.0031(13)
    C59 0.0381(18) 0.0273(16) 0.0303(16) 0.0003(14) 0.0061(14) 0.0001(13)
    C60 0.042(2) 0.0313(18) 0.048(2) -0.0002(15) 0.0036(16) 0.0007(16)
    C61 0.065(3) 0.0309(19) 0.050(2) -0.0080(19) -0.003(2) -0.0026(17)
    C62 0.076(3) 0.0271(18) 0.053(2) 0.0001(19) 0.003(2) -0.0054(17)
    C63 0.058(3) 0.0330(19) 0.053(2) 0.0136(18) 0.0061(19) 0.0004(17)
    C64 0.047(2) 0.0299(17) 0.0355(18) 0.0032(15) 0.0124(15) 0.0008(14)
    C65 0.0396(19) 0.0345(18) 0.0382(18) 0.0070(15) 0.0130(15) 0.0062(15)
    C66 0.045(2) 0.039(2) 0.054(2) 0.0106(17) 0.0135(18) 0.0073(17)
    C67 0.038(2) 0.047(2) 0.060(2) 0.0133(18) 0.0112(18) 0.0134(19)
    C68 0.0332(19) 0.047(2) 0.050(2) 0.0003(16) 0.0055(16) 0.0147(18)
    C69 0.0358(19) 0.0345(18) 0.0411(19) 0.0052(15) 0.0074(15) 0.0093(15)
    C70 0.0312(17) 0.0303(16) 0.0356(17) 0.0021(14) 0.0085(14) 0.0062(14)
    C71 0.055(3) 0.108(5) 0.138(6) 0.015(3) 0.025(4) 0.052(4)
    C72 0.047(3) 0.054(3) 0.080(3) 0.000(2) 0.019(2) 0.015(2)
    C73 0.055(3) 0.052(2) 0.050(2) -0.001(2) 0.0157(19) 0.0116(19)
    C74 0.059(3) 0.045(2) 0.053(2) 0.000(2) 0.026(2) -0.0001(19)
    C75 0.054(3) 0.045(2) 0.053(2) 0.0034(19) 0.014(2) 0.0046(19)
    C76 0.070(3) 0.074(3) 0.052(3) 0.018(3) 0.025(2) 0.016(2)
    C77 0.075(3) 0.083(4) 0.071(3) 0.017(3) 0.045(3) 0.020(3)
    C78 0.110(6) 0.077(5) 0.074(5) -0.002(5) 0.018(5) -0.001(4)
    C79 0.081(4) 0.068(4) 0.068(3) 0.006(4) 0.014(3) -0.012(3)
    C80 0.100(5) 0.069(4) 0.067(4) 0.005(4) 0.006(4) -0.005(3)
    C81 0.105(5) 0.069(4) 0.075(4) 0.007(4) -0.001(4) 0.004(4)
    C82 0.097(5) 0.070(5) 0.069(4) 0.009(4) -0.005(4) -0.009(3)
    C83 0.088(4) 0.078(5) 0.080(4) 0.007(4) 0.007(4) -0.015(4)
    C84 0.080(4) 0.075(4) 0.076(4) 0.010(4) 0.018(4) -0.010(4)
    C78A 0.087(8) 0.089(8) 0.067(7) 0.002(7) 0.035(6) 0.000(7)
    C79A 0.090(5) 0.074(5) 0.074(4) 0.010(4) 0.015(4) -0.008(4)
    C81A 0.098(6) 0.074(6) 0.070(5) 0.002(5) 0.010(5) -0.003(5)
    C80A 0.093(6) 0.070(5) 0.072(5) 0.001(5) 0.014(5) -0.005(5)
    C82A 0.097(6) 0.072(5) 0.071(5) 0.007(5) 0.004(5) 0.000(4)
    C83A 0.095(6) 0.074(5) 0.071(4) 0.006(5) -0.003(5) -0.005(5)
    C84A 0.090(5) 0.074(5) 0.075(4) 0.008(4) 0.007(4) -0.009(4)
    N1 0.0260(14) 0.0272(14) 0.0453(16) 0.0056(11) 0.0061(12) 0.0058(12)
    N2 0.0292(14) 0.0235(13) 0.0386(15) 0.0031(11) 0.0087(12) 0.0020(11)
    N3 0.0283(14) 0.0289(14) 0.0366(15) 0.0044(11) 0.0072(11) 0.0010(11)
    N4 0.0267(14) 0.0288(13) 0.0366(14) -0.0035(11) 0.0064(11) -0.0041(11)
    N5 0.0284(15) 0.0259(13) 0.0478(17) 0.0024(11) 0.0104(12) 0.0030(12)
    N6 0.0275(14) 0.0251(13) 0.0394(15) -0.0040(11) 0.0060(12) 0.0006(11)
    N7 0.0304(15) 0.0345(15) 0.0379(15) -0.0016(12) 0.0058(12) 0.0002(12)
    N8 0.0307(15) 0.0301(14) 0.0389(15) -0.0007(12) 0.0084(12) 0.0027(12)
    N9 0.0279(14) 0.0247(13) 0.0365(14) -0.0019(11) 0.0034(11) 0.0023(11)
    N10 0.0294(15) 0.0264(13) 0.0415(16) -0.0013(11) 0.0039(12) -0.0017(12)
    O1 0.0271(13) 0.0255(12) 0.0740(19) 0.0064(10) 0.0091(12) 0.0141(12)
    O2 0.0295(12) 0.0231(11) 0.0480(14) 0.0047(9) 0.0098(10) 0.0017(10)
    O3 0.0292(13) 0.0282(12) 0.0627(17) 0.0058(10) 0.0104(11) 0.0020(11)
    O4 0.0255(12) 0.0296(12) 0.0474(14) -0.0045(9) 0.0072(10) -0.0069(10)
    O5 0.0288(13) 0.0255(12) 0.084(2) 0.0048(10) 0.0163(13) 0.0077(13)
    O6 0.0249(12) 0.0255(11) 0.0468(14) -0.0039(9) 0.0021(10) 0.0009(10)
    O7 0.0333(14) 0.0368(14) 0.0663(18) 0.0036(11) 0.0169(12) -0.0043(13)
    O8 0.0344(13) 0.0292(12) 0.0449(14) -0.0010(10) 0.0087(11) 0.0005(10)
    O9 0.0337(14) 0.0317(13) 0.0506(15) -0.0002(11) -0.0038(11) -0.0058(11)
    O10 0.0349(14) 0.0309(12) 0.0471(15) 0.0019(11) -0.0049(11) -0.0071(11)
    Ni1 0.0237(2) 0.0232(2) 0.0434(2) 0.00088(16) 0.00702(17) 0.00455(17)
    Ni2 0.0251(2) 0.0275(2) 0.0382(2) -0.00170(16) 0.00718(17) -0.00033(17)
    Ni3 0.0274(2) 0.0223(2) 0.0386(2) 0.00040(16) 0.00435(17) 0.00011(17)
_geom_special_details
;
 All esds (except the esd in the dihedral angle between two l.s. planes)
 are estimated using the full covariance matrix.  The cell esds are taken
 into account individually in the estimation of esds in distances, angles
 and torsion angles; correlations between esds in cell parameters are only
 used when they are defined by crystal symmetry.  An approximate (isotropic)
 treatment of cell esds is used for estimating esds involving l.s. planes.
;
loop_
    _geom_bond_atom_site_label_1
    _geom_bond_atom_site_label_2
    _geom_bond_site_symmetry_2
    _geom_bond_distance
    _geom_bond_publ_flag
    C1 N1 . 1.310(4) ?
    C1 C14 . 1.461(4) ?
    C1 C2 . 1.464(4) ?
    C2 N2 . 1.322(4) ?
    C2 C3 . 1.462(4) ?
    C3 C4 . 1.410(5) ?
    C3 C8 . 1.418(4) ?
    C4 C5 . 1.373(5) ?
    C4 H4 . 0.9300 ?
    C5 C6 . 1.383(5) ?
    C5 H5 . 0.9300 ?
    C6 C7 . 1.374(5) ?
    C6 H6 . 0.9300 ?
    C7 C8 . 1.400(5) ?
    C7 H7 . 0.9300 ?
    C8 C9 . 1.479(5) ?
    C9 C10 . 1.406(4) ?
    C9 C14 . 1.412(5) ?
    C10 C11 . 1.373(5) ?
    C10 H10 . 0.9300 ?
    C11 C12 . 1.387(5) ?
    C11 H11 . 0.9300 ?
    C12 C13 . 1.384(5) ?
    C12 H12 . 0.9300 ?
    C13 C14 . 1.408(4) ?
    C13 H13 . 0.9300 ?
    C15 N3 . 1.321(4) ?
    C15 C16 . 1.468(4) ?
    C15 C28 . 1.479(4) ?
    C16 N4 . 1.290(4) ?
    C16 C17 . 1.481(4) ?
    C17 C22 . 1.396(4) ?
    C17 C18 . 1.401(5) ?
    C18 C19 . 1.380(5) ?
    C18 H18 . 0.9300 ?
    C19 C20 . 1.390(5) ?
    C19 H19 . 0.9300 ?
    C20 C21 . 1.372(5) ?
    C20 H20 . 0.9300 ?
    C21 C22 . 1.410(5) ?
    C21 H21 . 0.9300 ?
    C22 C23 . 1.469(5) ?
    C23 C24 . 1.399(5) ?
    C23 C28 . 1.424(5) ?
    C24 C25 . 1.376(5) ?
    C24 H24 . 0.9300 ?
    C25 C26 . 1.378(5) ?
    C25 H25 . 0.9300 ?
    C26 C27 . 1.384(5) ?
    C26 H26 . 0.9300 ?
    C27 C28 . 1.402(5) ?
    C27 H27 . 0.9300 ?
    C29 N5 . 1.319(4) ?
    C29 C30 . 1.465(4) ?
    C29 C42 . 1.479(4) ?
    C30 N6 . 1.295(4) ?
    C30 C31 . 1.472(5) ?
    C31 C32 . 1.394(5) ?
    C31 C36 . 1.399(5) ?
    C32 C33 . 1.384(5) ?
    C32 H32 . 0.9300 ?
    C33 C34 . 1.367(6) ?
    C33 H33 . 0.9300 ?
    C34 C35 . 1.372(6) ?
    C34 H34 . 0.9300 ?
    C35 C36 . 1.410(5) ?
    C35 H35 . 0.9300 ?
    C36 C37 . 1.469(5) ?
    C37 C38 . 1.403(5) ?
    C37 C42 . 1.420(5) ?
    C38 C39 . 1.375(6) ?
    C38 H38 . 0.9300 ?
    C39 C40 . 1.370(6) ?
    C39 H39 . 0.9300 ?
    C40 C41 . 1.382(5) ?
    C40 H40 . 0.9300 ?
    C41 C42 . 1.401(5) ?
    C41 H41 . 0.9300 ?
    C43 N7 . 1.311(4) ?
    C43 C44 . 1.457(5) ?
    C43 C56 . 1.465(5) ?
    C44 N8 . 1.325(4) ?
    C44 C45 . 1.463(5) ?
    C45 C46 . 1.399(5) ?
    C45 C50 . 1.425(5) ?
    C46 C47 . 1.381(5) ?
    C46 H46 . 0.9300 ?
    C47 C48 . 1.383(6) ?
    C47 H47 . 0.9300 ?
    C48 C49 . 1.381(7) ?
    C48 H48 . 0.9300 ?
    C49 C50 . 1.399(5) ?
    C49 H49 . 0.9300 ?
    C50 C51 . 1.465(6) ?
    C51 C56 . 1.411(5) ?
    C51 C52 . 1.416(5) ?
    C52 C53 . 1.359(6) ?
    C52 H52 . 0.9300 ?
    C53 C54 . 1.378(6) ?
    C53 H53 . 0.9300 ?
    C54 C55 . 1.389(5) ?
    C54 H54 . 0.9300 ?
    C55 C56 . 1.402(5) ?
    C55 H55 . 0.9300 ?
    C57 N9 . 1.310(4) ?
    C57 C70 . 1.465(5) ?
    C57 C58 . 1.495(5) ?
    C58 N10 . 1.299(4) ?
    C58 C59 . 1.467(4) ?
    C59 C60 . 1.406(5) ?
    C59 C64 . 1.408(5) ?
    C60 C61 . 1.372(5) ?
    C60 H60 . 0.9300 ?
    C61 C62 . 1.368(6) ?
    C61 H61 . 0.9300 ?
    C62 C63 . 1.380(6) ?
    C62 H62 . 0.9300 ?
    C63 C64 . 1.399(5) ?
    C63 H63 . 0.9300 ?
    C64 C65 . 1.481(5) ?
    C65 C66 . 1.400(5) ?
    C65 C70 . 1.416(5) ?
    C66 C67 . 1.364(6) ?
    C66 H66 . 0.9300 ?
    C67 C68 . 1.379(6) ?
    C67 H67 . 0.9300 ?
    C68 C69 . 1.378(5) ?
    C68 H68 . 0.9300 ?
    C69 C70 . 1.420(5) ?
    C69 H69 . 0.9300 ?
    C71 C72 . 1.517(7) ?
    C71 H71A . 0.9600 ?
    C71 H71B . 0.9600 ?
    C71 H71C . 0.9600 ?
    C72 C73 . 1.387(6) ?
    C72 C77 . 1.388(7) ?
    C73 C74 . 1.369(6) ?
    C73 H73 . 0.9300 ?
    C74 C75 . 1.382(6) ?
    C74 H74 . 0.9300 ?
    C75 C76 . 1.365(6) ?
    C75 H75 . 0.9300 ?
    C76 C77 . 1.377(7) ?
    C76 H76 . 0.9300 ?
    C77 H77 . 0.9300 ?
    C78 C79 . 1.470(10) ?
    C78 H78A . 0.9600 ?
    C78 H78B . 0.9600 ?
    C78 H78C . 0.9600 ?
    C79 C80 . 1.386(6) ?
    C79 C84 . 1.401(6) ?
    C80 C81 . 1.386(7) ?
    C80 H80 . 0.9300 ?
    C81 C82 . 1.390(7) ?
    C81 H81 . 0.9300 ?
    C82 C83 . 1.386(7) ?
    C82 H82 . 0.9300 ?
    C83 C84 . 1.384(6) ?
    C83 H83 . 0.9300 ?
    C84 H84 . 0.9300 ?
    C78A C79A . 1.523(18) ?
    C78A H78D . 0.9600 ?
    C78A H78E . 0.9600 ?
    C78A H78F . 0.9600 ?
    C79A C84A . 1.32(2) ?
    C79A C80A . 1.382(8) ?
    C81A C82A . 1.26(3) ?
    C81A C80A . 1.46(2) ?
    C81A H81A . 0.9300 ?
    C80A H80A . 0.9300 ?
    C82A C83A . 1.36(3) ?
    C82A H82A . 0.9300 ?
    C83A C84A . 1.44(2) ?
    C83A H83A . 0.9300 ?
    C84A H84A . 0.9300 ?
    N1 O1 . 1.349(3) ?
    N1 Ni1 . 1.859(3) ?
    N2 O2 . 1.333(3) ?
    N2 Ni1 . 1.884(3) ?
    N3 O3 . 1.341(3) ?
    N3 Ni2 . 1.892(3) ?
    N4 O4 . 1.363(3) ?
    N5 O5 . 1.342(3) ?
    N5 Ni1 . 1.900(3) ?
    N6 O6 . 1.364(3) ?
    N7 O7 . 1.344(4) ?
    N7 Ni2 . 1.871(3) ?
    N8 O8 . 1.333(4) ?
    N8 Ni2 . 1.888(3) ?
    N9 O9 . 1.365(4) ?
    N9 Ni3 . 2.035(3) ?
    N10 O10 . 1.388(4) ?
    N10 Ni3 . 2.043(3) ?
    O1 H1A . 1.29(6) ?
    O2 Ni3 . 2.050(2) ?
    O3 H2A . 1.17(5) ?
    O4 Ni2 . 1.811(2) ?
    O4 Ni3 . 2.044(2) ?
    O5 H1A . 1.13(6) ?
    O6 Ni1 . 1.813(2) ?
    O6 Ni3 . 2.042(2) ?
    O7 H2A . 1.24(6) ?
    O8 Ni3 . 2.047(2) ?
    O9 H3A . 0.85(6) ?
    O10 H4A . 1.04(6) ?
loop_
    _geom_angle_atom_site_label_1
    _geom_angle_atom_site_label_2
    _geom_angle_atom_site_label_3
    _geom_angle_site_symmetry_1
    _geom_angle_site_symmetry_3
    _geom_angle
    _geom_angle_publ_flag
    N1 C1 C14 . . 127.3(3) ?
    N1 C1 C2 . . 112.3(3) ?
    C14 C1 C2 . . 120.4(3) ?
    N2 C2 C3 . . 127.7(3) ?
    N2 C2 C1 . . 111.7(3) ?
    C3 C2 C1 . . 120.3(3) ?
    C4 C3 C8 . . 119.3(3) ?
    C4 C3 C2 . . 122.9(3) ?
    C8 C3 C2 . . 117.5(3) ?
    C5 C4 C3 . . 120.8(3) ?
    C5 C4 H4 . . 119.6 ?
    C3 C4 H4 . . 119.6 ?
    C4 C5 C6 . . 120.1(3) ?
    C4 C5 H5 . . 120.0 ?
    C6 C5 H5 . . 120.0 ?
    C7 C6 C5 . . 120.0(3) ?
    C7 C6 H6 . . 120.0 ?
    C5 C6 H6 . . 120.0 ?
    C6 C7 C8 . . 122.1(4) ?
    C6 C7 H7 . . 119.0 ?
    C8 C7 H7 . . 119.0 ?
    C7 C8 C3 . . 117.6(3) ?
    C7 C8 C9 . . 121.2(3) ?
    C3 C8 C9 . . 121.2(3) ?
    C10 C9 C14 . . 117.7(3) ?
    C10 C9 C8 . . 121.0(3) ?
    C14 C9 C8 . . 121.3(3) ?
    C11 C10 C9 . . 122.2(3) ?
    C11 C10 H10 . . 118.9 ?
    C9 C10 H10 . . 118.9 ?
    C10 C11 C12 . . 120.0(3) ?
    C10 C11 H11 . . 120.0 ?
    C12 C11 H11 . . 120.0 ?
    C13 C12 C11 . . 119.5(3) ?
    C13 C12 H12 . . 120.2 ?
    C11 C12 H12 . . 120.2 ?
    C12 C13 C14 . . 121.1(3) ?
    C12 C13 H13 . . 119.4 ?
    C14 C13 H13 . . 119.4 ?
    C13 C14 C9 . . 119.4(3) ?
    C13 C14 C1 . . 122.9(3) ?
    C9 C14 C1 . . 117.6(3) ?
    N3 C15 C16 . . 118.6(3) ?
    N3 C15 C28 . . 124.4(3) ?
    C16 C15 C28 . . 117.0(3) ?
    N4 C16 C15 . . 126.2(3) ?
    N4 C16 C17 . . 115.3(3) ?
    C15 C16 C17 . . 118.5(3) ?
    C22 C17 C18 . . 120.3(3) ?
    C22 C17 C16 . . 119.6(3) ?
    C18 C17 C16 . . 120.1(3) ?
    C19 C18 C17 . . 120.7(3) ?
    C19 C18 H18 . . 119.6 ?
    C17 C18 H18 . . 119.6 ?
    C18 C19 C20 . . 119.5(3) ?
    C18 C19 H19 . . 120.3 ?
    C20 C19 H19 . . 120.3 ?
    C21 C20 C19 . . 120.2(3) ?
    C21 C20 H20 . . 119.9 ?
    C19 C20 H20 . . 119.9 ?
    C20 C21 C22 . . 121.7(3) ?
    C20 C21 H21 . . 119.2 ?
    C22 C21 H21 . . 119.2 ?
    C17 C22 C21 . . 117.7(3) ?
    C17 C22 C23 . . 120.3(3) ?
    C21 C22 C23 . . 122.0(3) ?
    C24 C23 C28 . . 117.8(3) ?
    C24 C23 C22 . . 121.4(3) ?
    C28 C23 C22 . . 120.7(3) ?
    C25 C24 C23 . . 122.4(3) ?
    C25 C24 H24 . . 118.8 ?
    C23 C24 H24 . . 118.8 ?
    C24 C25 C26 . . 119.6(3) ?
    C24 C25 H25 . . 120.2 ?
    C26 C25 H25 . . 120.2 ?
    C25 C26 C27 . . 119.9(4) ?
    C25 C26 H26 . . 120.0 ?
    C27 C26 H26 . . 120.0 ?
    C26 C27 C28 . . 121.5(3) ?
    C26 C27 H27 . . 119.3 ?
    C28 C27 H27 . . 119.3 ?
    C27 C28 C23 . . 118.6(3) ?
    C27 C28 C15 . . 122.4(3) ?
    C23 C28 C15 . . 118.9(3) ?
    N5 C29 C30 . . 117.8(3) ?
    N5 C29 C42 . . 125.7(3) ?
    C30 C29 C42 . . 116.4(3) ?
    N6 C30 C29 . . 126.8(3) ?
    N6 C30 C31 . . 114.6(3) ?
    C29 C30 C31 . . 118.6(3) ?
    C32 C31 C36 . . 120.4(3) ?
    C32 C31 C30 . . 120.9(3) ?
    C36 C31 C30 . . 118.7(3) ?
    C33 C32 C31 . . 120.1(4) ?
    C33 C32 H32 . . 120.0 ?
    C31 C32 H32 . . 120.0 ?
    C34 C33 C32 . . 120.1(4) ?
    C34 C33 H33 . . 119.9 ?
    C32 C33 H33 . . 119.9 ?
    C33 C34 C35 . . 120.7(4) ?
    C33 C34 H34 . . 119.7 ?
    C35 C34 H34 . . 119.7 ?
    C34 C35 C36 . . 121.0(4) ?
    C34 C35 H35 . . 119.5 ?
    C36 C35 H35 . . 119.5 ?
    C31 C36 C35 . . 117.8(3) ?
    C31 C36 C37 . . 119.5(3) ?
    C35 C36 C37 . . 122.8(3) ?
    C38 C37 C42 . . 118.0(3) ?
    C38 C37 C36 . . 120.8(3) ?
    C42 C37 C36 . . 121.1(3) ?
    C39 C38 C37 . . 121.9(4) ?
    C39 C38 H38 . . 119.1 ?
    C37 C38 H38 . . 119.1 ?
    C40 C39 C38 . . 120.0(4) ?
    C40 C39 H39 . . 120.0 ?
    C38 C39 H39 . . 120.0 ?
    C39 C40 C41 . . 120.2(4) ?
    C39 C40 H40 . . 119.9 ?
    C41 C40 H40 . . 119.9 ?
    C40 C41 C42 . . 121.2(4) ?
    C40 C41 H41 . . 119.4 ?
    C42 C41 H41 . . 119.4 ?
    C41 C42 C37 . . 118.7(3) ?
    C41 C42 C29 . . 122.4(3) ?
    C37 C42 C29 . . 118.6(3) ?
    N7 C43 C44 . . 112.4(3) ?
    N7 C43 C56 . . 127.1(3) ?
    C44 C43 C56 . . 120.4(3) ?
    N8 C44 C43 . . 112.2(3) ?
    N8 C44 C45 . . 127.3(3) ?
    C43 C44 C45 . . 120.4(3) ?
    C46 C45 C50 . . 120.2(3) ?
    C46 C45 C44 . . 122.5(3) ?
    C50 C45 C44 . . 117.1(3) ?
    C47 C46 C45 . . 120.6(4) ?
    C47 C46 H46 . . 119.7 ?
    C45 C46 H46 . . 119.7 ?
    C46 C47 C48 . . 119.8(4) ?
    C46 C47 H47 . . 120.1 ?
    C48 C47 H47 . . 120.1 ?
    C49 C48 C47 . . 120.4(4) ?
    C49 C48 H48 . . 119.8 ?
    C47 C48 H48 . . 119.8 ?
    C48 C49 C50 . . 121.9(4) ?
    C48 C49 H49 . . 119.0 ?
    C50 C49 H49 . . 119.0 ?
    C49 C50 C45 . . 117.1(4) ?
    C49 C50 C51 . . 121.4(4) ?
    C45 C50 C51 . . 121.5(3) ?
    C56 C51 C52 . . 117.1(4) ?
    C56 C51 C50 . . 121.7(3) ?
    C52 C51 C50 . . 121.2(4) ?
    C53 C52 C51 . . 122.3(4) ?
    C53 C52 H52 . . 118.9 ?
    C51 C52 H52 . . 118.9 ?
    C52 C53 C54 . . 120.6(4) ?
    C52 C53 H53 . . 119.7 ?
    C54 C53 H53 . . 119.7 ?
    C53 C54 C55 . . 119.4(4) ?
    C53 C54 H54 . . 120.3 ?
    C55 C54 H54 . . 120.3 ?
    C54 C55 C56 . . 120.9(4) ?
    C54 C55 H55 . . 119.5 ?
    C56 C55 H55 . . 119.5 ?
    C55 C56 C51 . . 119.8(3) ?
    C55 C56 C43 . . 123.0(3) ?
    C51 C56 C43 . . 117.3(3) ?
    N9 C57 C70 . . 128.8(3) ?
    N9 C57 C58 . . 112.0(3) ?
    C70 C57 C58 . . 119.2(3) ?
    N10 C58 C59 . . 128.4(3) ?
    N10 C58 C57 . . 112.7(3) ?
    C59 C58 C57 . . 118.8(3) ?
    C60 C59 C64 . . 118.8(3) ?
    C60 C59 C58 . . 123.0(3) ?
    C64 C59 C58 . . 118.0(3) ?
    C61 C60 C59 . . 121.1(4) ?
    C61 C60 H60 . . 119.5 ?
    C59 C60 H60 . . 119.5 ?
    C62 C61 C60 . . 120.4(4) ?
    C62 C61 H61 . . 119.8 ?
    C60 C61 H61 . . 119.8 ?
    C61 C62 C63 . . 119.8(4) ?
    C61 C62 H62 . . 120.1 ?
    C63 C62 H62 . . 120.1 ?
    C62 C63 C64 . . 121.7(4) ?
    C62 C63 H63 . . 119.2 ?
    C64 C63 H63 . . 119.2 ?
    C63 C64 C59 . . 118.2(3) ?
    C63 C64 C65 . . 120.5(3) ?
    C59 C64 C65 . . 121.3(3) ?
    C66 C65 C70 . . 118.8(3) ?
    C66 C65 C64 . . 120.2(3) ?
    C70 C65 C64 . . 120.9(3) ?
    C67 C66 C65 . . 121.6(4) ?
    C67 C66 H66 . . 119.2 ?
    C65 C66 H66 . . 119.2 ?
    C66 C67 C68 . . 119.8(4) ?
    C66 C67 H67 . . 120.1 ?
    C68 C67 H67 . . 120.1 ?
    C69 C68 C67 . . 121.3(4) ?
    C69 C68 H68 . . 119.3 ?
    C67 C68 H68 . . 119.3 ?
    C68 C69 C70 . . 119.7(3) ?
    C68 C69 H69 . . 120.1 ?
    C70 C69 H69 . . 120.1 ?
    C65 C70 C69 . . 118.7(3) ?
    C65 C70 C57 . . 118.0(3) ?
    C69 C70 C57 . . 123.3(3) ?
    C72 C71 H71A . . 109.5 ?
    C72 C71 H71B . . 109.5 ?
    H71A C71 H71B . . 109.5 ?
    C72 C71 H71C . . 109.5 ?
    H71A C71 H71C . . 109.5 ?
    H71B C71 H71C . . 109.5 ?
    C73 C72 C77 . . 117.9(4) ?
    C73 C72 C71 . . 121.0(5) ?
    C77 C72 C71 . . 121.2(5) ?
    C74 C73 C72 . . 120.7(4) ?
    C74 C73 H73 . . 119.7 ?
    C72 C73 H73 . . 119.7 ?
    C73 C74 C75 . . 120.6(4) ?
    C73 C74 H74 . . 119.7 ?
    C75 C74 H74 . . 119.7 ?
    C76 C75 C74 . . 119.6(4) ?
    C76 C75 H75 . . 120.2 ?
    C74 C75 H75 . . 120.2 ?
    C75 C76 C77 . . 119.9(4) ?
    C75 C76 H76 . . 120.0 ?
    C77 C76 H76 . . 120.0 ?
    C76 C77 C72 . . 121.3(4) ?
    C76 C77 H77 . . 119.3 ?
    C72 C77 H77 . . 119.3 ?
    C79 C78 H78A . . 109.5 ?
    C79 C78 H78B . . 109.5 ?
    H78A C78 H78B . . 109.5 ?
    C79 C78 H78C . . 109.5 ?
    H78A C78 H78C . . 109.5 ?
    H78B C78 H78C . . 109.5 ?
    C80 C79 C84 . . 119.1(5) ?
    C80 C79 C78 . . 121.0(5) ?
    C84 C79 C78 . . 119.9(5) ?
    C81 C80 C79 . . 121.2(5) ?
    C81 C80 H80 . . 119.4 ?
    C79 C80 H80 . . 119.4 ?
    C80 C81 C82 . . 119.5(5) ?
    C80 C81 H81 . . 120.2 ?
    C82 C81 H81 . . 120.2 ?
    C83 C82 C81 . . 119.6(5) ?
    C83 C82 H82 . . 120.2 ?
    C81 C82 H82 . . 120.2 ?
    C84 C83 C82 . . 121.0(5) ?
    C84 C83 H83 . . 119.5 ?
    C82 C83 H83 . . 119.5 ?
    C83 C84 C79 . . 119.5(5) ?
    C83 C84 H84 . . 120.2 ?
    C79 C84 H84 . . 120.2 ?
    C79A C78A H78D . . 109.5 ?
    C79A C78A H78E . . 109.5 ?
    H78D C78A H78E . . 109.5 ?
    C79A C78A H78F . . 109.5 ?
    H78D C78A H78F . . 109.5 ?
    H78E C78A H78F . . 109.5 ?
    C84A C79A C80A . . 120.4(17) ?
    C84A C79A C78A . . 121.6(11) ?
    C80A C79A C78A . . 117.9(12) ?
    C82A C81A C80A . . 123.7(16) ?
    C82A C81A H81A . . 118.2 ?
    C80A C81A H81A . . 118.2 ?
    C79A C80A C81A . . 115.9(14) ?
    C79A C80A H80A . . 122.1 ?
    C81A C80A H80A . . 122.1 ?
    C81A C82A C83A . . 121(2) ?
    C81A C82A H82A . . 119.5 ?
    C83A C82A H82A . . 119.5 ?
    C82A C83A C84A . . 117.8(17) ?
    C82A C83A H83A . . 121.1 ?
    C84A C83A H83A . . 121.1 ?
    C79A C84A C83A . . 121.3(18) ?
    C79A C84A H84A . . 119.3 ?
    C83A C84A H84A . . 119.3 ?
    C1 N1 O1 . . 120.2(3) ?
    C1 N1 Ni1 . . 117.4(2) ?
    O1 N1 Ni1 . . 122.4(2) ?
    C2 N2 O2 . . 121.3(3) ?
    C2 N2 Ni1 . . 116.3(2) ?
    O2 N2 Ni1 . . 122.3(2) ?
    C15 N3 O3 . . 116.8(3) ?
    C15 N3 Ni2 . . 126.6(2) ?
    O3 N3 Ni2 . . 116.3(2) ?
    C16 N4 O4 . . 119.1(3) ?
    C29 N5 O5 . . 116.3(3) ?
    C29 N5 Ni1 . . 126.6(2) ?
    O5 N5 Ni1 . . 116.3(2) ?
    C30 N6 O6 . . 118.6(3) ?
    C43 N7 O7 . . 120.8(3) ?
    C43 N7 Ni2 . . 117.0(2) ?
    O7 N7 Ni2 . . 122.0(2) ?
    C44 N8 O8 . . 121.7(3) ?
    C44 N8 Ni2 . . 115.9(2) ?
    O8 N8 Ni2 . . 122.3(2) ?
    C57 N9 O9 . . 117.4(3) ?
    C57 N9 Ni3 . . 118.8(2) ?
    O9 N9 Ni3 . . 122.5(2) ?
    C58 N10 O10 . . 117.1(3) ?
    C58 N10 Ni3 . . 118.1(2) ?
    O10 N10 Ni3 . . 123.1(2) ?
    N1 O1 H1A . . 101(3) ?
    N2 O2 Ni3 . . 111.88(18) ?
    N3 O3 H2A . . 103(2) ?
    N4 O4 Ni2 . . 127.34(19) ?
    N4 O4 Ni3 . . 116.88(18) ?
    Ni2 O4 Ni3 . . 115.78(11) ?
    N5 O5 H1A . . 107(3) ?
    N6 O6 Ni1 . . 127.55(19) ?
    N6 O6 Ni3 . . 116.43(18) ?
    Ni1 O6 Ni3 . . 115.93(11) ?
    N7 O7 H2A . . 98(2) ?
    N8 O8 Ni3 . . 111.97(18) ?
    N9 O9 H3A . . 93(4) ?
    N10 O10 H4A . . 102(3) ?
    O6 Ni1 N1 . . 169.58(11) ?
    O6 Ni1 N2 . . 87.73(10) ?
    N1 Ni1 N2 . . 81.94(11) ?
    O6 Ni1 N5 . . 91.03(11) ?
    N1 Ni1 N5 . . 99.21(12) ?
    N2 Ni1 N5 . . 176.81(12) ?
    O4 Ni2 N7 . . 170.22(11) ?
    O4 Ni2 N8 . . 88.31(11) ?
    N7 Ni2 N8 . . 81.93(12) ?
    O4 Ni2 N3 . . 90.94(11) ?
    N7 Ni2 N3 . . 98.79(12) ?
    N8 Ni2 N3 . . 177.16(12) ?
    N9 Ni3 O6 . . 165.53(11) ?
    N9 Ni3 N10 . . 76.02(11) ?
    O6 Ni3 N10 . . 95.97(10) ?
    N9 Ni3 O4 . . 96.00(10) ?
    O6 Ni3 O4 . . 94.37(10) ?
    N10 Ni3 O4 . . 164.78(11) ?
    N9 Ni3 O8 . . 104.85(10) ?
    O6 Ni3 O8 . . 86.82(10) ?
    N10 Ni3 O8 . . 89.16(10) ?
    O4 Ni3 O8 . . 80.29(9) ?
    N9 Ni3 O2 . . 91.16(10) ?
    O6 Ni3 O2 . . 79.47(9) ?
    N10 Ni3 O2 . . 106.60(10) ?
    O4 Ni3 O2 . . 86.25(9) ?
    O8 Ni3 O2 . . 159.99(9) ?
loop_
    _geom_torsion_atom_site_label_1
    _geom_torsion_atom_site_label_2
    _geom_torsion_atom_site_label_3
    _geom_torsion_atom_site_label_4
    _geom_torsion_site_symmetry_1
    _geom_torsion_site_symmetry_2
    _geom_torsion_site_symmetry_3
    _geom_torsion_site_symmetry_4
    _geom_torsion
    _geom_torsion_publ_flag
    N1 C1 C2 N2 . . . . 6.8(4) ?
    C14 C1 C2 N2 . . . . -174.0(3) ?
    N1 C1 C2 C3 . . . . -166.9(3) ?
    C14 C1 C2 C3 . . . . 12.4(5) ?
    N2 C2 C3 C4 . . . . -0.7(5) ?
    C1 C2 C3 C4 . . . . 171.9(3) ?
    N2 C2 C3 C8 . . . . -174.4(3) ?
    C1 C2 C3 C8 . . . . -1.8(4) ?
    C8 C3 C4 C5 . . . . 3.3(5) ?
    C2 C3 C4 C5 . . . . -170.3(3) ?
    C3 C4 C5 C6 . . . . -0.6(5) ?
    C4 C5 C6 C7 . . . . -1.8(6) ?
    C5 C6 C7 C8 . . . . 1.4(6) ?
    C6 C7 C8 C3 . . . . 1.3(5) ?
    C6 C7 C8 C9 . . . . -179.2(3) ?
    C4 C3 C8 C7 . . . . -3.6(5) ?
    C2 C3 C8 C7 . . . . 170.4(3) ?
    C4 C3 C8 C9 . . . . 176.9(3) ?
    C2 C3 C8 C9 . . . . -9.1(4) ?
    C7 C8 C9 C10 . . . . 13.2(5) ?
    C3 C8 C9 C10 . . . . -167.3(3) ?
    C7 C8 C9 C14 . . . . -169.4(3) ?
    C3 C8 C9 C14 . . . . 10.1(5) ?
    C14 C9 C10 C11 . . . . 1.0(5) ?
    C8 C9 C10 C11 . . . . 178.6(3) ?
    C9 C10 C11 C12 . . . . -1.6(6) ?
    C10 C11 C12 C13 . . . . 0.8(5) ?
    C11 C12 C13 C14 . . . . 0.6(5) ?
    C12 C13 C14 C9 . . . . -1.2(5) ?
    C12 C13 C14 C1 . . . . -178.7(3) ?
    C10 C9 C14 C13 . . . . 0.4(5) ?
    C8 C9 C14 C13 . . . . -177.2(3) ?
    C10 C9 C14 C1 . . . . 178.0(3) ?
    C8 C9 C14 C1 . . . . 0.5(5) ?
    N1 C1 C14 C13 . . . . -14.7(5) ?
    C2 C1 C14 C13 . . . . 166.2(3) ?
    N1 C1 C14 C9 . . . . 167.7(3) ?
    C2 C1 C14 C9 . . . . -11.4(5) ?
    N3 C15 C16 N4 . . . . 26.0(5) ?
    C28 C15 C16 N4 . . . . -154.2(3) ?
    N3 C15 C16 C17 . . . . -153.7(3) ?
    C28 C15 C16 C17 . . . . 26.0(4) ?
    N4 C16 C17 C22 . . . . 166.5(3) ?
    C15 C16 C17 C22 . . . . -13.8(4) ?
    N4 C16 C17 C18 . . . . -14.7(4) ?
    C15 C16 C17 C18 . . . . 165.1(3) ?
    C22 C17 C18 C19 . . . . -1.0(5) ?
    C16 C17 C18 C19 . . . . -179.9(3) ?
    C17 C18 C19 C20 . . . . 1.6(5) ?
    C18 C19 C20 C21 . . . . -0.4(5) ?
    C19 C20 C21 C22 . . . . -1.3(6) ?
    C18 C17 C22 C21 . . . . -0.6(5) ?
    C16 C17 C22 C21 . . . . 178.2(3) ?
    C18 C17 C22 C23 . . . . 176.3(3) ?
    C16 C17 C22 C23 . . . . -4.9(5) ?
    C20 C21 C22 C17 . . . . 1.8(5) ?
    C20 C21 C22 C23 . . . . -175.1(3) ?
    C17 C22 C23 C24 . . . . -166.6(3) ?
    C21 C22 C23 C24 . . . . 10.2(5) ?
    C17 C22 C23 C28 . . . . 11.0(5) ?
    C21 C22 C23 C28 . . . . -172.2(3) ?
    C28 C23 C24 C25 . . . . -1.3(5) ?
    C22 C23 C24 C25 . . . . 176.4(3) ?
    C23 C24 C25 C26 . . . . -2.0(6) ?
    C24 C25 C26 C27 . . . . 2.8(6) ?
    C25 C26 C27 C28 . . . . -0.1(6) ?
    C26 C27 C28 C23 . . . . -3.3(5) ?
    C26 C27 C28 C15 . . . . -178.9(3) ?
    C24 C23 C28 C27 . . . . 3.9(5) ?
    C22 C23 C28 C27 . . . . -173.8(3) ?
    C24 C23 C28 C15 . . . . 179.6(3) ?
    C22 C23 C28 C15 . . . . 1.9(5) ?
    N3 C15 C28 C27 . . . . -24.8(5) ?
    C16 C15 C28 C27 . . . . 155.5(3) ?
    N3 C15 C28 C23 . . . . 159.6(3) ?
    C16 C15 C28 C23 . . . . -20.1(4) ?
    N5 C29 C30 N6 . . . . 28.4(5) ?
    C42 C29 C30 N6 . . . . -150.6(3) ?
    N5 C29 C30 C31 . . . . -151.3(3) ?
    C42 C29 C30 C31 . . . . 29.7(4) ?
    N6 C30 C31 C32 . . . . -24.0(5) ?
    C29 C30 C31 C32 . . . . 155.8(3) ?
    N6 C30 C31 C36 . . . . 155.9(3) ?
    C29 C30 C31 C36 . . . . -24.4(5) ?
    C36 C31 C32 C33 . . . . -1.1(6) ?
    C30 C31 C32 C33 . . . . 178.8(4) ?
    C31 C32 C33 C34 . . . . -0.1(7) ?
    C32 C33 C34 C35 . . . . 0.8(7) ?
    C33 C34 C35 C36 . . . . -0.3(7) ?
    C32 C31 C36 C35 . . . . 1.5(5) ?
    C30 C31 C36 C35 . . . . -178.3(3) ?
    C32 C31 C36 C37 . . . . -177.9(3) ?
    C30 C31 C36 C37 . . . . 2.3(5) ?
    C34 C35 C36 C31 . . . . -0.8(6) ?
    C34 C35 C36 C37 . . . . 178.5(4) ?
    C31 C36 C37 C38 . . . . -166.6(3) ?
    C35 C36 C37 C38 . . . . 14.1(5) ?
    C31 C36 C37 C42 . . . . 14.3(5) ?
    C35 C36 C37 C42 . . . . -165.1(3) ?
    C42 C37 C38 C39 . . . . 1.1(5) ?
    C36 C37 C38 C39 . . . . -178.0(3) ?
    C37 C38 C39 C40 . . . . 0.4(6) ?
    C38 C39 C40 C41 . . . . -1.6(6) ?
    C39 C40 C41 C42 . . . . 1.2(6) ?
    C40 C41 C42 C37 . . . . 0.3(5) ?
    C40 C41 C42 C29 . . . . -173.5(3) ?
    C38 C37 C42 C41 . . . . -1.5(5) ?
    C36 C37 C42 C41 . . . . 177.7(3) ?
    C38 C37 C42 C29 . . . . 172.6(3) ?
    C36 C37 C42 C29 . . . . -8.3(5) ?
    N5 C29 C42 C41 . . . . -18.5(5) ?
    C30 C29 C42 C41 . . . . 160.4(3) ?
    N5 C29 C42 C37 . . . . 167.6(3) ?
    C30 C29 C42 C37 . . . . -13.4(4) ?
    N7 C43 C44 N8 . . . . 8.4(4) ?
    C56 C43 C44 N8 . . . . -169.7(3) ?
    N7 C43 C44 C45 . . . . -167.8(3) ?
    C56 C43 C44 C45 . . . . 14.1(5) ?
    N8 C44 C45 C46 . . . . -6.1(6) ?
    C43 C44 C45 C46 . . . . 169.4(3) ?
    N8 C44 C45 C50 . . . . 178.3(3) ?
    C43 C44 C45 C50 . . . . -6.2(5) ?
    C50 C45 C46 C47 . . . . 1.8(6) ?
    C44 C45 C46 C47 . . . . -173.7(4) ?
    C45 C46 C47 C48 . . . . -1.8(6) ?
    C46 C47 C48 C49 . . . . 1.1(7) ?
    C47 C48 C49 C50 . . . . -0.4(7) ?
    C48 C49 C50 C45 . . . . 0.4(6) ?
    C48 C49 C50 C51 . . . . 179.7(4) ?
    C46 C45 C50 C49 . . . . -1.0(5) ?
    C44 C45 C50 C49 . . . . 174.6(3) ?
    C46 C45 C50 C51 . . . . 179.7(3) ?
    C44 C45 C50 C51 . . . . -4.7(5) ?
    C49 C50 C51 C56 . . . . -171.2(4) ?
    C45 C50 C51 C56 . . . . 8.0(5) ?
    C49 C50 C51 C52 . . . . 9.9(6) ?
    C45 C50 C51 C52 . . . . -170.8(3) ?
    C56 C51 C52 C53 . . . . -0.1(6) ?
    C50 C51 C52 C53 . . . . 178.7(4) ?
    C51 C52 C53 C54 . . . . 0.2(6) ?
    C52 C53 C54 C55 . . . . -0.1(6) ?
    C53 C54 C55 C56 . . . . -0.1(6) ?
    C54 C55 C56 C51 . . . . 0.2(5) ?
    C54 C55 C56 C43 . . . . -178.5(3) ?
    C52 C51 C56 C55 . . . . -0.1(5) ?
    C50 C51 C56 C55 . . . . -179.0(3) ?
    C52 C51 C56 C43 . . . . 178.7(3) ?
    C50 C51 C56 C43 . . . . -0.1(5) ?
    N7 C43 C56 C55 . . . . -9.7(6) ?
    C44 C43 C56 C55 . . . . 168.1(3) ?
    N7 C43 C56 C51 . . . . 171.5(3) ?
    C44 C43 C56 C51 . . . . -10.7(5) ?
    N9 C57 C58 N10 . . . . 16.8(4) ?
    C70 C57 C58 N10 . . . . -160.8(3) ?
    N9 C57 C58 C59 . . . . -161.1(3) ?
    C70 C57 C58 C59 . . . . 21.3(4) ?
    N10 C58 C59 C60 . . . . -17.7(6) ?
    C57 C58 C59 C60 . . . . 159.9(3) ?
    N10 C58 C59 C64 . . . . 166.4(3) ?
    C57 C58 C59 C64 . . . . -16.0(5) ?
    C64 C59 C60 C61 . . . . 0.6(6) ?
    C58 C59 C60 C61 . . . . -175.3(4) ?
    C59 C60 C61 C62 . . . . -2.1(6) ?
    C60 C61 C62 C63 . . . . 1.9(7) ?
    C61 C62 C63 C64 . . . . -0.2(7) ?
    C62 C63 C64 C59 . . . . -1.3(6) ?
    C62 C63 C64 C65 . . . . 176.6(4) ?
    C60 C59 C64 C63 . . . . 1.1(5) ?
    C58 C59 C64 C63 . . . . 177.2(3) ?
    C60 C59 C64 C65 . . . . -176.9(3) ?
    C58 C59 C64 C65 . . . . -0.8(5) ?
    C63 C64 C65 C66 . . . . 13.5(5) ?
    C59 C64 C65 C66 . . . . -168.6(3) ?
    C63 C64 C65 C70 . . . . -164.5(3) ?
    C59 C64 C65 C70 . . . . 13.4(5) ?
    C70 C65 C66 C67 . . . . 3.0(6) ?
    C64 C65 C66 C67 . . . . -175.1(4) ?
    C65 C66 C67 C68 . . . . -0.1(6) ?
    C66 C67 C68 C69 . . . . -2.1(6) ?
    C67 C68 C69 C70 . . . . 1.3(6) ?
    C66 C65 C70 C69 . . . . -3.7(5) ?
    C64 C65 C70 C69 . . . . 174.3(3) ?
    C66 C65 C70 C57 . . . . 174.0(3) ?
    C64 C65 C70 C57 . . . . -7.9(5) ?
    C68 C69 C70 C65 . . . . 1.6(5) ?
    C68 C69 C70 C57 . . . . -176.0(3) ?
    N9 C57 C70 C65 . . . . 173.9(3) ?
    C58 C57 C70 C65 . . . . -9.0(5) ?
    N9 C57 C70 C69 . . . . -8.5(6) ?
    C58 C57 C70 C69 . . . . 168.6(3) ?
    C77 C72 C73 C74 . . . . 1.6(7) ?
    C71 C72 C73 C74 . . . . -178.3(5) ?
    C72 C73 C74 C75 . . . . 0.3(7) ?
    C73 C74 C75 C76 . . . . -1.4(7) ?
    C74 C75 C76 C77 . . . . 0.5(8) ?
    C75 C76 C77 C72 . . . . 1.5(9) ?
    C73 C72 C77 C76 . . . . -2.5(8) ?
    C71 C72 C77 C76 . . . . 177.3(6) ?
    C84 C79 C80 C81 . . . . 0.2(4) ?
    C78 C79 C80 C81 . . . . -179.8(3) ?
    C79 C80 C81 C82 . . . . -0.6(6) ?
    C80 C81 C82 C83 . . . . 0.7(7) ?
    C81 C82 C83 C84 . . . . -0.4(8) ?
    C82 C83 C84 C79 . . . . 0.1(7) ?
    C80 C79 C84 C83 . . . . 0.0(5) ?
    C78 C79 C84 C83 . . . . -180.0(3) ?
    C84A C79A C80A C81A . . . . 0.3(6) ?
    C78A C79A C80A C81A . . . . -179.9(2) ?
    C82A C81A C80A C79A . . . . 0.0(6) ?
    C80A C81A C82A C83A . . . . -0.5(7) ?
    C81A C82A C83A C84A . . . . 0.5(8) ?
    C80A C79A C84A C83A . . . . -0.2(7) ?
    C78A C79A C84A C83A . . . . 180.0(4) ?
    C82A C83A C84A C79A . . . . -0.2(8) ?
    C14 C1 N1 O1 . . . . -1.9(5) ?
    C2 C1 N1 O1 . . . . 177.3(3) ?
    C14 C1 N1 Ni1 . . . . 176.6(3) ?
    C2 C1 N1 Ni1 . . . . -4.2(4) ?
    C3 C2 N2 O2 . . . . -9.3(5) ?
    C1 C2 N2 O2 . . . . 177.6(3) ?
    C3 C2 N2 Ni1 . . . . 166.7(3) ?
    C1 C2 N2 Ni1 . . . . -6.4(4) ?
    C16 C15 N3 O3 . . . . 173.6(3) ?
    C28 C15 N3 O3 . . . . -6.2(5) ?
    C16 C15 N3 Ni2 . . . . -13.4(4) ?
    C28 C15 N3 Ni2 . . . . 166.8(2) ?
    C15 C16 N4 O4 . . . . -4.3(5) ?
    C17 C16 N4 O4 . . . . 175.4(3) ?
    C30 C29 N5 O5 . . . . 172.0(3) ?
    C42 C29 N5 O5 . . . . -9.0(5) ?
    C30 C29 N5 Ni1 . . . . -18.5(4) ?
    C42 C29 N5 Ni1 . . . . 160.5(3) ?
    C29 C30 N6 O6 . . . . -4.0(5) ?
    C31 C30 N6 O6 . . . . 175.7(3) ?
    C44 C43 N7 O7 . . . . 178.7(3) ?
    C56 C43 N7 O7 . . . . -3.4(5) ?
    C44 C43 N7 Ni2 . . . . -6.0(4) ?
    C56 C43 N7 Ni2 . . . . 172.0(3) ?
    C43 C44 N8 O8 . . . . 175.6(3) ?
    C45 C44 N8 O8 . . . . -8.5(5) ?
    C43 C44 N8 Ni2 . . . . -7.2(4) ?
    C45 C44 N8 Ni2 . . . . 168.7(3) ?
    C70 C57 N9 O9 . . . . -0.4(5) ?
    C58 C57 N9 O9 . . . . -177.7(3) ?
    C70 C57 N9 Ni3 . . . . 166.5(3) ?
    C58 C57 N9 Ni3 . . . . -10.8(4) ?
    C59 C58 N10 O10 . . . . -3.5(5) ?
    C57 C58 N10 O10 . . . . 178.9(3) ?
    C59 C58 N10 Ni3 . . . . 162.1(3) ?
    C57 C58 N10 Ni3 . . . . -15.6(4) ?
    C2 N2 O2 Ni3 . . . . 143.0(3) ?
    Ni1 N2 O2 Ni3 . . . . -32.7(3) ?
    C16 N4 O4 Ni2 . . . . -30.5(4) ?
    C16 N4 O4 Ni3 . . . . 148.7(2) ?
    C30 N6 O6 Ni1 . . . . -30.9(4) ?
    C30 N6 O6 Ni3 . . . . 145.4(2) ?
    C44 N8 O8 Ni3 . . . . 145.0(3) ?
    Ni2 N8 O8 Ni3 . . . . -32.1(3) ?
    N6 O6 Ni1 N1 . . . . -158.8(6) ?
    Ni3 O6 Ni1 N1 . . . . 24.9(7) ?
    N6 O6 Ni1 N2 . . . . -151.0(3) ?
    Ni3 O6 Ni1 N2 . . . . 32.64(14) ?
    N6 O6 Ni1 N5 . . . . 31.9(3) ?
    Ni3 O6 Ni1 N5 . . . . -144.41(14) ?
    C1 N1 Ni1 O6 . . . . 8.5(8) ?
    O1 N1 Ni1 O6 . . . . -173.0(6) ?
    C1 N1 Ni1 N2 . . . . 0.7(3) ?
    O1 N1 Ni1 N2 . . . . 179.1(3) ?
    C1 N1 Ni1 N5 . . . . 177.7(3) ?
    O1 N1 Ni1 N5 . . . . -3.9(3) ?
    C2 N2 Ni1 O6 . . . . -175.1(2) ?
    O2 N2 Ni1 O6 . . . . 0.8(2) ?
    C2 N2 Ni1 N1 . . . . 3.5(2) ?
    O2 N2 Ni1 N1 . . . . 179.4(3) ?
    C29 N5 Ni1 O6 . . . . -5.9(3) ?
    O5 N5 Ni1 O6 . . . . 163.6(3) ?
    C29 N5 Ni1 N1 . . . . 176.0(3) ?
    O5 N5 Ni1 N1 . . . . -14.5(3) ?
    N4 O4 Ni2 N8 . . . . -149.4(3) ?
    Ni3 O4 Ni2 N8 . . . . 31.36(14) ?
    N4 O4 Ni2 N3 . . . . 33.3(3) ?
    Ni3 O4 Ni2 N3 . . . . -145.90(14) ?
    C43 N7 Ni2 N8 . . . . 1.8(3) ?
    O7 N7 Ni2 N8 . . . . 177.1(3) ?
    C43 N7 Ni2 N3 . . . . 179.0(3) ?
    O7 N7 Ni2 N3 . . . . -5.7(3) ?
    C44 N8 Ni2 O4 . . . . -176.1(3) ?
    O8 N8 Ni2 O4 . . . . 1.1(2) ?
    C44 N8 Ni2 N7 . . . . 3.3(2) ?
    O8 N8 Ni2 N7 . . . . -179.5(3) ?
    C15 N3 Ni2 O4 . . . . -10.2(3) ?
    O3 N3 Ni2 O4 . . . . 162.8(2) ?
    C15 N3 Ni2 N7 . . . . 170.8(3) ?
    O3 N3 Ni2 N7 . . . . -16.1(2) ?
loop_
    _geom_hbond_atom_site_label_D
    _geom_hbond_atom_site_label_H
    _geom_hbond_atom_site_label_A
    _geom_hbond_site_symmetry_A
    _geom_hbond_distance_DH
    _geom_hbond_distance_HA
    _geom_hbond_distance_DA
    _geom_hbond_angle_DHA
    O1 H1A O5 . 1.29(6) 1.13(6) 2.405(4) 169(6)
    O3 H2A O7 . 1.17(5) 1.23(5) 2.402(4) 176(5)
    O9 H3A N4 . 0.86(6) 1.82(6) 2.672(4) 175(7)
    O10 H4A N6 . 1.04(5) 1.63(5) 2.657(4) 168(4)
_shelx_hkl_file
;
   0   1   0 -98.880 40.4900   1
   0  -1   0 -57.930 27.3800   1
   0   1   0 -86.420 41.1700   1
   0  -1   0 -73.560 39.8600   1
   1   0  -1 19.2900 28.8400   1
  -1   0   1 72.9300 31.6700   1
   1   0  -1 10.0600 20.2200   1
  -1   0   1 -63.000 67.6400   1
   1   0  -1 -37.770 69.0900   1
  -1   0   1 -26.560 44.2900   1
  -1   0  -1 138.950 43.6600   1
   1   0   1 81.1400 56.3700   1
  -1   0  -1 162.410 54.1700   1
   1   0   1 129.190 66.9000   1
  -1   0  -1 78.9400 51.6700   1
   1   0   1 157.760 82.1800   1
  -1   1   1 175410. 1753.64   1
   0   0   2 89421.5 1666.89   1
   0   0  -2 87862.4 1633.77   1
   0   0   2 91516.8 1696.95   1
   1   0  -2 492141. 4747.23   1
  -1   0   2 481458. 4643.22   1
  -1   0   2 472518. 4545.77   1
   1   0  -2 488763. 4709.94   1
   1   1   1 244235. 2344.47   1
  -1  -1  -1 241097. 2327.26   1
   1  -1   1 252154. 2437.62   1
  -1   1  -1 248339. 2445.96   1
  -1  -1  -1 247577. 2433.69   1
   1   1   1 247709. 2442.93   1
   1   1   1 248997. 2431.80   1
  -1   1  -1 254409. 2463.43   1
   0   1  -2 96127.1 1007.22   1
   0   1  -2 98673.2 1009.78   1
   0   1   2 95362.1 997.790   1
   0  -1   2 95694.9 1016.13   1
   0   1  -2 97312.0 1046.47   1
   0  -1   2 96766.2 990.720   1
   0  -1   2 94708.4 997.310   1
   0   1   2 96255.8 1020.92   1
   0  -1  -2 100352. 1077.84   1
   0   2   0 6957.44 275.600   1
   0  -2   0 6791.80 201.070   1
   0  -2   0 6914.18 198.140   1
   0  -2   0 6106.90 282.820   1
   0   2   0 6725.29 214.160   1
   0   2   0 7261.86 229.570   1
  -1  -1   2 12399.2 396.060   1
  -1  -1   2 13735.3 397.410   1
   1   1  -2 13347.8 383.520   1
   1  -1  -2 12594.3 385.270   1
   1   1  -2 12350.1 392.740   1
  -1  -1   2 12228.6 240.100   1
  -1   1   2 13262.3 424.380   1
   1   1  -2 13209.6 453.470   1
   1  -1  -2 12467.0 403.340   1
   1  -1  -2 13376.4 437.600   1
  -1   1   2 15055.7 684.830   1
   0  -2  -1 93281.6 516.090   1
   0   2   1 93833.0 505.750   1
   0   2   1 93998.6 443.670   1
   0  -2  -1 92055.8 1721.16   1
   0  -2   1 92585.7 1735.11   1
   0   2   1 94482.1 940.030   1
   0   2  -1 94127.3 472.090   1
   0  -2  -1 92016.6 1712.24   1
   0   2  -1 91723.6 1716.82   1
   0  -2   1 93986.1 484.960   1
   0   2   1 91925.1 1724.46   1
   1   0   2 344681. 3348.93   1
  -1   0  -2 342195. 3323.17   1
  -1   0  -2 342359. 3329.75   1
   1   0   2 356074. 3491.82   1
   1   2   0 165946. 1624.96   1
  -1  -2   0 164135. 1673.65   1
   1   2   0 161375. 1648.32   1
  -1  -2   0 161698. 1583.41   1
   1   2   0 165388. 1639.90   1
   1  -2   0 163571. 1676.50   1
   1  -2   0 160100. 1658.65   1
  -1   2   0 162790. 1640.84   1
   1  -2   0 160867. 1623.00   1
  -1   2   0 159781. 1625.32   1
   2   0  -1 -0.0500 49.9800   1
   2   0  -1 156.430 127.030   1
   2   0  -1 132.740 74.3100   1
  -2   0   1 172.840 69.7300   1
  -2   0   1 167.800 62.5700   1
  -2   0   1 24.2100 71.6900   1
   2   0   0 572.400 111.830   1
  -2   0   0 924.710 175.250   1
   2   0   0 644.610 109.540   1
  -2   0   0 890.350 193.250   1
   1   2  -1 171933. 1755.42   1
  -1   2   1 172733. 1746.39   1
   1  -2  -1 167664. 1721.32   1
   1  -2  -1 176145. 1760.19   1
  -1   2   1 175664. 1768.45   1
  -1  -2   1 170002. 1695.60   1
   1  -2  -1 171365. 1759.08   1
  -1  -2   1 174317. 1821.95   1
   1   1   2 16950.0 507.200   1
  -1  -1  -2 16978.0 505.700   1
   1  -1   2 17599.4 556.180   1
  -1   1  -2 17936.4 610.590   1
   1  -1   2 17378.4 561.150   1
  -1   1  -2 17590.3 581.110   1
   1  -1   2 17963.5 535.500   1
   1   1   2 16515.9 556.340   1
  -1  -1  -2 16972.1 570.260   1
   1  -1   2 17108.9 603.510   1
  -1   1  -2 17853.1 552.790   1
  -1   1  -2 16289.4 530.320   1
   1   1   2 16058.4 467.360   1
  -1  -1  -2 16897.6 492.670   1
   0   0   3 530.510 129.690   1
   0   0  -3 383.090 128.590   1
   0   0   3 444.120 109.480   1
   0   0   3 428.530 105.370   1
   0   0  -3 601.180 127.280   1
   1   0  -3 698.840 122.010   1
   1   0  -3 810.650 220.780   1
  -1   0   3 473.630 102.840   1
  -1   0   3 710.280 142.570   1
   1   0  -3 543.530 114.310   1
  -1   2  -1 1387.81 243.980   1
   1   2   1 1411.16 114.590   1
  -1  -2  -1 1656.11 84.1900   1
  -1   2  -1 1602.53 352.650   1
  -1   2  -1 1550.73 299.000   1
  -1  -2  -1 1767.69 247.410   1
   1   2   1 1541.15 197.180   1
   1   2   1 1397.11 226.870   1
   1  -2   1 1748.41 323.520   1
   1  -2   1 1432.18 207.220   1
  -1  -2  -1 1449.64 235.140   1
   1   2   1 1717.73 275.950   1
  -1  -2  -1 1862.11 330.080   1
   1  -2   1 1495.01 198.080   1
   2  -1  -1 30425.5 912.400   1
  -2   1   1 29667.5 865.000   1
   2  -1  -1 28971.8 806.820   1
   2   1  -1 29040.5 842.000   1
  -2  -1   1 28313.4 842.560   1
   2   1  -1 28817.3 767.950   1
   2  -1   0 10033.0 322.410   1
  -2  -1   0 9328.60 231.130   1
  -2  -1   0 10114.6 268.290   1
  -2   1   0 9793.45 325.440   1
   2  -1   0 10446.5 319.410   1
  -2  -1   0 9407.61 323.430   1
  -2   1   0 10241.7 249.180   1
   2   1   0 10037.3 299.650   1
   2   1   0 9783.89 262.900   1
  -2  -1   0 9894.24 321.660   1
   2   1   0 9816.29 290.630   1
  -2   1   0 9882.59 302.620   1
   2   1   0 10015.0 238.670   1
   0   2   2 7185.67 364.230   1
   0   2  -2 7857.21 415.900   1
   0  -2   2 7088.10 249.750   1
   0   2   2 7251.45 345.690   1
   0  -2  -2 7273.21 361.000   1
   0   2  -2 7161.18 259.310   1
   0  -2  -2 7056.39 256.680   1
   0  -2   2 8169.35 597.880   1
  -2   0  -1 57.4000 107.430   1
   2   0   1 103.200 91.4800   1
   2   0   1 220.570 123.390   1
   2   0   1 109.400 55.5500   1
  -2   0  -1 81.0000 93.7100   1
  -2   0  -1 106.080 62.2500   1
   0   1  -3 175107. 1819.70   1
   0  -1   3 173111. 1864.55   1
   0  -1  -3 179410. 1836.38   1
   0   1   3 180041. 1848.94   1
   0  -1  -3 172482. 1806.09   1
   0   1   3 174844. 1863.88   1
   0  -1   3 174315. 1811.05   1
   0  -1   3 175438. 1776.05   1
   1   2  -2 17172.0 627.550   1
  -1   2   2 18704.8 598.970   1
   1  -2  -2 18336.2 579.090   1
   1   2  -2 18781.2 584.020   1
  -1  -2   2 18009.4 615.200   1
   1  -2  -2 18362.8 549.340   1
   1  -2  -2 17449.0 564.040   1
  -1   2   2 18777.6 602.800   1
  -1  -2   2 18341.3 626.040   1
  -1  -1   3 396.200 87.8500   1
  -1  -1   3 704.670 139.960   1
   1  -1  -3 326.090 123.290   1
   1   1  -3 462.130 111.700   1
  -1   1   3 522.380 129.420   1
   1  -1  -3 1121.86 220.070   1
  -1  -1   3 447.540 103.970   1
   1   1  -3 584.990 130.260   1
  -1   1   3 609.960 116.370   1
   1  -1  -3 583.940 134.700   1
   1  -1  -3 547.520 181.860   1
   1   1  -3 809.780 134.290   1
   2   1  -2 39459.6 1065.49   1
  -2   1   2 41184.6 395.820   1
   2  -1  -2 41587.9 394.870   1
   2   1  -2 42176.2 827.990   1
  -2  -1   2 41441.0 330.130   1
  -2  -1   2 40046.1 1096.36   1
  -2   1   2 41829.2 385.060   1
   2  -1  -2 40268.0 1116.30   1
   2  -1  -2 39628.7 1081.00   1
  -2  -1   2 41142.2 453.950   1
  -2   1  -1 10466.6 254.640   1
  -2  -1  -1 10645.8 297.820   1
  -2   1  -1 10201.6 306.690   1
   2  -1   1 10217.3 313.200   1
  -2  -1  -1 10418.6 256.120   1
   2   1   1 10185.5 266.880   1
  -2  -1  -1 10482.0 296.440   1
   2   1   1 10117.9 286.210   1
  -2   1  -1 10424.8 331.070   1
   2  -1   1 11160.9 425.590   1
  -2  -1  -1 10627.5 319.250   1
   2   1   1 10397.5 325.960   1
   2   1   1 10637.3 355.630   1
   2  -1   1 10578.2 252.510   1
   1   0   3 277.110 125.440   1
  -1   0  -3 87.4400 65.3300   1
  -1   0  -3 -40.510 117.050   1
  -1   0  -3 45.0300 63.0200   1
   1   0   3 128.710 80.6300   1
   1   0   3 203.040 77.7900   1
   0  -3   0 235.630 115.270   1
   0  -3   0 128.170 87.3300   1
   0  -3   0 142.370 95.7900   1
   0   3   0 112.720 69.4400   1
   0   3   0 12.0300 54.5400   1
   0   3   0 -82.090 128.380   1
   1  -2   2 2933.43 437.150   1
   1   2   2 3109.83 385.140   1
  -1  -2  -2 2829.18 122.040   1
  -1   2  -2 3746.63 584.020   1
  -1  -2  -2 3076.18 351.350   1
  -1  -2  -2 2844.55 73.6500   1
   1   2   2 2942.12 120.360   1
   1  -2   2 3546.37 569.240   1
  -1  -2  -2 3017.25 192.530   1
   1  -2   2 2794.15 138.130   1
  -1   2  -2 2922.57 144.150   1
  -1   2  -2 3775.70 592.650   1
   2   0  -3 240.740 122.760   1
  -2   0   3 -13.170 88.0300   1
   2   0  -3 91.1400 64.8400   1
   2   0  -3 35.5600 88.1400   1
   2   0  -3 93.3800 57.3900   1
  -2   0   3 135.010 94.7500   1
   2   0  -3 135.470 116.300   1
  -2   0   3 -23.340 136.950   1
  -2  -2   1 131264. 1425.65   1
   2   2  -1 127471. 1343.65   1
   2   2  -1 132980. 1405.31   1
   2   2  -1 132631. 1326.37   1
  -2  -2   1 133101. 1416.87   1
  -2  -2   1 129911. 1299.48   1
  -2  -2   1 127973. 1281.20   1
   2   2  -1 132823. 1323.68   1
  -2   2   1 134453. 1464.12   1
  -2   2   1 133726. 1430.92   1
   2  -2  -1 132883. 1417.21   1
   2  -2  -1 131190. 1412.32   1
   2   2   0 242.350 116.060   1
  -2  -2   0 199.390 77.8600   1
  -2  -2   0 278.960 95.4000   1
  -2  -2   0 499.550 138.770   1
   2   2   0 344.080 96.7100   1
  -2   2   0 489.310 135.950   1
  -2   2   0 472.610 127.860   1
   2  -2   0 457.030 113.840   1
  -2   2   0 637.930 127.870   1
   2  -2   0 474.570 149.150   1
   2  -2   0 509.630 128.310   1
   0  -3   1 1743.91 226.820   1
   0  -3  -1 1791.77 331.230   1
   0   3   1 1767.99 375.290   1
   0   3  -1 1600.20 265.410   1
   0  -3   1 1553.29 342.630   1
   0   3   1 1751.81 346.350   1
   0  -3  -1 1791.44 303.530   1
   0   3   1 1645.39 314.390   1
   0  -3  -1 1957.57 359.520   1
   0   3   1 1495.66 88.8500   1
   0   3  -1 1753.80 316.240   1
  -1  -1  -3 87757.8 1702.72   1
   1   1   3 84364.1 1623.39   1
   1  -1   3 86733.6 1669.30   1
  -1   1  -3 86869.8 1644.36   1
  -1   1  -3 86080.4 1669.88   1
   1  -1   3 88337.8 1740.97   1
  -1  -1  -3 86946.1 1649.15   1
   1   1   3 86342.7 1630.50   1
  -1  -1  -3 84209.1 1564.87   1
  -1   1  -3 83269.3 1631.07   1
   1   1   3 84921.5 1578.15   1
  -1   1  -3 88026.5 1692.40   1
   1  -1   3 89326.3 1700.95   1
  -2   0  -2 62817.2 1279.97   1
   2   0   2 62436.8 1209.13   1
  -2   0  -2 60295.7 1171.70   1
   2   0   2 61035.9 1168.66   1
  -2   0  -2 62885.9 1206.70   1
   0  -2  -3 14887.5 431.960   1
   0   2  -3 15195.0 478.780   1
   0  -2   3 14592.8 484.750   1
   0   2  -3 14233.8 527.970   1
   0  -2  -3 14792.3 569.440   1
   0  -2  -3 15558.7 716.990   1
   0  -2   3 15116.4 505.350   1
   0   2  -3 14531.0 479.460   1
   0   2   3 16814.0 709.550   1
   0  -2   3 14628.3 462.210   1
  -1   3   0 65756.1 1278.24   1
   1   3   0 66278.2 1302.12   1
  -1   3   0 65566.7 1291.71   1
  -1  -3   0 65353.0 1263.12   1
  -1   3   0 65890.4 1282.61   1
  -1  -3   0 66279.7 1263.62   1
   1  -3   0 65937.0 1277.39   1
   1   2  -3 5992.03 523.850   1
  -1   2   3 5984.26 734.650   1
  -1   2   3 6491.72 681.530   1
  -1  -2   3 5562.38 193.670   1
  -1   2   3 5675.95 164.430   1
   1   2  -3 5658.32 200.320   1
   1  -2  -3 5489.78 139.190   1
   1  -2  -3 6261.99 640.760   1
   1   2  -3 5458.84 121.090   1
  -1  -2   3 5872.85 118.020   1
   1  -2  -3 4852.30 246.300   1
  -1  -2   3 5617.82 540.500   1
   2   1  -3 41249.3 423.670   1
  -2  -1   3 41273.0 427.650   1
  -2  -1   3 38605.7 1023.32   1
  -2   1   3 39853.1 1093.51   1
   2  -1  -3 40129.8 1120.41   1
   2   1  -3 42541.9 894.580   1
  -2  -1   3 40107.8 1091.98   1
   2   1  -3 40667.6 437.910   1
  -2   1   3 40171.6 1124.53   1
  -2   1   3 40379.3 1102.42   1
   2  -1  -3 39405.7 1083.22   1
   2   1  -3 41028.3 276.160   1
   2  -1  -3 41453.4 405.910   1
   1  -3  -1 146.110 88.5000   1
  -1   3   1 274.470 85.8100   1
   1  -3  -1 365.660 153.360   1
  -1  -3   1 240.490 112.010   1
   1   3  -1 263.840 117.250   1
   1  -3  -1 316.630 105.540   1
  -1  -3   1 216.350 100.360   1
  -1   3   1 227.340 153.900   1
   1   3  -1 54.7200 29.5000   1
  -1   3   1 235.060 92.3900   1
  -1  -3   1 150.900 94.8400   1
   1   3  -1 164.600 45.1600   1
   1  -3  -1 149.290 82.6700   1
  -1   3   1 265.740 100.330   1
   2  -2  -2 14153.1 492.110   1
  -2  -2   2 14527.0 505.380   1
   2   2  -2 14080.9 467.620   1
  -2   2   2 14745.5 514.030   1
   2   2  -2 14821.0 430.040   1
  -2  -2   2 14070.5 487.880   1
   2   2  -2 14625.4 456.860   1
   2   2  -2 14784.5 504.240   1
   2  -2  -2 14415.4 471.180   1
  -1   0   4 107295. 1219.11   1
   1   0  -4 109483. 1245.86   1
  -1   0   4 108577. 1190.64   1
  -2  -1  -2 540.980 126.400   1
   2  -1   2 722.590 146.270   1
  -2  -1  -2 538.670 126.710   1
  -2   1  -2 490.700 126.830   1
   2   1   2 667.060 136.430   1
   2  -1   2 594.180 140.560   1
  -2   1  -2 555.790 146.160   1
   2   1   2 608.420 145.440   1
  -2  -1  -2 678.200 147.310   1
   2   1   2 609.740 172.340   1
  -2   1  -2 497.700 131.840   1
   2  -1   2 487.490 115.410   1
   2  -1   2 669.710 146.170   1
   0   0  -4 1979.40 409.050   1
   0   0   4 1692.31 221.360   1
   0   0   4 2264.34 508.630   1
   0   0   4 1726.50 307.020   1
   0   0  -4 1809.52 366.930   1
  -2  -2  -1 200827. 2012.60   1
   2   2   1 194551. 1944.58   1
  -2  -2  -1 199666. 2050.16   1
  -2  -2  -1 203976. 2080.68   1
   2   2   1 198429. 2016.74   1
   2   2   1 193521. 1986.63   1
   2  -2   1 202534. 2108.01   1
   2  -2   1 196305. 2093.12   1
  -2   2  -1 201733. 2000.95   1
   1   3   1 15103.4 516.360   1
  -1  -3  -1 14898.4 577.080   1
   1   3   1 15010.7 486.090   1
  -1  -3  -1 14648.5 477.780   1
   1  -3   1 13878.8 467.030   1
  -1   3  -1 14291.7 503.710   1
   1   3   1 15499.4 479.780   1
  -1   3  -1 15017.7 508.620   1
   1  -3   1 14016.4 591.340   1
  -1   3  -1 15406.1 749.050   1
   1  -3   1 14859.1 487.000   1
  -1  -3  -1 14534.7 459.950   1
   0   3   2 6043.39 171.170   1
   0  -3   2 5750.78 236.430   1
   0   3  -2 6164.76 373.630   1
   0  -3  -2 5993.52 312.990   1
   0   3   2 6179.09 246.360   1
   0  -3   2 6016.62 476.360   1
   0   3  -2 6818.03 530.520   1
   0   3   2 6127.11 698.570   1
   0   3   2 5728.37 231.400   1
   0  -3  -2 5921.78 326.720   1
   1  -1  -4 173.500 79.3800   1
  -1   1   4 -6.2700 179.290   1
   1  -1  -4 308.880 161.000   1
  -1  -1   4 169.660 103.870   1
   1   1  -4 80.9600 109.500   1
  -1   1   4 299.970 174.200   1
   1   1  -4 135.570 120.050   1
  -1  -1   4 192.200 128.570   1
   1  -1  -4 112.920 120.140   1
   1   1  -4 79.8600 89.6100   1
  -1  -1   4 65.5000 68.1400   1
   0   1  -4 -42.630 113.790   1
   0   1  -4 27.1100 117.860   1
   0  -1   4 142.890 114.380   1
   0  -1  -4 182.210 162.800   1
   0   1   4 177.840 90.4300   1
   0   1  -4 -36.960 144.420   1
   0  -1   4 439.590 135.330   1
   0   1   4 153.700 118.060   1
   0  -1  -4 112.340 138.390   1
   0  -1   4 107.480 90.3400   1
  -3   0   1 7.11000 77.8800   1
   3   0  -1 41.2900 54.1000   1
  -3   0   1 63.4900 75.8600   1
   3   0  -1 -59.290 123.400   1
  -3   0   1 142.110 68.7500   1
   3   0  -1 22.5700 28.8300   1
  -1  -3   2 5710.29 242.800   1
   1   3  -2 5011.97 395.350   1
   1  -3  -2 5462.45 411.180   1
  -1   3   2 5497.12 233.660   1
   1   3  -2 5081.32 249.090   1
  -1  -3   2 5609.58 512.860   1
  -1   3   2 5146.90 628.900   1
  -1  -3   2 5059.37 152.550   1
  -1   3   2 6182.37 693.090   1
   1  -3  -2 5403.54 225.390   1
   1  -3  -2 5140.20 176.050   1
  -1   3   2 5379.25 162.010   1
  -3   0   0 34516.9 978.480   1
   3   0   0 32339.1 845.290   1
  -3   0   0 33474.3 875.450   1
   3   0   0 35647.8 1006.45   1
   3   0   0 33372.8 910.100   1
  -3   0   0 32618.4 895.990   1
   1  -2   3 3075.77 256.820   1
  -1   2  -3 4077.54 692.510   1
   1   2   3 3105.60 79.3100   1
  -1  -2  -3 3144.94 101.960   1
   1   2   3 3079.65 136.950   1
  -1  -2  -3 3181.31 153.620   1
   1  -2   3 3798.14 487.400   1
  -1   2  -3 3763.00 441.090   1
  -1   2  -3 3987.70 598.750   1
  -1  -2  -3 3678.55 560.770   1
   1   2   3 3470.98 459.040   1
   1  -2   3 3377.30 372.810   1
  -3   0   2 83746.3 1627.59   1
   3   0  -2 82064.1 1589.69   1
  -3   0   2 85222.2 1605.21   1
  -3   0   2 82486.6 1575.69   1
   3   0  -2 85269.3 1627.12   1
   3   0  -2 81000.9 1529.31   1
   3   1  -1 166382. 1677.59   1
  -3  -1   1 166297. 1668.41   1
   3   1  -1 170859. 1710.93   1
   3  -1  -1 169179. 1779.45   1
   3   1  -1 169384. 1795.97   1
   3  -1  -1 168684. 1807.64   1
  -3  -1   1 168721. 1757.47   1
   2  -2  -3 583.380 139.500   1
  -2   2   3 471.840 111.250   1
  -2   2   3 491.220 137.310   1
   2   2  -3 468.130 84.9800   1
   2   2  -3 523.370 184.600   1
  -2  -2   3 330.650 90.4500   1
  -2   2   3 261.730 134.640   1
   2  -2  -3 544.010 107.800   1
   2   2  -3 645.880 136.190   1
  -2  -2   3 332.780 197.620   1
   2  -2  -3 565.460 234.580   1
   2   2  -3 550.050 152.450   1
  -2   0   4 71765.7 1409.64   1
  -2   0   4 71306.2 1439.10   1
  -2   0   4 75071.9 1466.59   1
   2   0  -4 76355.1 1505.51   1
   2   0  -4 72787.3 1426.00   1
   2   0  -4 73561.0 1440.91   1
   2   0  -4 75603.6 1473.00   1
  -2   0   4 70699.8 1422.24   1
   3   1   0 177690. 1753.39   1
  -3  -1   0 181722. 1798.82   1
   3  -1   0 180363. 1875.90   1
  -3   1   0 175774. 1695.43   1
  -3  -1   0 179158. 1787.58   1
   3   1   0 176913. 1771.31   1
  -3   1   0 177886. 1912.60   1
   3   1   0 181226. 1881.72   1
  -3   1   0 176539. 1876.35   1
   3   1   0 181351. 1897.09   1
  -1  -3  -2 1069.46 247.860   1
   1   3   2 1186.41 251.900   1
   1   3   2 986.190 218.240   1
  -1   3  -2 1069.52 226.580   1
   1  -3   2 950.270 179.540   1
   1   3   2 1131.93 164.710   1
  -1   3  -2 1297.11 197.730   1
  -1  -3  -2 1238.06 221.300   1
   1   3   2 993.870 222.730   1
   1  -3   2 1145.38 306.010   1
  -1   3  -2 1022.24 211.690   1
   2   2   2 57871.0 1099.62   1
   2   2   2 58576.7 1147.21   1
   2   2   2 56488.3 1148.32   1
  -2  -2  -2 59391.6 1188.52   1
   2  -2   2 56765.5 1176.18   1
  -2   2  -2 59469.2 1205.62   1
  -2   2  -2 60964.8 1236.40   1
  -2  -2  -2 58547.6 1116.62   1
  -2  -2  -2 57810.7 1095.73   1
   2  -2   2 59843.6 1271.11   1
  -2   2  -2 57565.1 1163.96   1
   2  -2   2 60197.2 1155.09   1
   2   2   2 58167.8 1090.35   1
   3   1  -2 5915.50 202.880   1
  -3  -1   2 6225.69 257.440   1
   3  -1  -2 6370.28 729.070   1
   3   1  -2 5984.45 207.870   1
  -3   1   2 5595.67 245.170   1
   3   1  -2 6061.49 332.830   1
  -3  -1   2 6058.18 324.990   1
   3  -1  -2 6009.95 252.850   1
  -3   1   2 6533.32 281.880   1
  -1   0  -4 44589.1 1020.64   1
   1   0   4 43191.4 937.590   1
  -1   0  -4 42718.4 867.340   1
   1   0   4 42465.6 881.540   1
  -1   0  -4 43096.1 939.260   1
  -2   0  -3 168.040 62.5100   1
   2   0   3 125.240 72.7500   1
  -2   0  -3 137.120 121.320   1
   2   0   3 -96.490 148.680   1
   2   0   3 58.9200 133.400   1
  -2   0  -3 63.0700 84.5000   1
  -2  -3   1 75385.3 1406.66   1
   2   3  -1 74467.7 1388.13   1
  -2  -3   1 72266.0 1493.47   1
   2   3  -1 72477.3 1418.15   1
  -2   3   1 72586.9 1403.95   1
  -2   3   1 73488.5 1463.10   1
   2  -3  -1 72113.4 1426.10   1
   2   3  -1 74571.9 1398.46   1
  -2  -3   1 72312.2 1356.30   1
   2   3  -1 73688.5 1428.15   1
  -2   3   1 74249.3 1495.28   1
   2  -3  -1 73969.1 1438.57   1
   2   1  -4 516.530 192.740   1
  -2  -1   4 324.810 169.680   1
  -2   1   4 209.460 137.160   1
  -2  -1   4 320.070 67.3800   1
   2   1  -4 679.460 149.910   1
   2  -1  -4 183.390 83.7500   1
  -2   1   4 289.410 98.3000   1
   2  -1  -4 486.330 274.500   1
  -2  -1   4 316.280 136.920   1
   2  -1  -4 368.960 167.240   1
   2   1  -4 336.760 133.930   1
   2  -1  -4 298.410 117.220   1
   2   1  -4 286.980 150.590   1
  -2  -3   0 242930. 2492.88   1
   2   3   0 252032. 2504.29   1
  -2  -3   0 254601. 2533.31   1
   2  -3   0 245131. 2515.94   1
   2   3   0 248828. 2413.98   1
  -2  -3   0 252580. 2449.63   1
  -2   3   0 251324. 2530.62   1
   2   3   0 243541. 2483.38   1
   2   3   0 250291. 2502.91   1
  -2   3   0 252361. 2614.11   1
   3   0   1 -17.120 145.880   1
   3   0   1 -79.170 137.450   1
  -3   0  -1 -25.670 129.050   1
  -3   0  -1 193.120 95.9800   1
   3   0   1 33.7500 49.0200   1
   3   0   1 107.780 45.3300   1
  -1  -2   4 71853.7 1353.90   1
  -1   2   4 72983.1 1462.22   1
   1  -2  -4 75909.4 1538.43   1
   1   2  -4 74386.9 1472.45   1
  -1  -2   4 69030.4 1367.14   1
  -1   2   4 74571.1 1424.13   1
   1  -2  -4 71315.1 1363.71   1
   1   2  -4 72619.5 1401.04   1
   1  -2  -4 72017.0 1447.95   1
  -1   2   4 70302.0 1388.41   1
   1   2  -4 71155.1 1404.21   1
   0  -2  -4 74083.2 1374.86   1
   0  -2   4 72868.7 1439.97   1
   0  -2  -4 73985.5 1454.23   1
   0   2  -4 71522.1 1378.86   1
   0  -2   4 73696.1 1426.86   1
   0   2  -4 70379.5 1381.98   1
   0  -2  -4 71574.2 1480.69   1
   0   2   4 70218.6 1393.04   1
   0  -2   4 71341.0 1410.41   1
   0  -2  -4 72588.8 1434.69   1
  -1   1  -4 37816.5 1073.09   1
   1  -1   4 36973.2 1054.10   1
  -1   1  -4 34983.8 990.400   1
  -1   1  -4 35730.2 1003.99   1
   1   1   4 36100.7 1025.04   1
   1  -1   4 36949.8 1039.20   1
  -1   1  -4 38202.1 1105.76   1
  -1  -1  -4 34565.9 971.100   1
   1   1   4 36207.7 1008.86   1
  -1  -1  -4 37200.4 1064.25   1
   1  -1   4 39293.5 1112.17   1
   0   3   3 1125.69 213.030   1
   0   3   3 940.810 181.540   1
   0   3  -3 1197.67 258.680   1
   0  -3   3 892.650 226.480   1
   0   3   3 1085.31 167.310   1
   0  -3  -3 1043.48 107.150   1
   0  -3  -3 997.020 203.780   1
   0  -3   3 1456.65 295.790   1
   0   3  -3 952.270 150.450   1
   0  -3  -3 864.340 167.150   1
  -2   1  -3 10346.4 412.190   1
   2  -1   3 10103.4 345.040   1
  -2   1  -3 11129.9 509.730   1
   2  -1   3 10295.8 402.240   1
   2   1   3 10981.0 385.660   1
   2  -1   3 10852.8 313.540   1
  -2   1  -3 10571.7 304.930   1
  -2  -1  -3 11489.9 399.670   1
  -2   1  -3 10225.0 339.860   1
   2   1   3 10375.6 303.170   1
  -2  -1  -3 10797.5 365.990   1
   2   1   3 10565.5 300.580   1
  -2  -1  -3 11018.3 352.130   1
   2  -1   3 10392.4 443.960   1
  -3   0   3 330.450 112.370   1
   3   0  -3 250.460 120.160   1
  -3   0   3 321.840 80.7000   1
   3   0  -3 237.400 86.9500   1
  -3   0   3 -13.530 149.420   1
   3   0  -3 77.2300 116.480   1
  -1   3   3 252.430 104.130   1
  -1  -3   3 107.230 79.7300   1
   1   3  -3 290.460 94.4300   1
  -1   3   3 569.530 154.230   1
   1   3  -3 413.350 133.340   1
  -1  -3   3 397.380 136.960   1
   1  -3  -3 543.610 166.930   1
  -1  -3   3 203.800 59.6900   1
  -1   3   3 571.540 146.160   1
   1  -3  -3 136.170 81.5000   1
   1  -3  -3 390.750 79.9200   1
   3  -1   1 19214.4 646.560   1
  -3   1  -1 19549.1 623.350   1
   3   1   1 20132.9 649.290   1
  -3  -1  -1 19004.8 562.390   1
  -3  -1  -1 19258.8 623.740   1
   3  -1   1 19855.4 644.430   1
  -3   1  -1 20451.3 673.350   1
   3   1   1 20610.0 649.310   1
  -3  -1  -1 20175.7 642.440   1
   3   1   1 19623.5 579.720   1
  -3  -1  -1 20896.2 627.380   1
   3   1   1 19144.7 570.090   1
   2  -3  -2 2398.51 318.500   1
   2  -3  -2 1401.22 276.550   1
  -2   3   2 1546.71 318.750   1
   2  -3  -2 1587.60 314.450   1
  -2   3   2 1902.00 348.320   1
  -2  -3   2 1417.42 229.690   1
   2   3  -2 1647.10 265.780   1
   2   3  -2 1692.70 218.790   1
  -2  -3   2 2102.24 331.780   1
   2   3  -2 1476.66 73.9800   1
  -2  -3   2 1398.16 58.0200   1
   0   4   0 147173. 1671.85   1
   0  -4   0 150148. 1656.39   1
   0   4   0 149247. 1580.28   1
   0  -4   0 145664. 1561.02   1
   0  -4   0 144310. 1556.75   1
   0   4   0 152120. 1664.84   1
  -2   3  -1 1516.50 248.510   1
  -2  -3  -1 1099.37 183.510   1
   2   3   1 1165.66 182.930   1
  -2  -3  -1 1460.45 308.910   1
  -2   3  -1 1076.97 223.570   1
   2   3   1 889.840 209.800   1
   2   3   1 1139.40 273.830   1
  -2  -3  -1 977.040 262.960   1
   2  -3   1 1231.80 204.020   1
   2  -3   1 1060.32 193.370   1
  -2  -3  -1 1213.98 263.030   1
  -2   3  -1 1581.36 320.620   1
   2  -3   1 1040.65 330.560   1
   2   3   1 1149.42 293.770   1
  -3   2   1 61338.3 1249.40   1
   3  -2  -1 58922.5 1185.69   1
  -3   2   1 60947.3 1293.97   1
   3   2  -1 58859.7 1192.20   1
  -3  -2   1 59549.8 1192.14   1
   3   2  -1 59929.6 1120.90   1
   3  -2  -1 59214.1 1195.53   1
   3   2  -1 59624.3 1163.38   1
  -3  -2   1 59085.4 1159.78   1
   3   2  -1 59493.3 1154.83   1
  -3  -1   3 2886.61 470.080   1
   3  -1  -3 3315.18 571.140   1
   3   1  -3 3230.71 474.620   1
   3  -1  -3 2750.80 470.930   1
  -3  -1   3 2773.78 384.140   1
   3   1  -3 2550.68 412.250   1
   3  -1  -3 2576.97 490.340   1
  -3   1   3 2686.88 433.550   1
  -3   1   3 2922.01 471.650   1
   3   1  -3 2985.32 578.570   1
   0  -4   1 12178.7 361.400   1
   0   4   1 12173.8 475.880   1
   0   4  -1 11549.4 369.430   1
   0   4   1 11356.7 357.980   1
   0  -4   1 12016.4 381.760   1
   0  -4   1 12311.1 386.090   1
   0   4  -1 12471.6 507.740   1
   0   4   1 11945.0 339.290   1
   0  -4  -1 12278.0 294.050   1
   0   4   1 12015.7 367.580   1
   0  -4  -1 12268.4 290.760   1
  -3   2   0 3284.58 616.000   1
  -3   2   0 3062.24 543.770   1
   3   2   0 2458.09 78.8700   1
   3  -2   0 2719.40 331.370   1
  -3  -2   0 2877.48 431.340   1
  -3  -2   0 2620.70 155.690   1
   3   2   0 2423.75 392.410   1
  -3   2   0 2672.03 186.990   1
   3   2   0 2693.10 390.310   1
   3   2   0 2309.28 128.770   1
  -3  -2   0 2512.28 415.510   1
   3  -2   0 2403.03 392.310   1
  -1   0   5 73.3800 130.140   1
  -1   0   5 227.520 138.840   1
   1   0  -5 235.800 156.530   1
   1   0  -5 191.300 128.190   1
  -1   0   5 165.980 162.150   1
   3  -2  -2 27392.3 879.170   1
  -3  -2   2 27622.4 795.050   1
   3   2  -2 26640.3 759.930   1
   3  -2  -2 26296.3 789.020   1
  -3  -2   2 26137.1 719.530   1
  -3  -2   2 27310.9 835.290   1
  -3   2   2 27873.3 829.260   1
   3   2  -2 28218.4 779.390   1
   3   2  -2 26897.5 790.100   1
  -3   2   2 28704.4 857.650   1
   1  -4   0 94047.7 653.160   1
  -1  -4   0 94363.9 546.240   1
  -1  -4   0 92353.8 1795.98   1
  -1   4   0 96234.6 1129.16   1
   1   4   0 95763.2 1135.30   1
   1  -4   0 92759.0 1794.18   1
   1  -4   0 91430.3 1764.03   1
  -1   4   0 96877.1 1109.45   1
  -1  -4   0 93569.9 539.750   1
   1   4   0 95528.2 1064.66   1
  -1   4   0 96090.9 1148.69   1
   1   4   0 94110.8 540.860   1
   1  -4   0 93308.5 669.020   1
   0   0   5 217.110 111.670   1
   0   0  -5 86.5800 120.600   1
   0   0   5 66.9800 133.670   1
   0   0   5 246.250 170.920   1
   0   0  -5 298.350 181.840   1
  -2  -2   4 12490.1 471.440   1
  -2   2   4 11896.3 373.960   1
   2  -2  -4 11837.2 358.610   1
   2   2  -4 12789.1 389.880   1
  -2  -2   4 11964.9 297.440   1
   2  -2  -4 12810.0 488.320   1
  -2   2   4 12120.6 400.990   1
   2   2  -4 12846.8 463.570   1
   2  -2  -4 12330.6 934.000   1
  -2   2   4 13125.9 520.610   1
   2   2  -4 12291.7 300.910   1
  -2  -2   4 12771.5 474.340   1
  -1   4   1 12990.2 461.290   1
   1  -4  -1 13476.2 483.440   1
  -1   4   1 14155.9 519.640   1
  -1   4   1 13804.5 469.240   1
   1  -4  -1 13136.2 441.780   1
   1   4  -1 13795.4 436.110   1
  -1   4   1 14577.0 974.250   1
   1  -4  -1 13700.8 510.890   1
  -1  -4   1 14395.2 573.180   1
  -1  -4   1 13772.4 441.160   1
   1  -4  -1 13234.0 475.940   1
   1   4  -1 13227.5 447.780   1
  -1  -4   1 13445.6 454.560   1
  -1  -1   5 9284.21 330.640   1
   1  -1  -5 10441.6 547.810   1
  -1   1   5 10458.0 774.130   1
  -1  -1   5 8930.32 363.980   1
   1   1  -5 9118.42 409.600   1
   1   1  -5 9427.58 399.320   1
   1  -1  -5 9778.82 379.370   1
   1   1  -5 10450.1 398.450   1
  -1   1   5 10523.7 807.290   1
   1  -1  -5 10531.1 400.400   1
  -1  -1   5 10647.5 776.520   1
  -1   3  -3 95587.3 1104.27   1
   1  -3   3 98645.6 1262.25   1
   1   3   3 98510.0 1344.21   1
  -1   3  -3 98000.6 1170.83   1
   1  -3   3 96049.4 1142.36   1
  -1   3  -3 96724.8 1162.73   1
   3   0   2 49599.8 1053.66   1
  -3   0  -2 48751.4 1027.65   1
   3   0   2 49674.2 1058.84   1
  -3   0  -2 49590.1 1039.41   1
   3   0   2 48817.7 968.000   1
  -3   0  -2 50021.0 996.890   1
  -1   2  -4 303.570 109.930   1
   1  -2   4 227.650 212.690   1
  -1  -2  -4 339.100 165.360   1
   1   2   4 -17.250 192.320   1
   1  -2   4 287.800 153.380   1
  -1   2  -4 486.790 140.570   1
   1  -2   4 309.490 160.450   1
  -1  -2  -4 361.270 106.220   1
   1   2   4 361.280 154.420   1
  -1  -2  -4 155.220 57.4500   1
  -1   2  -4 265.630 132.310   1
   2  -2   3 81682.4 1570.11   1
   2   2   3 78884.9 1592.63   1
  -2  -2  -3 79890.5 1606.30   1
   2  -2   3 79558.8 1836.95   1
   2  -2   3 79961.6 1589.99   1
  -2   2  -3 79970.8 1622.13   1
   2   2   3 76972.2 1446.78   1
  -2  -2  -3 78128.8 1470.57   1
   2   2   3 77378.1 1466.06   1
  -2  -2  -3 78712.4 1514.30   1
   2  -2   3 80273.4 1584.92   1
  -2   2  -3 82545.8 1629.56   1
  -2   2  -3 80633.7 1560.65   1
   0   1  -5 28195.8 826.890   1
   0   1  -5 26942.6 913.050   1
   0   1   5 26450.3 851.470   1
   0  -1  -5 27534.8 834.890   1
   0  -1   5 27038.3 826.820   1
   0   1   5 26712.9 822.180   1
   0  -1   5 29566.9 879.900   1
   0   1  -5 28527.4 863.810   1
   0  -1   5 27528.4 825.420   1
   0  -1  -5 28279.2 850.700   1
  -1   4  -1 20760.3 673.910   1
  -1  -4  -1 21696.2 340.870   1
  -1  -4  -1 21139.3 697.840   1
   1   4   1 21290.3 698.420   1
   1  -4   1 21182.1 684.440   1
  -1   4  -1 20461.2 681.090   1
  -1  -4  -1 20369.2 623.040   1
   1   4   1 21274.6 655.200   1
   1  -4   1 20867.3 679.410   1
  -1   4  -1 21564.5 715.790   1
  -2   3   3 56076.0 1175.07   1
   2  -3  -3 55347.6 1203.60   1
   2   3  -3 56570.1 1152.47   1
  -2  -3   3 56513.9 1160.93   1
  -2   3   3 55649.9 1140.64   1
   2  -3  -3 56792.9 1120.66   1
  -2   3   3 57829.9 1141.66   1
  -2  -3   3 56139.8 1114.54   1
   2   3  -3 57053.2 1133.28   1
   2  -3  -3 57429.1 1174.73   1
   3   2   1 2389.48 62.9800   1
   3  -2   1 2788.28 451.780   1
   3   2   1 2829.02 563.840   1
  -3  -2  -1 2725.08 490.120   1
   3  -2   1 2343.34 196.990   1
   3   2   1 2695.88 456.430   1
  -3   2  -1 2236.71 143.640   1
  -3  -2  -1 2707.48 500.570   1
  -3  -2  -1 2491.42 370.460   1
   3   2   1 2349.09 130.960   1
  -3   2  -1 2776.62 508.530   1
  -3   2  -1 3193.68 505.970   1
   3  -2   1 2802.58 370.050   1
   0   4   2 4497.14 218.970   1
   0   4  -2 5381.05 647.040   1
   0   4   2 4804.15 134.940   1
   0   4   2 4659.56 224.000   1
   0   4  -2 5097.42 345.750   1
   0  -4   2 4751.80 406.170   1
   0   4   2 4909.54 597.010   1
   0  -4  -2 5210.84 727.800   1
   0  -4  -2 4665.14 409.850   1
   0  -4  -2 5043.00 570.130   1
   0  -4   2 4880.32 502.300   1
   3   1   2 280.720 143.700   1
  -3  -1  -2 262.370 127.040   1
   3  -1   2 305.660 133.000   1
   3  -1   2 94.3300 54.3500   1
   3   1   2 192.320 101.270   1
  -3  -1  -2 100.110 63.9200   1
   3   1   2 77.8500 82.8400   1
  -3   1  -2 244.520 133.920   1
   3  -1   2 243.760 116.070   1
   3  -1   2 445.430 161.400   1
  -3   1  -2 205.820 62.2200   1
  -3   1  -2 90.4300 96.6500   1
  -3  -1  -2 191.680 73.7300   1
   3   1   2 82.1000 79.0600   1
  -2   0   5 -115.46 249.020   1
   2   0  -5 -58.470 216.520   1
  -2   0   5 77.2500 123.590   1
   2   0  -5 52.0800 103.150   1
   2   0  -5 -14.310 126.950   1
  -2   0   5 107.580 188.270   1
   3   0  -4 96458.3 1140.54   1
   3   0  -4 95242.9 1104.86   1
  -3   0   4 95703.5 1124.33   1
   3   0  -4 98138.9 1112.57   1
  -3   0   4 96065.1 1147.14   1
   3   0  -4 97895.7 1146.60   1
   2   3   2 11478.8 370.640   1
  -2  -3  -2 11236.8 377.250   1
   2  -3   2 11980.1 931.080   1
  -2   3  -2 10177.0 391.990   1
   2   3   2 11164.5 299.680   1
   2  -3   2 11089.7 389.400   1
  -2   3  -2 11360.0 417.150   1
  -2  -3  -2 11610.6 560.380   1
  -2  -3  -2 11396.5 295.570   1
  -2   3  -2 12056.6 359.310   1
   2  -3   2 11876.5 418.200   1
  -2  -3  -2 11392.4 307.170   1
  -2  -3  -2 11524.2 317.920   1
   2   3   2 11156.5 382.120   1
  -1   4   2 3936.62 495.040   1
  -1  -4   2 4022.36 155.850   1
   1  -4  -2 4997.85 695.590   1
   1  -4  -2 3867.65 145.830   1
  -1   4   2 4201.65 194.380   1
  -1  -4   2 3852.70 391.300   1
   1   4  -2 4509.96 501.510   1
   1  -4  -2 4322.20 562.600   1
  -1   4   2 4519.36 814.310   1
  -1   4   2 4625.26 780.160   1
   1   4  -2 4145.54 505.850   1
  -1  -4   2 5397.38 825.250   1
   3   2  -3 1745.41 418.980   1
  -3  -2   3 1488.17 351.090   1
  -3  -2   3 1694.93 293.440   1
   3   2  -3 1321.87 174.320   1
  -3   2   3 1595.85 231.740   1
   3  -2  -3 1764.76 281.290   1
   3  -2  -3 1925.01 350.000   1
  -3  -2   3 1329.71 238.880   1
   3   2  -3 1586.23 225.210   1
  -3   2   3 1458.31 246.890   1
   3  -2  -3 1385.68 251.250   1
  -1   3   4 88960.1 1774.70   1
  -1   3   4 91293.1 1710.97   1
   1   3  -4 89444.0 1763.66   1
  -2  -1   5 276805. 2875.41   1
   2  -1  -5 280778. 2843.45   1
   2  -1  -5 294148. 3024.82   1
  -2  -1   5 288379. 2987.79   1
   2   1  -5 281218. 2898.81   1
  -2   1   5 289245. 2938.47   1
   3  -1  -4 1707.90 238.020   1
   3  -1  -4 1669.14 347.230   1
  -3   1   4 1587.74 276.710   1
  -3  -1   4 1978.92 291.470   1
   3  -1  -4 2109.14 484.890   1
  -3   1   4 2482.87 342.080   1
   3   1  -4 2226.53 481.100   1
  -3  -1   4 1489.84 381.430   1
   3   1  -4 1750.83 236.160   1
  -3   1   4 2333.19 372.340   1
   3   1  -4 1775.18 253.330   1
   3   1  -4 1920.57 409.880   1
  -3  -1   4 1862.47 331.320   1
  -2   0  -4 18968.5 643.000   1
   2   0   4 19027.3 649.350   1
  -2   0  -4 18970.4 615.330   1
  -2   0  -4 21384.6 692.530   1
   2   0   4 19211.5 737.520   1
   2   0   4 18898.2 626.830   1
   0   3   4 4633.85 652.290   1
   0   3   4 4779.84 593.370   1
   0  -3  -4 4719.75 355.040   1
   0  -3  -4 4116.25 93.6700   1
   0  -3  -4 4342.04 407.240   1
   0  -3   4 3815.51 342.730   1
   0   3  -4 4502.04 372.930   1
   0  -3   4 4421.54 532.140   1
   0  -3   4 4868.48 446.060   1
   0   3  -4 4560.15 280.850   1
   1  -2  -5 257646. 2562.72   1
   1  -2  -5 271131. 2855.65   1
   1   2  -5 263758. 2646.45   1
  -1  -2   5 257429. 2574.17   1
  -1  -2   5 263065. 2755.49   1
   1   2  -5 265421. 2799.37   1
  -1   0  -5 186.940 95.6700   1
  -1   0  -5 -6.4100 196.080   1
   1   0   5 -143.92 188.650   1
   1   0   5 311.730 137.950   1
   1   0   5 -0.7600 177.720   1
  -1   0  -5 23.9000 94.9200   1
  -1   4  -2 6412.01 397.900   1
   1   4   2 6876.48 255.540   1
   1  -4   2 6894.85 641.980   1
   1   4   2 6807.99 570.430   1
  -1  -4  -2 7331.95 555.090   1
  -1  -4  -2 6715.37 376.540   1
  -1   4  -2 8222.65 951.240   1
   1  -4   2 6775.67 473.390   1
  -1   4  -2 6905.29 479.030   1
  -1  -4  -2 6297.74 228.200   1
   1   4   2 7020.24 294.560   1
  -2  -1  -4 6270.52 315.740   1
   2  -1   4 6581.61 269.660   1
  -2   1  -4 6201.58 277.790   1
   2  -1   4 5792.23 247.010   1
  -2  -1  -4 6055.44 355.090   1
   2   1   4 6020.82 503.360   1
  -2  -1  -4 5880.82 288.590   1
  -2   1  -4 5541.33 390.880   1
   2   1   4 5658.89 722.370   1
  -2   1  -4 6846.83 390.640   1
   2  -1   4 6258.33 867.890   1
  -2   1  -4 6692.77 789.570   1
   2   1   4 5898.52 193.680   1
   2  -1   4 5993.52 810.190   1
   3   3  -1 51001.0 1044.28   1
  -3   3   1 52914.8 1154.92   1
  -3  -3   1 53261.9 1002.68   1
  -3  -3   1 53756.8 1101.34   1
  -3  -3   1 50665.3 1036.11   1
   3   3  -1 53381.6 1084.39   1
  -3   3   1 53833.2 1117.43   1
   3  -3  -1 53144.5 1100.38   1
  -3  -3   1 52929.7 1025.25   1
   3   3  -1 53525.1 1034.99   1
  -3   3   1 52024.4 1028.04   1
   3  -3  -1 52753.4 1106.55   1
   0   2   5 267678. 2753.30   1
   0   2   5 267712. 2810.70   1
   0  -2   5 276645. 2868.85   1
   0  -2   5 272664. 2765.84   1
   0   2  -5 283934. 2888.66   1
   0  -2   5 268013. 2798.87   1
   0   2  -5 280132. 2893.67   1
   0   2  -5 277723. 2960.50   1
  -2   4   1 19492.2 636.600   1
   2  -4  -1 19187.8 636.010   1
   2  -4  -1 18825.9 648.100   1
   2  -4  -1 18667.2 634.600   1
   2   4  -1 19033.6 571.100   1
  -2   4   1 19154.6 630.710   1
  -2  -4   1 19836.3 593.150   1
  -2  -4   1 19024.4 581.520   1
   2   4  -1 19474.7 608.640   1
   2  -4  -1 18062.5 624.070   1
  -2   4   1 19427.8 674.720   1
   2   4  -1 18519.3 616.520   1
  -2  -4   1 18278.4 621.580   1
   2   4   0 4512.69 164.460   1
  -2  -4   0 4343.76 159.920   1
  -2  -4   0 4668.12 485.400   1
   2   4   0 4416.89 739.540   1
  -2  -4   0 3945.59 182.210   1
   2   4   0 4422.15 199.250   1
   2   4   0 3891.09 267.360   1
  -2   4   0 4420.91 512.960   1
   2  -4   0 4635.84 540.340   1
  -2   4   0 4466.13 275.070   1
   2  -4   0 4404.60 696.830   1
   2  -4   0 4429.52 523.960   1
  -2   4   0 3735.27 337.140   1
  -3   3   0 1553.02 236.100   1
  -3  -3   0 1187.12 355.960   1
   3   3   0 1187.77 220.910   1
  -3  -3   0 801.210 162.380   1
  -3   3   0 1023.90 230.400   1
   3  -3   0 1313.07 311.340   1
   3   3   0 1192.22 281.450   1
  -3  -3   0 903.010 204.110   1
   3  -3   0 1136.29 198.310   1
  -3   3   0 1563.47 279.420   1
   3   3   0 917.550 256.800   1
   3  -3   0 992.550 204.070   1
  -4   0   1 67.1100 64.4000   1
   4   0  -1 149.190 50.3200   1
  -4   0   1 269.510 114.330   1
   4   0  -1 36.4500 99.4500   1
   4   0  -1 -20.660 49.4300   1
   1   1   5 13796.2 510.630   1
  -1   1  -5 15936.3 578.730   1
   1  -1   5 15834.3 555.920   1
  -1   1  -5 14499.6 520.220   1
   1   1   5 14952.7 1000.51   1
  -1  -1  -5 15469.4 761.470   1
   1  -1   5 16079.1 769.970   1
  -1  -1  -5 15162.9 532.540   1
  -1  -1  -5 14774.1 478.090   1
   1  -1   5 16636.6 1074.60   1
  -1   1  -5 16388.0 590.700   1
  -3   2  -2 3744.23 667.800   1
   3   2   2 3143.19 406.070   1
  -3  -2  -2 2878.44 189.610   1
   3   2   2 2902.96 107.810   1
  -3  -2  -2 2932.51 150.710   1
   3  -2   2 3015.13 455.770   1
  -3   2  -2 3798.18 571.940   1
  -3   2  -2 2567.03 154.830   1
   3  -2   2 2918.88 456.680   1
   3  -2   2 2719.03 164.570   1
   3   2   2 3091.52 539.220   1
   3   2   2 3291.28 528.220   1
  -3  -2  -2 2989.05 597.620   1
  -3   3   2 78.9800 100.400   1
   3  -3  -2 107.330 96.0300   1
   3   3  -2 76.0700 69.5200   1
  -3  -3   2 609.840 155.790   1
  -3   3   2 103.800 142.400   1
   3  -3  -2 250.130 163.830   1
   3   3  -2 260.870 114.240   1
  -3  -3   2 121.360 62.3200   1
  -3  -3   2 -38.100 146.920   1
   3   3  -2 297.280 127.880   1
  -4   0   2 2709.04 446.100   1
   4   0  -2 2201.27 124.800   1
   4   0  -2 2280.55 418.760   1
  -4   0   2 2321.81 305.910   1
   4   0  -2 2205.23 256.570   1
  -4   0   2 2485.58 215.530   1
   0   4   3 29280.9 856.080   1
   0   4   3 28401.2 843.650   1
   0  -4  -3 28420.8 846.590   1
   0   4  -3 29367.3 882.060   1
   0   4  -3 28335.3 841.460   1
   0   4   3 30280.7 806.040   1
   0  -4   3 27293.3 816.090   1
   0  -4   3 29975.1 895.090   1
   0  -4  -3 28533.6 831.050   1
  -1  -4   3 106.610 130.070   1
   1   4  -3 62.3700 98.5900   1
  -1  -4   3 -67.850 152.510   1
   1  -4  -3 203.810 181.050   1
  -1   4   3 224.330 113.700   1
  -1   4   3 -16.250 81.6600   1
   1  -4  -3 -19.890 70.7500   1
  -1   4   3 -11.350 152.630   1
  -1   4   3 157.910 100.330   1
   1  -4  -3 -59.760 163.980   1
   1   4  -3 143.220 115.100   1
  -2  -3   4 2595.41 65.9200   1
   2   3  -4 2445.56 98.0100   1
   2  -3  -4 3096.43 624.660   1
  -2   3   4 3112.92 504.140   1
   2   3  -4 2654.96 375.120   1
  -2  -3   4 3169.79 451.190   1
  -2   3   4 3066.02 501.210   1
   2  -3  -4 2732.68 294.390   1
   2  -3  -4 2798.12 541.720   1
  -2   3   4 2645.28 313.760   1
  -2  -3   4 2520.96 612.210   1
   2   3  -4 3243.47 586.080   1
  -3   0  -3 222.920 121.490   1
   3   0   3 153.700 118.860   1
  -3   0  -3 3.22000 127.040   1
   3   0   3 -24.450 156.410   1
  -3   0  -3 116.240 53.5500   1
   3   0   3 129.520 81.7500   1
   4   0   0 16475.7 533.700   1
   4   0   0 15538.5 541.830   1
  -4   0   0 16794.6 483.460   1
   4   0   0 16067.2 462.200   1
  -4   0   0 15817.5 548.170   1
  -4   0   0 16415.5 522.840   1
   4   1  -1 1678.72 290.330   1
  -4   1   1 1846.79 368.920   1
   4  -1  -1 1990.18 284.650   1
  -4   1   1 1516.97 76.7600   1
   4   1  -1 1599.27 128.060   1
  -4  -1   1 1574.58 170.490   1
   4  -1  -1 1823.80 320.690   1
  -4   1   1 1568.78 324.810   1
   4   1  -1 1703.04 301.960   1
  -4  -1   1 1483.20 270.570   1
  -4  -1   1 1718.04 283.170   1
   2  -4  -2 2103.34 452.340   1
  -2   4   2 1750.07 218.950   1
  -2  -4   2 1654.97 319.970   1
   2   4  -2 1679.50 245.340   1
   2   4  -2 2080.23 406.360   1
  -2  -4   2 1639.65 401.140   1
   2  -4  -2 1642.58 275.090   1
  -2   4   2 1491.57 341.770   1
  -2   4   2 1946.83 304.300   1
  -2  -4   2 1587.76 118.490   1
   2   4  -2 1597.86 148.930   1
   2  -4  -2 1761.47 292.950   1
  -2  -2   5 43636.4 856.850   1
  -2   2   5 42123.0 914.000   1
   2   2  -5 43049.5 935.600   1
  -2  -2   5 44272.3 966.050   1
  -2   2   5 42237.3 976.000   1
   2  -2  -5 43598.4 958.880   1
   2   2  -5 45247.7 1145.31   1
  -2  -2   5 42519.1 989.870   1
  -2   2   5 43223.5 904.590   1
   2  -2  -5 43701.9 896.690   1
   2   2  -5 44379.3 879.870   1
  -3   2   4 2361.94 348.770   1
   3   2  -4 2480.54 418.150   1
  -3   2   4 3059.44 494.230   1
  -3  -2   4 2621.52 459.570   1
   3   2  -4 2463.19 461.160   1
  -3   2   4 2895.36 394.720   1
   3  -2  -4 2524.02 454.100   1
   3  -2  -4 2335.69 361.510   1
   3   2  -4 2459.61 104.530   1
   3  -2  -4 3030.08 556.640   1
   3   2  -4 2639.75 536.350   1
  -3  -2   4 2579.05 393.310   1
  -2  -4  -1 23808.0 710.940   1
  -2   4  -1 23725.2 740.950   1
   2   4   1 23574.9 721.510   1
   2  -4   1 23746.0 724.270   1
   2  -4   1 22530.9 701.710   1
  -2   4  -1 23982.9 732.760   1
   2   4   1 23981.4 691.510   1
   2  -4   1 23790.6 739.870   1
   2   4   1 23719.4 657.130   1
  -2   4  -1 23281.1 740.190   1
  -2  -4  -1 23064.1 660.710   1
  -2  -4  -1 22894.3 701.830   1
   2   4   1 22991.1 675.960   1
  -1   3  -4 9139.73 327.270   1
   1  -3   4 9842.07 402.660   1
   1   3   4 9318.54 371.340   1
  -1  -3  -4 9973.53 489.400   1
   1  -3   4 10148.7 856.920   1
  -1   3  -4 9617.51 398.830   1
  -1   3  -4 9412.55 392.970   1
   1  -3   4 8762.81 394.640   1
  -1  -3  -4 8947.53 301.140   1
  -1  -3  -4 9378.33 364.250   1
   4  -1  -2 5573.82 384.220   1
  -4   1   2 6162.18 377.690   1
   4   1  -2 6026.41 736.940   1
  -4   1   2 5596.15 265.710   1
  -4  -1   2 6035.41 217.990   1
  -4   1   2 5596.09 151.360   1
   4   1  -2 5781.76 207.540   1
   4   1  -2 6095.18 268.680   1
  -4  -1   2 6422.39 409.190   1
   2  -3   3 10665.1 435.870   1
  -2   3  -3 10134.8 315.090   1
  -2   3  -3 11092.9 514.010   1
  -2  -3  -3 10527.6 417.390   1
   2   3   3 9788.62 449.440   1
  -2  -3  -3 9978.92 289.850   1
  -2   3  -3 11042.8 443.250   1
   2  -3   3 10089.2 379.590   1
  -2  -3  -3 10361.3 290.860   1
  -2  -3  -3 10001.4 263.480   1
   2   3   3 10177.4 270.580   1
   2   3   3 9997.55 350.690   1
   3   3   1 802.160 161.950   1
   3  -3   1 846.800 202.550   1
  -3  -3  -1 564.600 150.780   1
  -3   3  -1 1262.44 264.530   1
  -3  -3  -1 697.750 184.890   1
   3   3   1 901.400 253.890   1
  -3   3  -1 1468.92 246.370   1
   3  -3   1 708.610 168.430   1
  -3  -3  -1 828.380 202.470   1
   3   3   1 684.150 167.390   1
   3  -3   1 939.290 161.610   1
  -3   3  -1 815.400 190.690   1
   3   1   3 16684.9 580.840   1
   3   1   3 17785.4 559.470   1
   3  -1   3 17251.6 597.600   1
  -3  -1  -3 17875.6 621.720   1
   3  -1   3 18263.9 550.860   1
  -3   1  -3 17383.8 582.320   1
   3  -1   3 17580.4 580.010   1
  -3  -1  -3 17602.6 547.180   1
  -3  -1  -3 17813.4 573.260   1
   3   1   3 17614.9 622.020   1
  -3   1  -3 17390.3 600.420   1
   3  -1   3 17407.1 620.480   1
  -4   1   0 -42.820 163.840   1
   4   1   0 34.3000 51.7000   1
  -4  -1   0 90.1400 62.4300   1
  -4  -1   0 39.2900 54.0300   1
   4  -1   0 36.8100 90.3600   1
  -4  -1   0 127.030 143.080   1
   4   1   0 -22.690 175.260   1
  -4   1   0 157.550 151.150   1
   4  -1   0 105.220 132.960   1
   4   1   0 122.850 173.770   1
   4   1   0 271.000 84.0000   1
  -2  -2  -4 31916.2 891.860   1
  -2   2  -4 34650.9 977.950   1
   2   2   4 31019.3 928.910   1
   2  -2   4 34271.9 986.360   1
  -2  -2  -4 31904.7 902.550   1
   2   2   4 32199.7 911.180   1
   2   2   4 32213.9 951.130   1
  -2  -2  -4 31592.4 948.400   1
   2  -2   4 33461.0 1012.61   1
  -2   2  -4 33826.4 1034.17   1
   2  -2   4 31893.1 1084.55   1
  -2   2  -4 33083.4 1025.89   1
  -2   2  -4 34406.6 1088.18   1
   2  -2   4 33766.8 1007.24   1
  -1   0   6 405060. 4147.93   1
  -4   0   3 119.240 68.4600   1
   4   0  -3 109.730 114.910   1
  -4   0   3 54.3900 169.810   1
   4   0  -3 217.350 113.930   1
   4   0  -3 116.190 95.8000   1
  -4   0   3 87.1700 99.3400   1
   3   0  -5 172.070 84.6700   1
   3   0  -5 101.910 116.800   1
  -3   0   5 -202.64 169.950   1
   3   0  -5 -60.790 220.280   1
   3   0  -5 138.530 90.3000   1
  -3   0   5 111.200 90.7700   1
  -3   0   5 457.770 94.5300   1
   3   3  -3 13742.2 489.620   1
  -3   3   3 14734.4 559.950   1
  -3  -3   3 14652.6 598.420   1
   3  -3  -3 13965.9 533.830   1
   3  -3  -3 14572.8 554.650   1
  -3  -3   3 13999.2 463.670   1
   3   3  -3 14696.2 532.810   1
  -3   3   3 15324.4 542.470   1
   3  -3  -3 14357.9 540.320   1
   3   3  -3 14289.8 417.140   1
   3   3  -3 14626.2 483.170   1
  -1   2  -5 453711. 4529.21   1
   1  -2   5 445128. 4523.12   1
   1   2   5 438795. 4548.87   1
   1  -2   5 449379. 4505.58   1
  -1   2  -5 451262. 4524.87   1
  -1  -2  -5 447824. 4651.09   1
  -1   2  -5 459841. 4636.63   1
   1   2   5 461740. 4581.70   1
  -1  -4  -3 5336.98 248.030   1
  -1   4  -3 6199.60 480.080   1
  -1   4  -3 6746.30 574.460   1
   1  -4   3 5049.55 376.270   1
   1   4   3 5918.42 98.5500   1
  -1   4  -3 6447.97 443.190   1
  -1  -4  -3 5799.83 397.220   1
   1   4   3 5617.93 235.960   1
   1   4   3 6592.41 430.040   1
   1  -4   3 6182.55 525.930   1
   1   4   3 5799.04 207.740   1
   0   5   0 109.180 174.330   1
   0   5   0 220.550 142.000   1
   0  -5   0 215.410 204.500   1
   0   5   0 43.4800 71.6600   1
   0  -5   0 185.120 102.860   1
   0  -5   0 -79.040 158.140   1
  -4   0  -1 355.170 163.560   1
   4   0   1 66.4400 26.5400   1
   4   0   1 334.060 149.990   1
   4   0   1 117.070 72.2000   1
  -4   0  -1 198.250 93.6800   1
   4   0   1 55.8200 107.660   1
   1   1  -6 684918. 6806.64   1
  -1   1   6 698700. 6876.96   1
   1   1  -6 725916. 7196.33   1
  -1   1   6 684951. 6841.06   1
  -1  -1   6 723064. 7058.80   1
   1  -1  -6 721298. 7104.35   1
   1   1  -6 684577. 6735.33   1
   1  -1  -6 710375. 7016.09   1
   0   0   6 634697. 6375.69   1
   0   0  -6 633821. 6371.66   1
   4   1  -3 8161.95 285.730   1
   4   1  -3 8298.62 289.120   1
  -4  -1   3 8105.59 444.370   1
   4  -1  -3 8084.82 536.220   1
  -4   1   3 8696.18 1098.96   1
   4   1  -3 7473.86 522.500   1
  -4  -1   3 8540.39 507.070   1
   4   1  -3 8479.14 301.570   1
   4  -1  -3 8493.48 432.430   1
  -4   1   3 8581.92 297.780   1
  -4   1   3 9040.24 355.640   1
   3  -1  -5 85170.9 1672.31   1
   3  -1  -5 85332.9 1682.74   1
  -3   1   5 82471.3 1620.79   1
  -3  -1   5 83817.1 1594.03   1
  -3  -1   5 85161.0 1690.43   1
   3   1  -5 87151.3 1714.25   1
   3  -1  -5 86228.3 1759.31   1
   3   1  -5 83094.0 1637.38   1
   3   1  -5 85253.8 1623.74   1
   3   1  -5 85070.1 1683.62   1
  -3  -1   5 83109.0 1637.83   1
   3  -1  -5 85996.4 1712.08   1
  -3  -1   5 87774.7 1747.37   1
  -3   1   5 86179.5 1695.49   1
   2   4  -3 44507.2 966.190   1
  -2  -4   3 42682.2 1123.75   1
  -2   4   3 44667.8 978.340   1
   2  -4  -3 43592.8 971.910   1
   2  -4  -3 43937.6 896.200   1
  -2  -4   3 43464.1 901.120   1
   2   4  -3 44080.2 913.140   1
   2  -4  -3 43189.5 937.130   1
  -2   4   3 45320.9 926.280   1
  -2   4   3 46174.1 1013.44   1
   0   5   1 24026.5 745.090   1
   0  -5  -1 23466.5 735.330   1
   0   5   1 23361.7 704.470   1
   0  -5   1 23640.5 696.590   1
   0  -5   1 24315.2 767.780   1
   0   5  -1 23852.6 738.420   1
   0   5   1 24581.2 764.640   1
   0  -5  -1 24023.7 736.160   1
   0   5   1 23856.8 723.260   1
   0  -5  -1 22363.0 680.150   1
   0   5  -1 24080.0 742.170   1
   0  -5   1 23151.5 708.550   1
  -4  -2   1 167.890 50.5900   1
   4   2  -1 353.090 70.3300   1
  -4  -2   1 -67.360 170.750   1
   4   2  -1 100.490 110.580   1
  -4   2   1 361.600 110.390   1
   4  -2  -1 277.670 150.260   1
   4   2  -1 388.230 101.680   1
  -4   2   1 60.8400 113.630   1
   4  -2  -1 544.210 167.060   1
   4   2  -1 243.000 62.5100   1
   4   2  -1 228.660 116.560   1
  -1   3   5 23943.9 971.830   1
  -1  -3   5 22720.6 732.550   1
   1   3  -5 22649.3 733.940   1
   1  -3  -5 22258.3 778.240   1
   1  -3  -5 21737.4 607.640   1
  -1  -3   5 24373.8 1393.68   1
  -1   3   5 22730.0 638.630   1
   1   3  -5 21842.6 623.270   1
  -1  -3   5 21402.1 643.080   1
  -1   3   5 21752.2 689.790   1
   1   3  -5 20147.8 667.760   1
   2   0  -6 882347. 2460.73   1
   4  -1   1 18384.9 644.020   1
   4   1   1 18940.8 573.360   1
  -4  -1  -1 18718.8 654.650   1
   4   1   1 19371.3 640.720   1
  -4   1  -1 19205.8 701.180   1
  -4  -1  -1 18890.8 571.150   1
  -4   1  -1 19056.9 623.890   1
   4  -1   1 18888.0 687.880   1
   4   1   1 18646.4 645.470   1
  -4  -1  -1 19984.2 593.070   1
   4   1   1 18799.3 568.810   1
  -2   4  -2 436.900 151.900   1
   2  -4   2 310.750 161.200   1
   2   4   2 346.120 126.700   1
  -2  -4  -2 163.730 155.650   1
   2   4   2 316.570 121.390   1
  -2  -4  -2 209.260 140.580   1
   2  -4   2 212.750 105.110   1
  -2   4  -2 650.500 134.650   1
   2   4   2 240.500 87.4800   1
   2  -4   2 571.200 199.160   1
  -2   4  -2 441.190 144.560   1
  -2  -4  -2 199.260 69.3100   1
   2   4   2 219.840 66.5000   1
   0  -1   6 559120. 5622.33   1
   0  -1  -6 562752. 5611.64   1
   0  -1   6 549366. 5539.23   1
   0  -1   6 534831. 5342.60   1
   0   1  -6 536177. 5462.53   1
   4   2  -2 14398.2 468.460   1
  -4   2   2 13936.1 550.500   1
   4  -2  -2 13228.5 557.320   1
   4   2  -2 12898.4 441.060   1
  -4  -2   2 13188.7 444.550   1
   4   2  -2 14165.7 450.650   1
   4  -2  -2 12599.5 541.860   1
  -4   2   2 14828.5 593.110   1
  -4  -2   2 12944.3 479.600   1
   4   2  -2 14205.5 512.790   1
   1  -5   0 154.990 133.360   1
   1   5   0 177.650 102.620   1
  -1   5   0 274.870 94.9500   1
  -1  -5   0 10.5500 93.0700   1
  -1  -5   0 251.140 109.290   1
   1   5   0 133.760 82.3300   1
   1  -5   0 -22.890 161.130   1
   1  -5   0 95.0300 93.2300   1
  -1  -5   0 450.930 166.770   1
  -1   5   0 152.190 103.150   1
   1   5   0 381.690 191.160   1
  -1   5   0 133.320 90.3500   1
   0  -3   5 49676.2 1127.96   1
   0  -3   5 52453.6 1104.33   1
   0   3   5 50223.9 1174.01   1
   0   3  -5 50853.4 1071.99   1
   0  -3  -5 51653.1 966.780   1
   0  -3  -5 51024.8 1073.21   1
   0  -3  -5 50914.6 1093.99   1
   0  -3   5 51399.7 1036.73   1
   0   3  -5 52369.9 1068.58   1
   0   3  -5 51964.3 1117.33   1
   1   5  -1 809.680 170.530   1
   1  -5  -1 884.660 157.240   1
  -1  -5   1 821.420 174.280   1
   1  -5  -1 487.320 111.260   1
  -1   5   1 1318.94 254.520   1
  -1  -5   1 641.020 132.490   1
   1   5  -1 793.370 148.000   1
  -1   5   1 844.760 165.500   1
   1  -5  -1 834.740 160.220   1
   1  -5  -1 700.420 162.440   1
  -1   5   1 458.360 147.800   1
  -1   5   1 813.410 154.430   1
  -1  -5   1 1029.87 192.430   1
   1   5  -1 330.500 163.320   1
  -3  -2  -3 9494.17 304.360   1
   3  -2   3 9606.83 674.970   1
  -3  -2  -3 9219.33 271.440   1
   3   2   3 8664.24 344.120   1
   3   2   3 9545.85 339.460   1
   3  -2   3 9864.54 295.860   1
  -3   2  -3 8813.05 304.740   1
  -3   2  -3 9291.91 363.430   1
   3   2   3 9102.92 408.890   1
   3   2   3 8993.45 267.330   1
  -3   2  -3 9415.66 454.250   1
   3  -2   3 9014.44 353.940   1
  -3  -2  -3 9174.95 367.050   1
   3  -2   3 9355.15 576.000   1
   4  -2   0 2962.49 488.030   1
   4   2   0 2406.26 118.860   1
  -4   2   0 3139.42 502.190   1
  -4  -2   0 2524.48 109.080   1
   4   2   0 2549.65 169.240   1
  -4  -2   0 2757.76 451.360   1
  -4   2   0 2701.68 96.9000   1
   4   2   0 2947.36 519.090   1
  -4  -2   0 3067.30 455.570   1
   4  -2   0 3064.96 356.890   1
  -4   2   0 3525.35 516.450   1
   4   2   0 2610.27 384.960   1
  -4  -2   0 3555.97 639.750   1
   2  -1  -6 444459. 4536.27   1
  -2  -1   6 426842. 4241.08   1
  -2  -1   6 441102. 4540.29   1
   2   1  -6 425768. 4292.75   1
  -2   1   6 419345. 4254.90   1
   2  -1  -6 423202. 4237.91   1
  -2  -1   6 419915. 4257.48   1
   2   1  -6 445315. 4405.99   1
   2  -1  -6 445500. 4512.72   1
  -1  -4   4 17211.5 624.630   1
  -1  -4   4 16890.6 510.420   1
   1  -4  -4 16926.7 519.150   1
  -1   4   4 18188.6 928.190   1
  -1   4   4 17166.8 548.220   1
  -1  -4   4 16259.0 697.560   1
   1   4  -4 17267.4 602.090   1
   1   4  -4 17651.9 1293.28   1
   1  -4  -4 16274.1 594.990   1
   1  -4  -4 18022.9 658.740   1
  -1   4   4 16420.4 583.720   1
   3  -3   2 5867.88 535.830   1
  -3   3  -2 5568.83 644.670   1
  -3  -3  -2 5739.38 114.510   1
  -3  -3  -2 5776.04 516.460   1
   3   3   2 5568.83 728.110   1
  -3  -3  -2 5777.64 267.420   1
   3  -3   2 5727.19 617.890   1
  -3   3  -2 6832.16 911.630   1
   3   3   2 5183.81 175.650   1
  -3  -3  -2 5276.54 177.530   1
  -3  -3  -2 5518.62 161.910   1
  -3   3  -2 5554.26 204.140   1
   3  -3   2 5461.12 185.250   1
   3   3   2 5264.95 212.500   1
   0   4   4 27504.0 724.120   1
   0  -4  -4 28666.3 754.710   1
   0  -4   4 27624.7 835.610   1
   0  -4  -4 27830.1 853.280   1
   0   4  -4 26116.0 790.500   1
   0  -4   4 29206.1 879.290   1
   0   4  -4 29031.4 884.840   1
   0  -4  -4 27673.5 815.130   1
   0   4   4 29043.8 893.080   1
   0   4   4 28994.6 878.390   1
   2   0   5 209.510 156.870   1
  -2   0  -5 31.5900 145.180   1
   2   0   5 229.190 146.840   1
  -2   0  -5 -11.860 65.8300   1
   2   0   5 -4.0600 81.4200   1
  -2   0  -5 85.7300 89.6800   1
   2   0   5 61.0500 72.5000   1
  -4   0   4 80281.4 1576.64   1
  -4   0   4 79894.2 1612.95   1
   4   0  -4 77234.8 1511.54   1
   4   0  -4 78180.7 1528.48   1
   4   0  -4 76779.9 1519.77   1
   4   0  -4 75499.9 1626.70   1
   1  -5   1 1536.84 332.910   1
  -1  -5  -1 1429.32 373.270   1
  -1   5  -1 2245.80 415.750   1
  -1   5  -1 1727.61 280.130   1
   1  -5   1 1548.75 319.880   1
   1   5   1 1879.38 361.080   1
  -1  -5  -1 1830.92 378.380   1
  -1   5  -1 1978.60 424.400   1
  -1  -5  -1 1526.00 394.010   1
   1   5   1 1667.82 335.180   1
   1   5   1 1503.29 285.930   1
   0  -5   2 9313.85 915.460   1
   0   5   2 8484.21 262.000   1
   0  -5   2 8212.86 407.630   1
   0   5   2 8425.16 329.450   1
   0   5  -2 8739.18 533.500   1
   0  -5  -2 8352.40 376.020   1
   0   5   2 8776.65 341.040   1
   0  -5  -2 9454.17 387.590   1
   0   5   2 8618.09 903.360   1
   0  -5  -2 7885.14 434.660   1
   0   5  -2 8460.90 395.290   1
  -2   3   5 18053.0 1095.57   1
  -2  -3   5 18225.6 1289.97   1
  -2   3   5 16038.4 518.060   1
   2  -3  -5 16578.8 561.050   1
   2   3  -5 17457.9 521.790   1
  -2  -3   5 16228.5 597.720   1
   2  -3  -5 15669.9 628.710   1
  -2   3   5 15624.3 651.740   1
   2   3  -5 16842.4 1212.71   1
   2   3  -5 16944.0 591.080   1
  -2  -3   5 17257.7 512.550   1
   2  -3  -5 17676.6 646.450   1
  -3  -3   4 4533.91 486.920   1
  -3   3   4 4266.44 511.290   1
  -3   3   4 5225.36 341.400   1
  -3  -3   4 5048.28 512.380   1
   3   3  -4 4802.26 611.900   1
  -3   3   4 4909.48 561.930   1
   3  -3  -4 4793.80 426.250   1
   3   3  -4 4905.01 86.1700   1
   3  -3  -4 4053.22 539.810   1
   3  -3  -4 5857.05 924.990   1
   3   3  -4 4683.89 624.250   1
   3   3  -4 4775.58 216.520   1
   1  -2  -6 327255. 3422.16   1
   1   2  -6 339053. 3539.72   1
   1   2  -6 334396. 3361.50   1
  -1  -2   6 331749. 3484.96   1
   4  -2  -3 2249.72 367.050   1
  -4   2   3 2400.72 340.120   1
  -4  -2   3 2337.54 383.090   1
   4   2  -3 2052.72 360.870   1
  -4  -2   3 2427.37 492.800   1
   4   2  -3 2419.77 323.300   1
   4  -2  -3 2285.60 470.920   1
  -4   2   3 2341.69 438.030   1
   4   2  -3 1545.94 437.610   1
   4   2  -3 2351.09 478.010   1
   3   2  -5 -14.960 123.920   1
  -3  -2   5 -2.2400 152.490   1
   3   2  -5 68.9600 73.7300   1
   3   2  -5 77.9300 75.8200   1
  -3   2   5 143.450 185.650   1
   3  -2  -5 158.830 160.870   1
  -3  -2   5 209.660 63.8600   1
  -3   2   5 183.270 124.350   1
   3  -2  -5 60.8800 101.430   1
   3   2  -5 181.710 69.4300   1
   3  -2  -5 219.240 101.060   1
  -3   2   5 260.770 169.180   1
  -3  -2   5 264.410 163.270   1
  -2   1  -5 2414.80 445.390   1
   2  -1   5 1597.16 319.140   1
   2   1   5 1798.99 382.810   1
  -2  -1  -5 1870.34 318.810   1
  -2   1  -5 2030.96 451.370   1
   2   1   5 1832.51 459.960   1
   2  -1   5 1869.35 381.710   1
   2  -1   5 2211.54 335.730   1
  -2  -1  -5 1909.03 321.520   1
   2   1   5 1964.78 282.750   1
   2  -1   5 2135.85 425.300   1
  -2   1  -5 1978.50 470.010   1
  -2  -1  -5 1912.88 366.880   1
  -3   4   1 72.3100 99.6200   1
   3   4  -1 265.120 94.7900   1
  -3  -4   1 102.360 47.8900   1
   3   4  -1 37.9900 64.1700   1
   3  -4  -1 211.420 165.390   1
  -3   4   1 108.570 130.430   1
  -3  -4   1 127.240 84.1000   1
  -3  -4   1 108.290 121.750   1
   3   4  -1 172.690 141.610   1
   3  -4  -1 23.3000 112.110   1
  -3   4   1 78.4900 111.280   1
   3   4  -1 27.4200 57.0200   1
  -1   5   2 583.730 148.870   1
   1  -5  -2 475.890 116.800   1
   1   5  -2 581.080 162.950   1
  -1   5   2 548.420 117.720   1
   1  -5  -2 397.630 123.330   1
   1  -5  -2 387.190 96.3400   1
  -1   5   2 489.500 157.350   1
   1   5  -2 386.560 117.680   1
   1  -5  -2 647.250 216.260   1
  -1  -5   2 323.260 153.740   1
  -1  -5   2 370.490 102.670   1
  -1  -5   2 616.390 136.070   1
  -1   5   2 400.280 179.040   1
   4   1  -4 815.060 210.240   1
  -4  -1   4 853.270 155.890   1
   4   1  -4 773.430 144.960   1
  -4   1   4 824.250 156.960   1
   4  -1  -4 916.480 172.180   1
   4  -1  -4 1074.27 261.310   1
  -4  -1   4 826.500 204.450   1
   4   1  -4 1085.87 174.840   1
  -4   1   4 716.700 179.280   1
   4   1  -4 2294.47 715.710   1
  -4   1   4 957.830 184.330   1
   4  -1  -4 910.780 212.920   1
  -4   0  -2 151.120 139.910   1
   4   0   2 115.200 117.060   1
  -4   0  -2 34.3800 102.580   1
   4   0   2 125.140 38.8200   1
   4   0   2 203.800 113.360   1
   4   0   2 319.610 167.050   1
  -3   4   0 13176.1 516.650   1
   3   4   0 13423.2 401.150   1
   3  -4   0 14234.0 1092.80   1
  -3   4   0 12858.5 441.260   1
  -3  -4   0 13320.8 502.440   1
   3   4   0 12077.4 494.700   1
   3   4   0 13723.6 492.420   1
  -3  -4   0 13190.3 471.400   1
   3  -4   0 12990.7 466.700   1
   3   4   0 13109.0 437.530   1
  -3  -4   0 13659.7 470.260   1
   3  -4   0 12992.8 507.860   1
  -3   4   0 13234.1 576.290   1
  -3  -4   0 13075.8 394.690   1
   3   0   4 108847. 1310.75   1
  -3   0  -4 111030. 1270.12   1
  -3   0  -4 113058. 1409.57   1
   3   0   4 112883. 1300.95   1
  -3   0  -4 110015. 1276.67   1
   3   0   4 108930. 1243.62   1
  -1   0  -6 14241.9 647.470   1
   1   0   6 13438.1 635.620   1
  -1   0  -6 14509.0 618.690   1
   1   0   6 13992.6 598.450   1
   1   0   6 14942.0 581.280   1
   4   2   1 7104.55 284.610   1
  -4  -2  -1 6834.97 299.530   1
  -4  -2  -1 6846.08 184.930   1
   4   2   1 6777.54 196.270   1
   4  -2   1 6722.65 900.920   1
  -4   2  -1 6802.78 548.080   1
  -4   2  -1 6950.27 186.760   1
   4   2   1 7044.42 300.010   1
  -4  -2  -1 7132.16 242.100   1
   4  -2   1 6978.83 194.620   1
  -4  -2  -1 6635.78 294.540   1
   4  -2   1 7987.04 859.690   1
   4   2   1 6333.48 270.370   1
  -4   2  -1 6391.40 313.700   1
   2   3   4 417.190 92.8100   1
  -2   3  -4 248.710 160.260   1
   2  -3   4 550.970 167.030   1
  -2  -3  -4 538.490 127.650   1
   2   3   4 444.370 133.940   1
  -2   3  -4 573.450 146.470   1
  -2  -3  -4 358.080 86.5800   1
   2  -3   4 411.790 176.200   1
   2   3   4 471.650 121.910   1
  -2  -3  -4 570.580 109.310   1
   2  -3   4 503.800 127.220   1
   2  -3   4 495.120 171.330   1
  -2   3  -4 338.040 109.120   1
   0  -2   6 111154. 1269.69   1
   0  -2   6 115375. 1370.63   1
   0   2  -6 113010. 1349.79   1
   0   2   6 112318. 1445.00   1
   0   2  -6 111493. 1369.81   1
   0  -2  -6 113134. 1495.32   1
   0   2   6 109883. 1302.68   1
   0   2  -6 115314. 1322.37   1
   3   4  -2 3434.38 420.870   1
  -3   4   2 2867.92 319.140   1
   3  -4  -2 3340.35 671.200   1
  -3   4   2 2919.10 445.530   1
   3   4  -2 2732.84 225.430   1
  -3  -4   2 3117.16 332.290   1
  -3   4   2 3913.25 588.150   1
   3  -4  -2 3129.87 256.280   1
   3   4  -2 2856.30 148.810   1
   3   4  -2 2973.94 183.100   1
  -3  -4   2 3083.43 127.390   1
   3  -4  -2 2792.10 449.290   1
  -3  -4   2 3729.96 720.000   1
   2   4  -4 28536.8 845.720   1
  -2   4   4 26831.9 932.330   1
   2   4  -4 27879.5 1015.72   1
   2  -4  -4 27930.5 848.760   1
  -2   4   4 29340.7 903.690   1
  -2  -4   4 28738.7 954.040   1
   2  -4  -4 26970.3 841.890   1
  -2  -4   4 29381.5 768.600   1
   2  -4  -4 28190.7 799.720   1
  -2   4   4 28797.2 820.000   1
  -2  -4   4 28063.8 836.660   1
  -4   1  -2 3622.29 609.680   1
  -4   1  -2 3862.31 676.170   1
  -4  -1  -2 3110.79 127.360   1
   4  -1   2 3439.28 581.670   1
   4   1   2 3215.22 134.920   1
  -4  -1  -2 4049.62 739.460   1
   4   1   2 3266.87 501.050   1
   4  -1   2 3278.10 81.7600   1
   4   1   2 3475.74 290.260   1
   4   1   2 3164.83 483.180   1
  -4  -1  -2 3376.50 715.390   1
   4  -1   2 3385.22 433.180   1
   4  -1   2 3032.25 426.500   1
  -3   1  -4 -38.350 111.200   1
   3  -1   4 115.670 109.440   1
   3   1   4 38.7700 111.100   1
   3  -1   4 147.020 102.720   1
  -3  -1  -4 135.180 130.210   1
   3  -1   4 110.320 81.6500   1
  -3  -1  -4 358.130 116.860   1
  -3   1  -4 230.380 100.510   1
   3   1   4 153.260 188.110   1
  -3  -1  -4 225.260 70.7400   1
   3  -1   4 138.550 139.710   1
   3   1   4 -35.660 156.270   1
  -3   1  -4 141.760 102.690   1
  -1   3  -5 505620. 5167.93   1
  -1  -3  -5 504183. 5000.87   1
   1  -3   5 497510. 4949.95   1
   1   3   5 501779. 5071.22   1
   1  -3   5 505435. 5155.72   1
  -1   3  -5 491112. 4904.70   1
  -2  -2   6 762280. 2729.17   1
   2  -2  -6 746768. 7254.88   1
   2  -2  -6 747130. 7402.83   1
   2  -2  -6 743172. 7337.98   1
   2  -2  -6 763767. 2436.93   1
  -1  -1  -6 768842. 2115.52   1
   1  -1   6 763766. 2134.14   1
  -1   1  -6 770327. 2483.06   1
   1   1   6 771444. 2006.43   1
   1  -5   2 3891.91 456.210   1
  -1   5  -2 3707.88 353.700   1
  -1  -5  -2 4082.61 523.850   1
   1   5   2 3724.08 191.080   1
  -1   5  -2 4412.24 664.030   1
   1  -5   2 3252.12 394.480   1
  -1   5  -2 4359.63 462.640   1
  -1  -5  -2 4766.53 791.880   1
   1   5   2 3853.22 524.480   1
  -1  -5  -2 4368.13 747.700   1
   1   5   2 3787.91 423.540   1
  -1   4  -4 34877.9 1013.56   1
  -1   4  -4 34452.8 1039.05   1
   1  -4   4 34908.5 1032.47   1
  -1   4  -4 33658.8 1024.01   1
  -1  -4  -4 35457.5 1055.11   1
   1   4   4 34760.4 1017.69   1
   1  -4   4 36129.9 1048.30   1
   1   4   4 37188.1 1063.00   1
  -1  -4  -4 36020.6 1014.18   1
   2   4   3 25830.0 795.900   1
   2   4   3 25161.7 831.660   1
  -2  -4  -3 25640.6 800.580   1
   2  -4   3 23858.8 743.550   1
   2   4   3 25182.8 684.880   1
  -2  -4  -3 26254.3 710.450   1
  -2   4  -3 26657.4 841.850   1
  -2  -4  -3 25585.3 718.930   1
  -2   4  -3 23294.4 753.180   1
  -2   4  -3 24834.9 739.790   1
   2  -4   3 26596.7 795.280   1
   2   5  -1 356.160 93.1100   1
  -2  -5   1 308.830 115.370   1
  -2   5   1 250.590 180.820   1
   2  -5  -1 172.700 174.080   1
  -2  -5   1 425.200 135.740   1
   2  -5  -1 329.910 118.650   1
   2  -5  -1 -2.2400 165.780   1
   2   5  -1 520.620 184.270   1
  -2   5   1 171.010 99.1200   1
  -2   5   1 280.380 114.040   1
   2  -5  -1 112.510 140.430   1
   2   5  -1 277.210 130.290   1
  -3   0   6 69278.8 1419.68   1
  -3   0   6 71665.4 1422.05   1
   3   0  -6 77565.9 1533.75   1
  -3   0   6 75577.4 1532.84   1
   3   0  -6 75636.1 1541.32   1
  -3   0   6 70880.5 1444.99   1
   3   0  -6 70014.1 1466.70   1
  -2  -5   0 29354.7 832.800   1
   2  -5   0 28812.8 876.630   1
  -2  -5   0 28917.0 806.430   1
  -2   5   0 29012.7 873.490   1
  -2   5   0 30019.0 935.490   1
   2   5   0 28765.8 816.050   1
   2  -5   0 30199.0 950.190   1
   2  -5   0 27169.3 810.380   1
   2   5   0 28956.0 814.240   1
  -2  -5   0 28958.0 884.880   1
   2   5   0 28833.2 875.590   1
  -2   5   0 28367.9 923.020   1
  -3  -4  -1 2683.04 476.260   1
   3  -4   1 2217.64 332.320   1
   3   4   1 2265.03 448.450   1
  -3  -4  -1 2285.53 151.420   1
  -3  -4  -1 2207.68 88.8600   1
  -3  -4  -1 2315.30 466.400   1
   3  -4   1 2425.40 294.190   1
  -3   4  -1 2970.81 392.240   1
   3   4   1 2348.58 124.310   1
   3   4   1 2290.83 315.780   1
  -3   4  -1 2536.97 371.940   1
   3  -4   1 2355.03 509.560   1
  -3   4  -1 2826.72 456.060   1
   3   4   1 2447.52 418.230   1
  -4  -3   1 40687.6 516.880   1
   4  -3  -1 39792.0 1156.20   1
   4   3  -1 39994.2 1065.46   1
  -4   3   1 41151.7 544.590   1
   4   3  -1 41623.8 577.570   1
  -4   3   1 39809.8 1168.32   1
   4  -3  -1 40229.7 1173.19   1
  -4  -3   1 39756.2 1093.52   1
   4   3  -1 39312.4 1079.55   1
   4   3  -1 41646.8 260.700   1
  -4   3   1 40263.7 1095.35   1
  -4  -3   1 39650.3 1110.07   1
   4   3  -1 39726.8 1111.80   1
   2   2   5 49539.5 1063.51   1
  -2  -2  -5 52893.2 1155.60   1
   2  -2   5 50627.9 1080.39   1
  -2   2  -5 51957.5 1116.49   1
   2   2   5 50325.9 1031.72   1
  -2   2  -5 48749.1 1059.56   1
  -2  -2  -5 50861.5 1044.17   1
  -2   2  -5 53080.3 1146.21   1
   2  -2   5 51938.9 1241.01   1
   2   2   5 50022.6 1027.62   1
  -2  -2  -5 49478.8 980.880   1
  -2   2  -5 51175.4 1053.30   1
   2  -2   5 51839.9 1071.79   1
   4  -3  -2 16370.7 583.740   1
   4   3  -2 17585.8 536.980   1
  -4  -3   2 16709.8 508.510   1
  -4  -3   2 16910.2 612.170   1
   4   3  -2 16711.3 559.550   1
  -4  -3   2 17384.4 609.040   1
   4   3  -2 17868.1 570.780   1
   4  -3  -2 17161.9 730.910   1
  -4   3   2 16649.6 660.540   1
   4   3  -2 17402.5 606.500   1
  -4   3   2 16583.7 650.150   1
   0  -5  -3 6323.47 415.270   1
   0  -5   3 6884.75 490.650   1
   0   5   3 6453.12 895.940   1
   0   5  -3 6449.04 478.560   1
   0   5   3 6386.26 636.060   1
   0  -5  -3 5855.52 231.820   1
   0   5  -3 6438.61 378.810   1
   0  -5   3 6358.12 511.630   1
   0   5   3 6537.86 253.210   1
   0   5   3 6104.68 527.270   1
  -4  -2   4 16009.3 564.000   1
   4  -2  -4 16118.7 607.050   1
  -4   2   4 17407.2 1247.57   1
   4   2  -4 16015.9 693.840   1
  -4  -2   4 16455.7 614.840   1
  -4  -2   4 15524.8 517.040   1
   4   2  -4 16410.3 551.890   1
   4  -2  -4 16486.1 585.210   1
   4  -2  -4 14832.8 527.360   1
   4   2  -4 15627.2 541.540   1
  -4   2   4 16150.1 812.190   1
   3   4  -3 17.9900 15.1800   1
   3  -4  -3 -10.150 121.410   1
  -3   4   3 163.120 194.150   1
   3   4  -3 149.960 109.180   1
  -3  -4   3 -14.890 64.5700   1
   3   4  -3 37.3500 53.0400   1
   3  -4  -3 -3.1800 145.490   1
  -3   4   3 240.130 127.040   1
   3   4  -3 -72.480 149.530   1
  -3  -4   3 282.090 157.710   1
   3  -4  -3 266.450 138.630   1
  -1  -5   3 621.720 222.370   1
   1   5  -3 654.310 140.610   1
   1  -5  -3 743.870 170.160   1
  -1   5   3 561.160 123.450   1
   1   5  -3 434.800 127.170   1
  -1  -5   3 598.100 151.580   1
  -1   5   3 888.980 184.350   1
   1  -5  -3 623.790 198.470   1
   1  -5  -3 874.180 217.080   1
  -1   5   3 535.820 188.300   1
  -1   5   3 861.320 143.730   1
   3  -1  -6 353024. 3627.33   1
   3   1  -6 351296. 3513.63   1
  -3   1   6 345125. 3529.95   1
  -3  -1   6 342098. 3566.99   1
  -3   1   6 353553. 3754.06   1
  -3  -1   6 341734. 3414.56   1
   3  -1  -6 339031. 3523.86   1
   3   3   3 13744.8 486.210   1
   3  -3   3 13485.3 448.700   1
  -3   3  -3 13114.1 461.330   1
   3   3   3 13088.8 487.890   1
  -3   3  -3 14200.1 551.410   1
   3  -3   3 14027.2 536.230   1
  -3  -3  -3 13649.3 437.370   1
   3   3   3 13257.7 424.560   1
  -3  -3  -3 13917.8 466.210   1
   3   3   3 13406.5 442.680   1
  -3   3  -3 13042.3 521.560   1
   3  -3   3 13232.4 505.290   1
  -3  -3  -3 14046.0 539.330   1
   4  -3   0 31132.2 930.930   1
  -4   3   0 31975.2 971.610   1
  -4  -3   0 31225.8 894.160   1
   4   3   0 30352.1 878.550   1
  -4  -3   0 30356.5 869.270   1
  -4  -3   0 31576.6 963.710   1
   4  -3   0 30527.4 910.210   1
  -4   3   0 31958.6 887.890   1
   4   3   0 30693.7 879.790   1
  -4   3   0 32919.3 990.660   1
   4   3   0 30997.9 891.110   1
  -2   5   2 18403.2 638.850   1
   2   5  -2 18414.8 558.390   1
   2   5  -2 17891.3 623.270   1
  -2  -5   2 18102.7 583.320   1
   2   5  -2 18531.4 599.760   1
   2  -5  -2 17080.9 847.250   1
  -2   5   2 18884.6 678.200   1
  -2  -5   2 18389.5 655.760   1
  -2   5   2 17574.3 653.720   1
   2  -5  -2 18274.1 652.940   1
  -2  -5   2 18094.6 544.090   1
   2  -5  -2 17602.3 574.970   1
   4   0  -5 -118.77 142.360   1
   4   0  -5 -29.250 158.890   1
  -4   0   5 -174.83 159.820   1
   4   0  -5 206.910 114.970   1
   4   0  -5 91.9300 81.1300   1
  -4   0   5 212.300 132.780   1
   4   0  -5 99.4200 156.490   1
  -2  -5  -1 616.170 129.540   1
   2  -5   1 908.520 212.330   1
  -2   5  -1 1074.74 227.040   1
   2   5   1 709.180 187.040   1
  -2   5  -1 823.170 177.730   1
   2   5   1 509.160 126.530   1
   2   5   1 985.720 212.830   1
   2  -5   1 667.420 200.630   1
  -2  -5  -1 831.830 254.030   1
  -2  -5  -1 969.290 193.860   1
   2  -5   1 478.210 164.540   1
   2   5   1 561.410 122.680   1
  -2   5  -1 601.150 146.250   1
  -4  -2  -2 17261.8 789.330   1
   4   2   2 17666.6 616.270   1
   4  -2   2 17694.8 619.160   1
   4   2   2 18156.5 571.360   1
   4  -2   2 18039.4 538.150   1
   4   2   2 17294.2 574.510   1
  -4  -2  -2 17485.3 669.480   1
   4   2   2 17315.3 516.940   1
  -4   2  -2 18448.5 538.910   1
  -4   2  -2 17702.8 774.670   1
   4  -2   2 17316.5 590.800   1
  -4   2  -2 18069.0 626.650   1
  -4  -2  -2 17419.8 530.370   1
   1   0  -7 234.170 216.760   1
  -1   0   7 -266.98 284.060   1
   1   0  -7 132.200 98.6400   1
  -1   0   7 -182.77 339.960   1
  -1   0   7 -36.170 216.660   1
   3  -2   4 43435.8 883.610   1
   3   2   4 43191.4 956.490   1
  -3  -2  -4 45941.9 1023.89   1
   3  -2   4 43324.1 1040.06   1
   3  -2   4 44862.5 1106.12   1
  -3   2  -4 44264.7 986.050   1
   3   2   4 43759.1 900.970   1
   3   2   4 43742.2 902.420   1
  -3  -2  -4 44429.8 893.510   1
   3  -2   4 44038.2 996.750   1
  -3   2  -4 45458.0 1034.68   1
  -3  -2  -4 44389.7 902.570   1
  -3   2  -4 46453.0 938.050   1
  -1   4   5 4890.37 420.230   1
  -1   4   5 3651.89 634.460   1
   1  -4  -5 5037.54 922.620   1
   1  -4  -5 4195.33 370.270   1
   1  -4  -5 4576.54 155.850   1
  -1   4   5 4052.91 132.460   1
  -1  -4   5 5388.99 820.560   1
   1   4  -5 4371.66 522.950   1
  -1  -4   5 4285.26 600.260   1
  -1  -4   5 3935.09 216.650   1
   1   4  -5 5016.70 762.450   1
   1   2   6 234390. 2494.60   1
  -1  -2  -6 230671. 2471.45   1
  -1   2  -6 229075. 2432.93   1
   1  -2   6 233733. 2492.69   1
   1   2   6 226670. 2472.70   1
   1  -2   6 226721. 2421.43   1
  -1   2  -6 239337. 2559.50   1
  -1  -2  -6 231006. 2320.49   1
   4  -1  -5 11959.1 420.850   1
   4   1  -5 12430.2 614.960   1
  -4  -1   5 12774.9 583.110   1
   4   1  -5 12089.0 455.640   1
   4  -1  -5 12526.2 488.030   1
  -4   1   5 12486.2 670.850   1
   4   1  -5 12029.5 399.940   1
  -4  -1   5 12670.4 492.130   1
   4   1  -5 12283.5 378.390   1
   4  -1  -5 11716.2 665.340   1
  -4   1   5 11789.9 403.800   1
   4   1  -5 13293.0 497.500   1
  -4   1   5 11859.7 470.390   1
   1   3  -6 53667.6 1142.61   1
  -1   3   6 56383.1 1201.37   1
   1  -3  -6 57651.4 1253.23   1
  -1  -3   6 53585.1 1062.33   1
   1   3  -6 55071.5 1096.80   1
   1  -3  -6 54650.9 1061.14   1
   1  -3  -6 55073.6 1280.12   1
   1   3  -6 56154.8 1207.82   1
  -1  -3   6 53238.1 1134.89   1
  -1  -3   6 56698.3 1225.87   1
   1  -3  -6 55294.3 1182.57   1
  -4  -3   3 5658.99 877.430   1
   4   3  -3 4590.12 637.750   1
  -4   3   3 4614.15 361.150   1
   4   3  -3 4580.04 147.350   1
  -4  -3   3 4193.15 242.770   1
   4   3  -3 4436.76 644.640   1
   4  -3  -3 4353.17 363.240   1
  -4   3   3 4428.76 759.760   1
   4  -3  -3 4346.43 637.280   1
   4   3  -3 4866.61 187.040   1
  -4  -3   3 4356.22 161.810   1
  -3  -3   5 6724.34 803.040   1
  -3   3   5 7546.13 1115.03   1
  -3   3   5 6523.91 667.320   1
   3  -3  -5 7104.49 833.730   1
   3  -3  -5 5920.08 717.010   1
   3   3  -5 6575.87 300.000   1
  -3  -3   5 6829.85 743.540   1
   3   3  -5 5930.97 547.060   1
  -3   3   5 6338.72 266.220   1
   3  -3  -5 6506.08 257.290   1
   3   3  -5 6788.91 200.700   1
   3   3  -5 6810.54 1019.50   1
   0   4  -5 440.910 155.060   1
   0  -4  -5 690.180 154.670   1
   0   4   5 369.400 121.990   1
   0  -4   5 592.110 124.670   1
   0   4   5 635.590 154.910   1
   0  -4  -5 534.530 120.720   1
   0   4  -5 482.460 129.790   1
   0  -4  -5 512.090 74.2200   1
   0  -4   5 573.950 128.010   1
   1   1  -7 1013.74 254.570   1
   1  -1  -7 1099.55 219.090   1
  -1   1   7 1219.81 202.720   1
  -1   1   7 1534.14 224.020   1
   1  -1  -7 1511.87 343.500   1
   1   1  -7 1121.36 217.430   1
  -1  -1   7 1177.10 283.740   1
   1   1  -7 1352.68 307.600   1
  -1  -1   7 1086.07 227.740   1
  -1  -1   7 805.670 251.170   1
   4   0   3 193.670 126.310   1
   4   0   3 181.430 96.0300   1
  -4   0  -3 -66.250 171.600   1
   4   0   3 94.6800 108.210   1
  -4   0  -3 94.8500 108.390   1
  -4   0  -3 -27.730 113.320   1
  -1   5  -3 9301.70 402.830   1
  -1  -5  -3 9358.83 363.940   1
   1   5   3 9526.95 393.290   1
   1  -5   3 9796.12 372.680   1
  -1   5  -3 9112.43 351.740   1
   1   5   3 9559.14 355.390   1
   1   5   3 9455.35 331.130   1
   1  -5   3 9575.71 598.110   1
  -1   5  -3 10882.3 889.200   1
  -1  -5  -3 9725.92 552.770   1
   3   4   2 6692.65 302.730   1
   3  -4   2 6402.28 878.260   1
  -3   4  -2 6590.29 346.410   1
  -3  -4  -2 6456.38 201.040   1
   3  -4   2 6334.57 377.720   1
  -3   4  -2 7077.07 423.070   1
  -3   4  -2 6583.05 315.810   1
  -3  -4  -2 6425.11 225.570   1
   3  -4   2 6418.46 976.750   1
  -3  -4  -2 6419.63 300.220   1
   3   4   2 6341.49 283.760   1
  -3  -4  -2 6630.02 597.640   1
   3   4   2 6070.76 278.550   1
  -3  -4  -2 6513.63 216.400   1
   4  -3   1 1255.58 255.140   1
   4   3   1 1306.00 242.890   1
  -4   3  -1 1342.36 292.160   1
  -4   3  -1 1330.44 324.650   1
   4   3   1 1020.55 199.510   1
  -4  -3  -1 1345.80 236.470   1
   4  -3   1 1190.42 152.800   1
  -4   3  -1 1534.41 266.730   1
  -4  -3  -1 1620.02 266.980   1
   4   3   1 1170.35 194.700   1
  -4  -3  -1 1170.63 237.880   1
   4  -3   1 1037.54 243.940   1
   0   3  -6 80325.8 1648.81   1
   0  -3  -6 78514.5 1474.57   1
   0  -3  -6 80293.8 1616.70   1
   0  -3   6 77673.1 1642.20   1
   0   3   6 79371.3 1630.61   1
   0  -3   6 82353.0 1683.32   1
   0  -3   6 79615.1 1558.89   1
   5   0  -1 58.0800 58.1800   1
  -5   0   1 292.340 130.110   1
   5   0  -1 70.2900 127.950   1
  -5   0   1 209.990 103.930   1
  -5   0   1 86.1100 59.3200   1
   5   0  -1 6.55000 129.460   1
   0   0   7 165.340 98.3800   1
   0   0  -7 -179.23 231.080   1
   0   0   7 290.830 128.440   1
   0   0  -7 457.970 212.700   1
   2   0  -7 183.690 174.490   1
  -2   0   7 309.470 208.500   1
   2   0  -7 -97.490 170.530   1
  -2   0   7 188.800 101.680   1
   2   0  -7 249.320 154.880   1
  -2   0   7 -53.590 264.930   1
   5   0  -2 4638.34 557.990   1
  -5   0   2 5153.54 581.500   1
   5   0  -2 4670.24 211.300   1
  -5   0   2 4687.93 238.960   1
   5   0  -2 4403.04 215.970   1
  -5   0   2 4558.26 231.660   1
   2   5  -3 9512.53 395.850   1
   2  -5  -3 9476.21 646.350   1
  -2   5   3 10399.5 813.770   1
  -2   5   3 8761.97 1094.05   1
   2   5  -3 9256.35 484.380   1
  -2  -5   3 9851.41 439.350   1
  -2   5   3 8670.70 918.600   1
   2  -5  -3 8870.09 392.010   1
   2  -5  -3 9190.62 302.490   1
  -2   5   3 9143.92 394.700   1
  -2  -5   3 8850.84 390.080   1
   3   2  -6 193900. 2142.63   1
   3   2  -6 194434. 2140.83   1
  -3  -2   6 198076. 2201.96   1
  -3   2   6 192200. 2122.59   1
  -3  -2   6 191666. 2110.47   1
  -3  -2   6 194117. 1977.65   1
   3  -2  -6 194226. 2180.67   1
   3  -2  -6 199735. 2222.57   1
  -3   2   6 199852. 2152.14   1
  -4  -1  -3 8849.12 332.440   1
   4   1   3 8526.48 358.510   1
   4   1   3 9142.11 289.440   1
   4  -1   3 8224.30 326.420   1
   4  -1   3 7501.13 668.040   1
  -4   1  -3 8876.99 367.170   1
   4  -1   3 8676.15 392.330   1
  -4  -1  -3 8537.29 276.400   1
   4  -1   3 9023.07 246.510   1
   4   1   3 9491.88 995.800   1
  -4  -1  -3 9230.14 380.510   1
  -4   1  -3 9403.85 362.770   1
  -2   3   6 10529.2 334.670   1
  -2  -3   6 11386.3 337.770   1
   2  -3  -6 10937.9 545.940   1
   2   3  -6 10618.9 993.180   1
  -2  -3   6 10880.0 436.590   1
  -2   3   6 11021.3 1130.47   1
   2  -3  -6 11160.8 450.480   1
   2  -3  -6 10811.8 330.880   1
   2   3  -6 11675.0 433.610   1
  -2   3   6 12609.5 1033.01   1
  -2  -3   6 10508.1 382.560   1
   2   3  -6 11151.7 336.100   1
   2  -4  -5 4868.86 635.910   1
  -2   4   5 5726.56 862.610   1
  -2   4   5 4972.27 656.560   1
   2  -4  -5 4285.54 363.240   1
  -2   4   5 4975.62 191.190   1
   2  -4  -5 4865.51 172.910   1
  -2  -4   5 5412.06 367.020   1
  -2  -4   5 5019.65 138.610   1
  -2  -4   5 5994.65 974.120   1
   2   4  -5 4774.95 546.180   1
   2   4  -5 5097.72 256.290   1
   3  -4  -4 20324.3 656.720   1
   3   4  -4 21526.5 698.230   1
  -3  -4   4 19876.1 637.140   1
  -3   4   4 20989.7 790.650   1
   3  -4  -4 20118.4 744.320   1
   3   4  -4 20705.7 705.210   1
  -3   4   4 20488.6 701.300   1
  -3  -4   4 20406.3 715.580   1
  -3   4   4 19602.7 743.850   1
   3  -4  -4 18139.1 677.690   1
   2   5   2 7980.76 327.990   1
  -2  -5  -2 7553.06 242.570   1
   2  -5   2 8860.16 926.900   1
   2   5   2 8789.53 306.810   1
  -2  -5  -2 7989.10 403.650   1
   2   5   2 8024.97 336.360   1
   2   5   2 8459.23 261.470   1
  -2   5  -2 9020.36 824.370   1
  -2  -5  -2 8488.16 340.690   1
   2  -5   2 8395.52 632.820   1
  -2   5  -2 8696.61 384.400   1
   2  -5   2 8634.36 586.150   1
  -2   5  -2 8019.71 390.320   1
  -5  -1   1 10594.9 355.140   1
  -5   1   1 10707.4 274.780   1
   5   1  -1 10300.8 291.160   1
  -5  -1   1 10732.0 387.700   1
  -5   1   1 10408.5 494.990   1
   5   1  -1 10183.3 314.970   1
   5  -1  -1 10518.5 366.650   1
  -5  -1   1 10557.3 399.270   1
   5  -1  -1 10577.4 383.840   1
  -5   1   1 11550.1 774.390   1
   5   1  -1 10352.3 421.650   1
   0   1  -7 144536. 1662.09   1
   0  -1   7 144255. 1772.64   1
   0  -1  -7 154414. 1900.82   1
   0  -1   7 150552. 1757.44   1
   0   1   7 144903. 1667.24   1
   0   1  -7 152298. 1785.51   1
   0  -1   7 149867. 1702.42   1
  -2  -1   7 406620. 4230.39   1
   2  -1  -7 427929. 4473.98   1
  -2  -1   7 421435. 4230.69   1
   5   1  -2 4590.00 540.450   1
  -5   1   2 4660.85 307.180   1
   5  -1  -2 4388.04 433.050   1
  -5  -1   2 4745.18 171.620   1
  -5   1   2 4561.47 167.590   1
   5   1  -2 4475.37 156.510   1
  -5  -1   2 5166.52 207.900   1
  -5   1   2 4988.46 247.330   1
   5   1  -2 4522.01 188.390   1
   5  -1  -2 4284.03 211.450   1
  -5  -1   2 5211.06 934.110   1
  -5   0   0 62617.5 1163.27   1
   5   0   0 63947.7 1187.61   1
  -5   0   0 62175.8 1233.81   1
   5   0   0 63967.5 1264.20   1
  -5   0   0 64138.6 1393.81   1
   5   0   0 63102.8 1325.08   1
   2   0   6 14796.2 528.600   1
  -2   0  -6 15354.1 548.030   1
  -2   0  -6 16191.1 854.670   1
   2   0   6 15013.5 986.280   1
   2   0   6 16249.1 676.800   1
  -2   0  -6 14997.8 559.340   1
  -5   0   3 299.110 147.320   1
   5   0  -3 89.5400 144.030   1
   5   0  -3 -17.270 100.280   1
  -5   0   3 140.540 100.820   1
   5   0  -3 -66.530 160.990   1
  -5   0   3 67.4900 56.4200   1
   1  -5  -4 11461.0 467.050   1
  -1   5   4 12171.6 370.110   1
   1  -5  -4 11854.8 332.430   1
   1  -5  -4 13068.8 711.170   1
  -1   5   4 11535.7 1330.99   1
  -1   5   4 10768.3 585.350   1
  -1   5   4 12760.7 532.130   1
  -1  -5   4 12233.0 387.980   1
   1   5  -4 11748.9 422.470   1
  -1  -5   4 11353.8 399.240   1
   1   5  -4 11460.6 575.600   1
   0   6   0 37742.4 1111.57   1
   0  -6   0 35678.1 1032.68   1
   0  -6   0 37708.3 1247.58   1
   0   6   0 36812.8 1049.65   1
   0  -6   0 37687.6 1078.72   1
   0   6   0 39568.9 1126.62   1
   0   6   0 37627.4 1095.53   1
   4  -2  -5 124.730 134.900   1
  -4  -2   5 129.610 146.220   1
   4   2  -5 -23.100 84.7500   1
   4  -2  -5 188.540 96.1400   1
  -4   2   5 329.150 117.720   1
  -4  -2   5 382.520 120.750   1
   4   2  -5 -39.880 142.770   1
   4   2  -5 129.660 64.3100   1
  -4  -2   5 80.8000 96.3700   1
   4   2  -5 180.260 93.6900   1
  -4   2   5 213.930 105.590   1
   4  -2  -5 -61.590 169.930   1
  -2  -4  -4 26497.5 1189.84   1
  -2   4  -4 25289.9 812.780   1
   2   4   4 25071.4 681.410   1
  -2  -4  -4 26688.0 715.540   1
  -2  -4  -4 24836.1 734.260   1
  -2   4  -4 25315.8 932.710   1
  -2  -4  -4 25304.2 729.500   1
   2   4   4 24775.5 776.350   1
   2  -4   4 25333.2 788.370   1
  -2   4  -4 24747.5 768.000   1
   2   4   4 24165.2 758.240   1
   2  -4   4 24747.1 780.080   1
   0   5   4 1335.68 208.870   1
   0  -5  -4 1846.55 271.020   1
   0  -5  -4 1353.69 204.900   1
   0   5   4 1486.38 469.400   1
   0   5   4 1170.24 177.660   1
   0   5   4 1092.46 134.240   1
   0   5  -4 1369.48 227.540   1
   0  -5   4 1082.87 246.440   1
   0   5  -4 1724.17 318.490   1
   0  -5   4 1742.07 281.930   1
   2   3   5 672.760 146.130   1
  -2   3  -5 398.820 105.840   1
  -2  -3  -5 676.020 133.990   1
   2  -3   5 839.850 218.930   1
  -2   3  -5 405.380 100.790   1
  -2  -3  -5 631.560 155.950   1
   2   3   5 798.270 207.870   1
   2   3   5 419.270 116.200   1
  -2   3  -5 835.150 213.880   1
   2  -3   5 701.990 133.940   1
  -2  -3  -5 1049.67 224.740   1
   2  -3   5 690.040 146.420   1
   3   0   5 214.510 148.150   1
  -3   0  -5 243.270 101.740   1
   3   0   5 313.010 151.830   1
  -3   0  -5 55.7200 72.9600   1
   3   0   5 88.0400 78.8600   1
   3   0   5 -59.260 126.730   1
  -3   0  -5 233.300 190.920   1
  -4   3   4 760.930 189.380   1
   4  -3  -4 793.080 235.260   1
   4   3  -4 1077.06 240.720   1
  -4  -3   4 970.360 206.360   1
   4  -3  -4 815.280 190.560   1
   4   3  -4 823.170 238.460   1
  -4  -3   4 1150.98 255.400   1
  -4  -3   4 1442.89 260.090   1
   4  -3  -4 955.600 231.260   1
   4   3  -4 813.580 156.750   1
  -4   3   4 1103.60 235.140   1
   5   1   0 71371.1 1375.62   1
   5  -1   0 70606.2 1429.79   1
  -5  -1   0 72043.9 1500.12   1
  -5   1   0 77353.4 1630.82   1
   5  -1   0 71425.5 1460.72   1
   5   1   0 73625.4 1395.02   1
  -5  -1   0 70971.9 1339.86   1
  -5  -1   0 71800.8 1387.29   1
   5   1   0 72670.1 1551.37   1
   5   1   0 73583.0 1498.36   1
  -5   1   0 69985.2 1500.74   1
  -2  -1  -6 5925.97 1009.93   1
   2  -1   6 5168.25 355.170   1
  -2   1  -6 5955.40 395.050   1
  -2   1  -6 5606.90 268.060   1
   2   1   6 4675.31 737.330   1
   2   1   6 5539.04 686.380   1
  -2   1  -6 7316.56 1037.32   1
   2  -1   6 5375.17 675.530   1
  -2  -1  -6 5905.76 253.430   1
  -2  -1  -6 6066.31 369.080   1
   2  -1   6 5329.69 228.100   1
   0  -6   1 3881.00 256.770   1
   0  -6  -1 4332.66 258.250   1
   0   6   1 4345.11 201.100   1
   0  -6   1 3995.92 476.760   1
   0   6  -1 4672.23 580.280   1
   0   6   1 4437.37 462.870   1
   0  -6  -1 3895.53 361.190   1
   0   6   1 4434.61 607.570   1
   0  -6  -1 4679.85 780.040   1
   0   6   1 4049.02 367.960   1
   0  -6   1 4324.20 759.290   1
   0   6  -1 4011.78 520.960   1
   5  -1  -3 236.790 115.740   1
   5   1  -3 91.8300 57.0700   1
  -5   1   3 159.540 101.840   1
  -5  -1   3 83.9100 60.4300   1
  -5  -1   3 50.6000 121.710   1
  -5   1   3 0.15000 57.7500   1
   5   1  -3 74.6600 60.5900   1
   5  -1  -3 209.180 85.9500   1
   5   1  -3 105.620 73.8800   1
  -5   1   3 225.220 169.370   1
  -5  -1   3 197.730 107.090   1
   1  -2  -7 448385. 4458.45   1
   1  -2  -7 460183. 4727.29   1
  -1  -2   7 453235. 4514.92   1
  -1   2   7 452914. 4598.47   1
   1  -4   5 16037.3 547.930   1
  -1  -4  -5 16347.7 623.700   1
  -1   4  -5 15972.5 615.190   1
  -1  -4  -5 18111.5 671.080   1
   1  -4   5 16173.1 713.110   1
  -1  -4  -5 17172.2 580.740   1
  -1   4  -5 16077.0 569.140   1
   1  -4   5 16252.7 656.140   1
   1   4   5 16392.9 606.360   1
   3   5  -1 29607.1 915.790   1
  -3  -5   1 29354.6 913.900   1
  -3  -5   1 29685.9 831.900   1
   3   5  -1 30200.4 882.740   1
  -3  -5   1 29051.0 824.470   1
   3   5  -1 29434.0 816.360   1
   3   5  -1 29584.7 822.400   1
  -3   5   1 29833.7 898.960   1
   3  -5  -1 28163.2 845.500   1
   3  -5  -1 30678.3 914.380   1
  -3   5   1 29042.1 875.260   1
  -3   5   1 27177.3 871.440   1
   3  -5  -1 28580.3 878.000   1
   3  -1   5 27365.9 941.630   1
  -3  -1  -5 29326.7 926.520   1
  -3   1  -5 28710.7 952.750   1
   3  -1   5 27293.0 948.950   1
   3   1   5 27982.8 835.900   1
  -3   1  -5 27834.9 847.520   1
  -3  -1  -5 27912.5 814.130   1
   3   1   5 27921.4 819.120   1
   3  -1   5 26862.0 808.650   1
  -3  -1  -5 28153.2 843.480   1
  -3   1  -5 28353.5 870.800   1
  -1   6   0 779.280 195.850   1
   1   6   0 347.560 118.820   1
   1  -6   0 541.170 115.390   1
   1  -6   0 369.380 154.950   1
  -1   6   0 315.230 105.050   1
  -1  -6   0 643.640 169.520   1
   1   6   0 769.390 144.100   1
  -1  -6   0 599.590 110.180   1
   1   6   0 511.680 171.850   1
   1  -6   0 581.180 161.290   1
  -1  -6   0 455.640 92.0600   1
  -1   6   0 462.630 118.530   1
   1  -6  -1 4909.59 488.900   1
  -1   6   1 4632.97 202.860   1
   1  -6  -1 4414.68 425.910   1
   1   6  -1 4572.48 595.740   1
   1   6  -1 4687.53 248.210   1
  -1   6   1 5441.07 524.670   1
  -1   6   1 4978.62 819.070   1
  -1  -6   1 5176.63 374.990   1
   1  -6  -1 5092.91 619.480   1
  -1  -6   1 4852.14 193.070   1
  -1  -6   1 5825.35 583.610   1
   1   6  -1 4768.48 238.800   1
  -4  -3  -2 2423.41 510.610   1
   4   3   2 2405.94 590.130   1
  -4   3  -2 2417.01 424.470   1
   4   3   2 2107.27 176.840   1
  -4   3  -2 2034.80 325.820   1
  -4  -3  -2 2278.77 588.130   1
   4  -3   2 1791.96 220.540   1
   4   3   2 1931.54 386.650   1
   4  -3   2 1691.16 254.540   1
   4   3   2 1857.39 300.770   1
   4  -3   2 1780.41 342.220   1
  -4   3  -2 2417.35 503.630   1
  -4  -3  -2 1922.40 93.0700   1
  -4  -3  -2 2005.68 475.160   1
   3   5   0 99001.7 1116.96   1
  -3  -5   0 99545.1 1254.24   1
   3   5   0 102239. 1086.99   1
  -3  -5   0 101735. 1076.62   1
  -3  -5   0 103256. 1180.62   1
   3   5   0 98348.8 1223.69   1
   3   5   0 102271. 1190.65   1
  -3   5   0 99347.9 1298.92   1
   3  -5   0 100996. 1288.22   1
  -3   5   0 100333. 1193.01   1
   3  -5   0 97091.7 1249.25   1
  -3   5   0 102354. 1379.92   1
   3  -5   0 97719.7 1210.40   1
   4   4  -1 6097.43 264.400   1
  -4  -4   1 6111.36 389.070   1
  -4  -4   1 6356.98 238.130   1
   4   4  -1 6314.57 234.940   1
   4   4  -1 6147.70 287.410   1
  -4  -4   1 6831.79 326.090   1
  -4  -4   1 6318.04 181.720   1
   4   4  -1 6432.80 185.350   1
   4  -4  -1 6098.44 407.800   1
  -4   4   1 7918.05 1070.95   1
   4  -4  -1 6302.50 604.810   1
  -4   4   1 6531.29 653.090   1
  -4   4   1 6523.05 249.180   1
  -3  -3  -4 -9.3700 76.3300   1
   3   3   4 78.9100 108.290   1
   3   3   4 37.8400 47.5600   1
  -3   3  -4 -5.0000 165.180   1
   3  -3   4 174.290 105.840   1
  -3  -3  -4 161.140 177.580   1
   3   3   4 -162.84 143.320   1
   3  -3   4 84.2500 85.3700   1
   3   3   4 108.230 69.2400   1
   3  -3   4 -17.940 119.790   1
  -3   3  -4 103.160 45.4500   1
  -3  -3  -4 12.6200 71.9700   1
  -3   3  -4 -11.700 184.560   1
   3  -3   4 91.3600 83.1700   1
   4   2   3 962.930 203.810   1
   4  -2   3 861.730 159.360   1
  -4   2  -3 1084.44 255.580   1
   4  -2   3 832.670 179.920   1
  -4  -2  -3 1030.80 257.830   1
   4   2   3 1012.94 171.800   1
  -4  -2  -3 800.390 200.070   1
   4   2   3 1052.01 162.920   1
  -4   2  -3 1102.95 225.900   1
   4  -2   3 965.470 161.530   1
  -4  -2  -3 737.180 203.830   1
  -4   2  -3 1048.37 188.810   1
   4  -2   3 854.910 177.760   1
   4   2   3 881.360 204.160   1
  -1  -3  -6 84056.4 1725.24   1
   1  -3   6 84051.0 1700.25   1
  -1  -3  -6 83962.5 1672.36   1
  -1   3  -6 83121.3 1661.39   1
   1  -3   6 82161.6 1663.52   1
  -1  -3  -6 81431.8 1516.82   1
  -1   3  -6 85105.8 1794.22   1
   1  -3   6 86944.3 1836.00   1
   1   3   6 81996.4 1624.99   1
  -1   3  -6 83659.8 1670.07   1
  -4   0   6 113763. 1384.81   1
   4   0  -6 114355. 1399.76   1
   4   0  -6 113844. 1420.47   1
  -3  -5   2 1741.55 334.330   1
   3   5  -2 1752.16 295.160   1
  -3  -5   2 1631.62 218.840   1
   3   5  -2 1582.12 263.970   1
   3   5  -2 1924.94 295.840   1
  -3  -5   2 1460.16 307.490   1
   3   5  -2 2083.12 325.610   1
   3  -5  -2 1736.99 266.790   1
  -3   5   2 2260.14 476.920   1
   3  -5  -2 1538.77 228.510   1
  -3   5   2 1900.76 378.570   1
  -3   5   2 1601.34 266.110   1
   3  -5  -2 1497.95 308.690   1
   5  -2  -1 33826.9 996.580   1
  -5  -2   1 32916.9 1096.99   1
  -5   2   1 31566.8 981.330   1
   5  -2  -1 33155.6 990.550   1
   5   2  -1 34451.1 992.380   1
  -5  -2   1 32839.5 927.450   1
   5   2  -1 33619.1 936.310   1
  -5   2   1 34172.2 1020.38   1
   5   2  -1 31795.6 965.770   1
   5   2  -1 33392.7 915.050   1
   0  -2   7 14666.4 1379.54   1
   0  -2  -7 15875.4 628.730   1
   0   2  -7 16376.3 653.250   1
   0  -2   7 15555.2 543.370   1
   0  -2  -7 16220.7 723.100   1
   0   2   7 16335.7 1384.64   1
   0  -2   7 15807.3 589.210   1
   0   2  -7 15617.8 824.950   1
   0   2  -7 16466.5 649.530   1
   0   2   7 15339.0 828.250   1
   2  -2  -7 32524.8 997.350   1
  -2  -2   7 31107.5 901.790   1
   2   2  -7 32728.8 1298.42   1
   2   2  -7 30603.2 1018.50   1
  -2  -2   7 32317.4 1096.19   1
  -2   2   7 29754.7 902.970   1
   2  -2  -7 31121.6 951.440   1
   2   2  -7 32345.8 926.230   1
   2  -2  -7 30098.0 968.110   1
   5   0   1 -23.720 155.240   1
  -5   0  -1 44.6800 84.0200   1
   5   0   1 132.340 60.1900   1
   5   0   1 76.8000 27.3800   1
   5   0   1 -80.350 181.050   1
  -5   0  -1 -156.31 405.430   1
  -5   2   2 25279.4 833.780   1
   5   2  -2 23713.3 874.010   1
   5   2  -2 24254.7 725.480   1
  -5  -2   2 24191.8 717.370   1
  -5  -2   2 24444.5 781.640   1
   5   2  -2 23991.4 700.160   1
   5   2  -2 24512.3 696.780   1
   5  -2  -2 23568.9 741.130   1
  -5   2   2 24015.1 769.120   1
   5   2  -2 23660.2 694.330   1
   5  -2  -2 23360.3 738.590   1
   4   4  -2 8128.69 796.570   1
   4   4  -2 7923.10 305.960   1
  -4  -4   2 7788.19 487.600   1
   4   4  -2 7379.35 236.280   1
   4   4  -2 7591.94 235.560   1
  -4  -4   2 7628.95 235.670   1
  -4  -4   2 7985.82 360.960   1
  -4  -4   2 7444.91 237.060   1
   4  -4  -2 7092.66 506.280   1
  -4   4   2 7735.41 669.600   1
  -4   4   2 8095.03 730.760   1
  -4   4   2 7601.69 428.850   1
   4  -4  -2 7493.20 1027.45   1
   1   0   7 186.950 107.960   1
  -1   0  -7 -40.320 231.320   1
   1   0   7 -49.250 174.670   1
  -1   0  -7 219.420 120.070   1
   1   0   7 216.200 118.170   1
   3   0  -7 -17.900 255.680   1
  -3   0   7 -109.24 182.290   1
   3   0  -7 211.530 98.1400   1
  -3   0   7 145.600 119.620   1
  -3   0   7 314.790 195.840   1
   3   0  -7 381.350 187.970   1
   1   6   1 23377.7 706.390   1
  -1   6  -1 25036.4 808.220   1
  -1  -6  -1 22889.8 689.110   1
   1  -6   1 22575.0 722.420   1
  -1   6  -1 24277.8 763.840   1
  -1  -6  -1 23622.1 765.240   1
   1   6   1 23100.9 710.470   1
   1  -6   1 22581.5 708.630   1
  -1  -6  -1 23947.3 928.110   1
   1  -6   1 23434.1 768.150   1
  -1   6  -1 22863.6 730.910   1
   1   6   1 23391.9 742.810   1
  -5   0   4 37982.7 1132.89   1
  -2   5   4 5061.98 903.960   1
  -2   5   4 5571.79 488.060   1
   2  -5  -4 4720.10 261.100   1
   2  -5  -4 5071.29 223.340   1
  -2   5   4 5362.41 250.050   1
   2  -5  -4 4615.17 557.730   1
   2   5  -4 5066.20 405.970   1
  -2  -5   4 6303.45 978.730   1
  -2  -5   4 5137.42 146.570   1
   2   5  -4 4596.34 800.100   1
  -2  -5   4 5329.14 479.410   1
   3  -4   3 43979.2 954.110   1
  -3  -4  -3 43153.9 846.190   1
  -3   4  -3 43567.7 967.830   1
  -3  -4  -3 39774.9 1071.07   1
   3   4   3 40551.7 630.250   1
  -3   4  -3 41868.7 890.360   1
   3  -4   3 40524.8 556.070   1
  -3   4  -3 41101.8 609.670   1
   3   4   3 43847.8 890.980   1
  -3  -4  -3 41751.2 366.250   1
  -3  -4  -3 43452.2 975.780   1
   3   4   3 40828.3 503.050   1
  -4  -4   0 26455.2 831.560   1
   4   4   0 25729.2 767.650   1
  -4  -4   0 27051.9 832.070   1
   4   4   0 25840.2 747.370   1
  -4  -4   0 25775.8 780.140   1
   4   4   0 25710.1 765.120   1
  -4   4   0 26870.2 790.070   1
   4  -4   0 27594.6 794.600   1
   4  -4   0 25191.9 786.840   1
  -4   4   0 25577.7 816.870   1
   4  -4   0 26464.8 824.840   1
  -4   4   0 26702.5 968.030   1
   0  -6  -2 14197.9 522.210   1
   0   6  -2 14299.6 538.370   1
   0   6  -2 14551.2 819.950   1
   0  -6   2 15273.2 1136.26   1
   0   6   2 14645.5 1081.41   1
   0  -6  -2 12104.3 793.520   1
   0  -6   2 13923.4 485.690   1
   0   6   2 13928.5 519.620   1
   0   6   2 15424.2 625.830   1
   0  -6  -2 14274.0 538.140   1
   0   6   2 14629.5 513.380   1
   0  -6   2 13991.5 520.070   1
   4  -1  -6 109350. 1505.31   1
   4   1  -6 105611. 1328.44   1
   4   1  -6 105478. 1281.13   1
  -4  -1   6 111164. 1428.08   1
   4  -1  -6 110299. 1415.85   1
   4   1  -6 109884. 1242.47   1
   4  -1  -6 110329. 1384.45   1
  -4  -1   6 104750. 1282.12   1
   4  -1  -6 112193. 1409.45   1
  -4  -1   6 111414. 1426.14   1
  -4   1   6 106181. 1296.42   1
   1   5   4 20129.2 1488.46   1
   1   5   4 19632.2 889.990   1
  -1  -5  -4 20740.5 730.610   1
  -1   5  -4 21568.7 773.090   1
   1   5   4 21831.9 574.960   1
   1   5   4 20303.0 573.540   1
   1  -5   4 19583.8 682.950   1
  -1   5  -4 20731.8 745.570   1
  -1  -5  -4 19374.5 627.710   1
   1   5   4 21346.9 699.300   1
  -1   5  -4 19676.6 713.230   1
   1  -5   4 21850.3 711.690   1
   5   1   1 3741.69 654.510   1
  -5  -1  -1 3926.67 570.740   1
   5   1   1 3716.35 142.350   1
   5   1   1 3671.22 365.790   1
   5  -1   1 4320.55 449.880   1
  -5   1  -1 4467.65 218.690   1
  -5  -1  -1 4163.16 167.420   1
   5   1   1 4093.92 177.370   1
  -5  -1  -1 3898.21 151.130   1
  -5   1  -1 4309.08 840.390   1
   5  -1   1 4315.99 220.150   1
   1  -6  -2 39286.7 1141.81   1
  -1   6   2 39458.5 1792.15   1
   1   6  -2 39995.0 1150.14   1
   1   6  -2 37259.4 1233.80   1
  -1  -6   2 39037.0 1119.65   1
  -1   6   2 39923.0 1117.50   1
   1  -6  -2 39937.3 1317.83   1
  -1   6   2 39090.1 1140.32   1
  -1  -6   2 39487.3 1088.55   1
   1  -6  -2 38883.0 1160.44   1
   1  -6  -2 37612.6 1045.83   1
  -1   6   2 40452.0 1187.58   1
   2   5   3 11842.6 418.000   1
   2   5   3 12031.5 430.880   1
   2  -5   3 12258.0 512.030   1
  -2   5  -3 13021.3 1100.20   1
   2  -5   3 12437.7 905.060   1
  -2   5  -3 10887.2 474.110   1
  -2  -5  -3 11875.8 420.180   1
   2   5   3 12899.5 448.800   1
   2   5   3 12433.5 392.840   1
  -2   5  -3 11859.3 850.470   1
  -2  -5  -3 12705.1 496.490   1
  -1   1  -7 47606.6 1136.73   1
   1   1   7 42559.6 995.660   1
  -1  -1  -7 45450.0 1069.12   1
   1  -1   7 45622.5 1139.03   1
  -1   1  -7 47227.1 1126.51   1
   1  -1   7 43493.5 1336.88   1
  -1  -1  -7 47838.9 2132.27   1
   1  -1   7 44868.1 1006.60   1
   1   1   7 42232.4 965.760   1
   3   1  -7 4562.85 478.380   1
  -3  -1   7 4817.71 498.580   1
  -3   1   7 4781.07 513.180   1
  -3  -1   7 5099.07 550.800   1
   3  -1  -7 5047.88 609.230   1
   3   1  -7 4568.37 320.800   1
   3   1  -7 4374.03 466.080   1
  -3   1   7 5866.28 774.710   1
   3  -1  -7 5799.98 846.030   1
  -3  -1   7 4560.39 382.120   1
   3   1  -7 5791.95 707.060   1
   3  -1  -7 4227.69 498.740   1
   3  -1  -7 4239.12 269.260   1
  -3   1   7 5376.06 948.340   1
  -5  -2   0 13183.3 416.140   1
  -5   2   0 13975.6 529.590   1
  -5  -2   0 13015.8 552.110   1
   5   2   0 13030.7 425.330   1
   5   2   0 12997.2 424.740   1
  -5  -2   0 13203.4 480.170   1
  -5   2   0 13662.4 408.500   1
   5   2   0 13986.4 508.530   1
  -5   2   0 13620.2 541.480   1
   5  -2   0 12740.0 532.180   1
   5   2   0 12774.2 540.930   1
   5   1  -4 9447.77 366.800   1
   5  -1  -4 8744.08 336.100   1
   5   1  -4 9087.86 338.650   1
  -5   1   4 8994.51 511.400   1
  -5  -1   4 9833.98 529.930   1
  -5   1   4 9541.89 916.390   1
   5   1  -4 8059.26 827.710   1
   5  -1  -4 8895.46 537.970   1
  -5  -1   4 9291.47 339.560   1
   5   1  -4 8660.41 333.980   1
  -5   1   4 9088.16 322.260   1
  -3   3   6 21959.0 1416.69   1
  -3  -3   6 20888.2 890.470   1
   3  -3  -6 22446.8 745.760   1
   3   3  -6 21853.7 615.860   1
   3  -3  -6 21030.3 692.070   1
  -3   3   6 21982.5 679.660   1
  -3  -3   6 20844.1 702.010   1
   3   3  -6 21834.9 706.520   1
   3  -3  -6 21050.7 921.040   1
  -3  -3   6 20862.0 612.280   1
  -3   3   6 23310.8 809.770   1
   2   2   6 27980.0 830.320   1
  -2   2  -6 29314.2 861.940   1
  -2   2  -6 28696.4 911.170   1
  -2   2  -6 29122.8 912.360   1
   2  -2   6 28893.6 895.210   1
  -2  -2  -6 28520.4 848.450   1
  -2  -2  -6 28011.3 805.830   1
  -2   2  -6 31074.4 966.590   1
   2  -2   6 29514.6 908.090   1
  -2  -2  -6 29910.4 979.860   1
   2  -2   6 29282.0 876.700   1
   3   5   1 159.830 84.3600   1
  -3  -5  -1 51.1100 54.9100   1
   3   5   1 187.900 115.810   1
  -3  -5  -1 139.650 123.030   1
  -3  -5  -1 46.5800 109.750   1
   3   5   1 8.77000 73.4200   1
   3   5   1 115.670 88.0000   1
  -3   5  -1 211.280 127.130   1
   3  -5   1 254.040 179.490   1
   3  -5   1 100.830 142.380   1
  -3   5  -1 -90.390 201.540   1
  -3   5  -1 141.750 84.0200   1
   3  -5   1 -5.1100 140.710   1
   5   2  -3 8572.94 353.210   1
  -5   2   3 11952.2 1165.34   1
   5  -2  -3 9269.27 353.790   1
  -5   2   3 9258.65 394.030   1
   5   2  -3 8821.73 289.740   1
   5   2  -3 9539.92 333.600   1
   5  -2  -3 9272.86 549.690   1
  -5  -2   3 9147.99 471.660   1
  -5  -2   3 9280.77 382.000   1
   5   2  -3 9266.69 305.610   1
  -1   4   6 61270.8 1334.99   1
   1  -4  -6 59947.2 1302.74   1
  -1   4   6 57382.5 1238.19   1
   1  -4  -6 58744.3 1366.16   1
   1  -4  -6 59228.1 1139.74   1
  -1   4   6 58316.6 1127.43   1
  -1  -4   6 58445.9 1146.53   1
   1   4  -6 56845.7 1213.84   1
  -1  -4   6 61443.4 1365.12   1
  -1  -4   6 57613.5 1228.48   1
   1   4  -6 60909.5 1317.54   1
   1   4  -6 59584.3 1206.54   1
   4  -4  -3 -16.540 82.0700   1
  -4  -4   3 312.860 107.230   1
   4   4  -3 60.5400 95.9600   1
  -4   4   3 296.430 128.050   1
  -4   4   3 177.640 81.8400   1
   4  -4  -3 44.8700 123.010   1
  -4  -4   3 56.2400 54.2200   1
   4  -4  -3 103.300 120.740   1
   4   4  -3 72.5400 47.5400   1
   4   4  -3 34.0800 112.300   1
   4   4  -3 204.010 164.350   1
   3  -4  -5 1526.44 373.980   1
  -3   4   5 892.980 174.610   1
  -3   4   5 1363.52 265.040   1
  -3   4   5 1553.61 294.790   1
   3  -4  -5 1603.07 217.810   1
   3  -4  -5 1146.50 279.650   1
  -3  -4   5 1388.69 306.590   1
   3   4  -5 1489.77 246.720   1
  -3  -4   5 1375.27 295.600   1
   3   4  -5 1595.25 368.830   1
   3  -2   5 1719.85 423.380   1
  -3   2  -5 1810.05 356.290   1
   3  -2   5 1328.70 237.220   1
  -3   2  -5 1923.65 373.560   1
   3   2   5 1568.95 253.630   1
  -3  -2  -5 1665.46 351.410   1
  -3  -2  -5 1657.14 345.950   1
   3   2   5 1238.42 325.940   1
   3  -2   5 1310.23 307.090   1
  -3   2  -5 1757.82 389.780   1
   3  -2   5 1235.92 200.340   1
  -3  -2  -5 1323.82 242.640   1
   3   2   5 1396.18 239.140   1
  -3   2  -5 1507.33 346.940   1
  -4   0  -4 -113.22 125.920   1
   4   0   4 39.3400 145.100   1
   4   0   4 66.6500 107.840   1
  -4   0  -4 69.4000 93.8900   1
  -4   0  -4 265.670 156.690   1
   4   0   4 119.890 80.9900   1
   3  -5  -3 27092.4 858.690   1
  -3  -5   3 27317.6 863.370   1
   3   5  -3 26261.0 826.450   1
   3   5  -3 26902.0 723.350   1
   3  -5  -3 27083.1 805.790   1
  -3   5   3 27119.7 836.490   1
  -3  -5   3 26098.0 756.650   1
   3   5  -3 26950.5 785.880   1
   3  -5  -3 27554.0 1743.50   1
  -3   5   3 29300.6 942.650   1
  -3  -5   3 26812.2 712.390   1
  -3   5   3 24781.7 793.880   1
  -1   6  -2 13963.9 528.890   1
   1   6   2 14661.0 519.890   1
  -1  -6  -2 15440.1 579.840   1
  -1   6  -2 16216.2 705.910   1
   1  -6   2 15109.6 764.100   1
   1   6   2 15154.4 561.840   1
  -1  -6  -2 15251.5 520.290   1
   1   6   2 15215.7 543.660   1
  -1  -6  -2 15789.8 565.840   1
   1  -6   2 14912.1 1053.35   1
  -1   6  -2 14947.6 574.290   1
   4   4   1 340.300 101.160   1
   4   4   1 352.000 143.000   1
  -4  -4  -1 440.620 111.320   1
   4   4   1 265.490 103.190   1
  -4  -4  -1 496.500 152.560   1
  -4  -4  -1 277.780 88.1400   1
   4  -4   1 333.150 109.480   1
   4  -4   1 147.590 173.700   1
  -4   4  -1 585.100 119.030   1
   4  -4   1 447.440 175.800   1
  -4   4  -1 111.940 80.1900   1
  -4   4  -1 555.570 145.870   1
   4   3  -5 841.190 219.640   1
   4   3  -5 995.650 188.450   1
  -4   3   5 885.570 205.980   1
   4  -3  -5 1026.26 262.410   1
   4   3  -5 980.160 159.200   1
  -4  -3   5 937.730 250.730   1
   4  -3  -5 987.050 181.440   1
   4   3  -5 1102.32 231.170   1
  -4  -3   5 1322.45 230.750   1
   4  -3  -5 843.410 187.700   1
  -4   3   5 945.990 244.750   1
   0  -4   6 490.660 99.9100   1
   0  -4  -6 370.020 57.3000   1
   0  -4  -6 578.180 146.110   1
   0   4  -6 519.720 135.910   1
   0  -4   6 466.960 158.990   1
   0  -4   6 356.180 91.1900   1
   0   4  -6 454.210 160.950   1
   0  -4  -6 410.930 185.450   1
   0   4   6 676.700 122.100   1
   0  -4  -6 562.740 148.040   1
   4  -1   4 1942.36 224.500   1
   4  -1   4 1813.57 459.950   1
  -4  -1  -4 2362.45 480.350   1
  -4   1  -4 2493.31 559.570   1
  -4  -1  -4 1940.03 435.390   1
   4  -1   4 1860.28 332.090   1
   4  -1   4 1903.03 125.430   1
   4   1   4 2617.38 490.750   1
  -4  -1  -4 1975.07 347.410   1
  -4   1  -4 2496.69 552.590   1
   4   1   4 2019.75 412.780   1
   2   6  -1 18319.8 602.070   1
  -2  -6   1 18304.6 582.730   1
   2   6  -1 17993.1 567.230   1
  -2   6   1 17568.8 714.710   1
  -2  -6   1 18099.8 760.950   1
   2  -6  -1 17423.6 640.830   1
   2  -6  -1 19156.4 678.120   1
  -2  -6   1 17944.0 581.230   1
  -2   6   1 18613.8 684.660   1
   2  -6  -1 17648.3 627.170   1
  -2   6   1 18849.1 646.060   1
   2  -6  -1 17518.5 601.830   1
  -2  -6   0 19317.4 629.280   1
   2  -6   0 18591.6 1080.29   1
  -2   6   0 19888.4 702.110   1
  -2   6   0 19806.3 722.860   1
   2   6   0 18953.5 648.190   1
  -2  -6   0 19235.4 683.290   1
  -2   6   0 19661.2 1293.78   1
  -2  -6   0 18581.7 592.220   1
   2   6   0 19119.3 611.520   1
   2  -6   0 18197.3 633.500   1
   2  -6   0 19320.0 675.270   1
   1  -3  -7 2838.99 546.110   1
  -1   3   7 2480.03 328.470   1
   1  -3  -7 2402.19 438.720   1
   1  -3  -7 2459.77 247.340   1
   1  -3  -7 3224.55 485.820   1
   1   3  -7 1916.56 292.790   1
  -1  -3   7 2443.16 291.810   1
  -1  -3   7 1810.60 330.930   1
   1   3  -7 2724.39 597.830   1
  -1  -3   7 2781.67 511.560   1
   1   3  -7 3107.77 490.920   1
   1  -5  -5 69674.3 1501.70   1
   1  -5  -5 70421.0 1351.82   1
  -1   5   5 70523.4 1338.75   1
   1  -5  -5 65712.5 1362.21   1
  -1   5   5 70971.2 1487.59   1
  -1   5   5 67825.6 1416.84   1
  -1  -5   5 68257.5 1311.70   1
  -1  -5   5 67824.4 1413.25   1
   1   5  -5 69497.6 1445.83   1
  -1  -5   5 71281.3 1503.33   1
   1   5  -5 67310.5 1418.17   1
   2   4  -6 179317. 2035.94   1
  -2  -4   6 172475. 1952.10   1
   2  -4  -6 177901. 1866.00   1
  -2   4   6 180764. 1925.95   1
   2   4  -6 182859. 1845.15   1
  -2  -4   6 178028. 1789.78   1
   2  -4  -6 183902. 2319.80   1
  -2  -4   6 182986. 2115.66   1
   2   4  -6 171900. 1964.60   1
  -2   4   6 179524. 2085.52   1
   2  -4  -6 171559. 1973.58   1
   4   2  -6 2821.28 551.760   1
  -4  -2   6 3374.40 613.070   1
  -4   2   6 2678.02 461.030   1
   4  -2  -6 3678.02 843.560   1
   4  -2  -6 3096.46 563.570   1
   4   2  -6 3171.10 302.090   1
  -4  -2   6 2953.58 432.320   1
   4   2  -6 3558.85 520.170   1
  -4   2   6 2598.36 336.220   1
   4   2  -6 2955.33 293.070   1
  -4   2   6 4282.21 665.390   1
  -5   2  -1 2901.78 523.910   1
   5  -2   1 2216.32 429.100   1
   5  -2   1 2487.36 289.340   1
  -5   2  -1 2868.52 568.310   1
  -5  -2  -1 2088.62 94.7500   1
  -5   2  -1 2254.55 73.1400   1
   5   2   1 2295.93 336.920   1
  -5  -2  -1 2945.06 468.290   1
  -5  -2  -1 2496.22 333.620   1
   5   2   1 2172.27 221.070   1
  -5  -2  -1 1889.64 466.110   1
   5   2   1 2333.37 453.850   1
   5   2   1 2176.53 535.850   1
   0   6  -3 4171.56 602.060   1
   0   6   3 4146.44 599.970   1
   0   6   3 4985.09 674.430   1
   0   6   3 4812.57 227.000   1
   0  -6  -3 4846.57 492.590   1
   0   6  -3 4980.90 820.630   1
   0  -6   3 4137.69 682.600   1
   0   6   3 3639.32 678.880   1
   0  -6  -3 5575.55 726.750   1
   0  -6   3 4384.12 346.290   1
  -5   0  -2 288.210 93.8100   1
   5   0   2 331.890 61.3200   1
   5   0   2 249.860 170.900   1
   5   0   2 412.700 154.150   1
   5   0   2 334.620 90.9000   1
  -5   0  -2 539.900 122.410   1
   0  -5  -5 1370.77 292.850   1
   0   5   5 1313.61 178.310   1
   0  -5  -5 1464.37 286.440   1
   0   5   5 1509.79 217.780   1
   0   5   5 1287.46 294.140   1
   0  -5   5 1368.35 325.780   1
   0  -5   5 1188.24 241.140   1
   0   5  -5 1718.62 355.830   1
   0   5  -5 1688.58 260.500   1
   0  -5   5 1908.55 391.060   1
  -1   2  -7 82092.8 1696.51   1
  -1  -2  -7 80882.9 1554.59   1
   1   2   7 80116.5 1614.73   1
  -1  -2  -7 83958.2 1709.73   1
  -1   2  -7 86552.4 1750.98   1
   1   2   7 80961.6 1661.16   1
  -1   2  -7 87010.5 1790.56   1
   1  -2   7 81311.4 1644.31   1
   1  -2   7 83876.8 1697.84   1
  -1  -2  -7 85761.4 1787.28   1
   3  -2  -7 9431.27 417.940   1
   3  -2  -7 8688.81 507.920   1
   3   2  -7 10392.2 576.470   1
  -3  -2   7 8945.67 571.940   1
   3   2  -7 9205.17 538.780   1
  -3   2   7 9034.19 473.260   1
   3  -2  -7 9208.68 331.750   1
   3   2  -7 9549.93 351.020   1
   3  -2  -7 9759.16 407.010   1
  -3  -2   7 9069.33 287.800   1
  -3   2   7 9811.42 698.990   1
  -3  -2   7 10195.7 593.120   1
   1  -6  -3 1283.25 282.160   1
   1  -6  -3 1270.69 332.870   1
  -1   6   3 1459.08 301.770   1
  -1  -6   3 978.610 336.740   1
   1   6  -3 1481.33 333.430   1
  -1   6   3 1307.92 293.900   1
   1  -6  -3 1279.48 263.380   1
   1   6  -3 1218.37 177.810   1
  -1  -6   3 1307.19 292.920   1
  -1  -6   3 1465.46 338.020   1
  -1   6   3 967.300 191.490   1
  -5   2   4 4038.47 661.360   1
   5  -2  -4 3842.31 418.170   1
   5   2  -4 3436.83 578.300   1
  -5  -2   4 3971.65 208.140   1
   5   2  -4 4010.05 211.080   1
  -5  -2   4 4322.49 593.620   1
   5   2  -4 3610.26 225.480   1
   5  -2  -4 3597.76 494.430   1
  -5   2   4 3756.73 744.730   1
   5   2  -4 4189.65 526.270   1
   5   0  -5 -150.27 159.810   1
  -5   0   5 152.360 113.430   1
   5   0  -5 104.180 75.0300   1
   5   0  -5 114.670 107.560   1
  -5   0   5 374.550 127.870   1
  -2   6   2 62817.9 1324.38   1
   2  -6  -2 66236.0 1390.64   1
   2   6  -2 63165.5 1241.05   1
   2  -6  -2 63568.3 1353.41   1
  -2  -6   2 63610.2 1229.94   1
   2  -6  -2 61284.8 1275.09   1
  -2   6   2 65615.9 1331.83   1
  -2  -6   2 63457.6 1286.24   1
   2   6  -2 63982.7 1294.19   1
   2  -6  -2 64339.2 1355.18   1
  -2   6   2 68207.1 1450.00   1
   2   6  -2 62012.0 1314.82   1
  -2  -6   2 63825.0 1358.00   1
   1   0  -8 279422. 3088.40   1
  -1   0   8 262934. 2882.26   1
   4  -3   3 50643.0 1163.36   1
  -4   3  -3 49120.0 997.740   1
   4  -3   3 50257.5 1016.67   1
   4   3   3 50063.5 1032.63   1
   4   3   3 47424.0 1075.98   1
  -4  -3  -3 50996.6 1114.16   1
  -4   3  -3 50847.4 1300.15   1
  -4  -3  -3 49856.7 1024.50   1
   4   3   3 49137.5 955.180   1
   4   3   3 48678.8 1025.72   1
  -4  -3  -3 47670.8 915.120   1
  -4   3  -3 51082.1 1228.53   1
   4  -3   3 48909.6 1076.69   1
  -3   5  -2 310.860 162.890   1
   3   5   2 286.950 122.140   1
  -3  -5  -2 448.410 97.1000   1
   3   5   2 446.300 162.920   1
  -3  -5  -2 592.420 125.030   1
   3  -5   2 318.440 76.9700   1
  -3   5  -2 627.240 272.010   1
   3   5   2 334.300 112.460   1
   3  -5   2 405.350 186.790   1
  -3   5  -2 169.890 111.810   1
  -3  -5  -2 415.240 83.9800   1
   3   5   2 295.370 82.4300   1
   3  -5   2 290.720 85.3200   1
   5   3  -1 33889.6 963.320   1
   5  -3  -1 33064.7 1080.40   1
  -5  -3   1 33807.2 970.900   1
  -5   3   1 34213.1 945.290   1
   5   3  -1 34465.5 936.140   1
   5  -3  -1 33735.5 1037.87   1
  -5   3   1 36342.9 1192.43   1
   5   3  -1 34628.7 977.600   1
   5   3  -1 34092.7 996.870   1
  -5  -3   1 34177.6 1013.79   1
   5   3  -1 35509.1 955.080   1
  -5   3   1 34742.7 1340.83   1
  -2   6  -1 444.980 247.320   1
   2   6   1 529.700 145.580   1
  -2  -6  -1 619.460 131.580   1
   2  -6   1 534.830 119.320   1
  -2   6  -1 474.220 161.240   1
   2   6   1 158.840 133.620   1
   2  -6   1 307.230 125.770   1
  -2  -6  -1 381.430 139.410   1
   2   6   1 1004.52 329.370   1
   2  -6   1 391.760 143.890   1
  -2   6  -1 426.650 119.410   1
  -2  -6  -1 363.930 91.9800   1
   2   4   5 1742.48 333.360   1
   2   4   5 1608.56 140.850   1
  -2  -4  -5 2335.53 373.760   1
  -2  -4  -5 1633.11 154.440   1
  -2  -4  -5 1877.17 280.410   1
  -2  -4  -5 2007.49 380.900   1
   2  -4   5 1973.79 416.680   1
   2  -4   5 1764.66 413.950   1
   2  -4   5 1409.91 257.740   1
  -2   4  -5 2086.42 366.130   1
  -2   4  -5 2781.94 473.810   1
  -2   4  -5 1556.65 352.520   1
   0   3   7 89939.6 1824.68   1
   0  -3  -7 92884.8 1741.93   1
   0  -3  -7 94409.1 1240.64   1
   0  -3  -7 93149.5 857.050   1
   0  -3   7 91500.9 1789.63   1
   0  -3   7 93899.6 859.310   1
   0   3  -7 90604.9 1827.38   1
   0   3  -7 92250.9 1881.48   1
   0   3  -7 93535.0 720.130   1
   0  -3   7 89580.6 1825.84   1
   2  -3  -7 125375. 1554.14   1
  -2  -3   7 127188. 1617.46   1
  -2   3   7 120718. 1483.23   1
  -2  -3   7 125401. 1391.94   1
   2   3  -7 125373. 1357.83   1
   2  -3  -7 127460. 1415.30   1
  -2   3   7 125060. 1394.25   1
   2  -3  -7 122477. 1524.34   1
   2   3  -7 127499. 1809.37   1
   5   3  -2 8607.97 308.990   1
   5   3  -2 8965.52 265.720   1
  -5   3   2 8733.42 533.040   1
   5  -3  -2 9434.07 973.760   1
   5   3  -2 9430.78 277.200   1
  -5  -3   2 8964.97 377.020   1
   5   3  -2 8927.73 555.700   1
  -5   3   2 10143.4 453.260   1
   5  -3  -2 9122.18 690.770   1
   5   3  -2 9297.29 293.870   1
  -5  -3   2 9284.95 379.070   1
  -5  -1  -2 3123.98 629.250   1
  -5   1  -2 3036.29 543.060   1
  -5  -1  -2 2515.57 143.180   1
   5  -1   2 2343.70 314.070   1
  -5  -1  -2 2826.00 543.140   1
   5   1   2 2488.72 348.490   1
   5   1   2 2068.26 383.590   1
  -5   1  -2 2837.98 648.060   1
   5   1   2 2506.08 256.220   1
   5   1   2 2505.44 358.070   1
   5  -1   2 2653.15 546.940   1
   4  -4  -4 31.5000 80.6800   1
  -4   4   4 -12.130 176.790   1
   4   4  -4 97.7700 98.6700   1
  -4  -4   4 400.240 136.660   1
   4  -4  -4 286.840 115.010   1
   4   4  -4 29.1500 41.7100   1
   4  -4  -4 149.740 110.390   1
  -4   4   4 194.460 126.840   1
   4   4  -4 140.170 90.9200   1
  -4  -4   4 10.4300 74.6300   1
   4   4  -4 155.850 100.450   1
  -5  -1   5 5249.37 251.450   1
   5   1  -5 5521.72 264.530   1
   5  -1  -5 5138.36 391.770   1
   5  -1  -5 5287.64 602.280   1
   5   1  -5 4978.36 666.630   1
  -5   1   5 5361.55 941.440   1
  -5  -1   5 4720.56 768.600   1
   5   1  -5 4932.34 251.990   1
   5   1  -5 5165.62 248.660   1
   5  -1  -5 5356.73 579.520   1
  -5   1   5 6487.31 1004.96   1
  -5   1   5 5536.66 256.510   1
   5   1  -5 5330.57 466.680   1
  -1  -1   8 6361.11 508.880   1
  -1  -1   8 5597.98 506.000   1
  -1   1   8 5324.79 670.730   1
   1   1  -8 6700.90 635.920   1
  -1  -1   8 4451.34 690.930   1
   1  -1  -8 7474.55 1066.11   1
   1   1  -8 5887.56 487.870   1
   1  -1  -8 5747.84 493.650   1
   1   1  -8 6162.36 379.670   1
  -2   0   8 36847.1 1127.55   1
  -2   0   8 34571.9 1019.50   1
   2   0  -8 36579.3 1070.83   1
   2   0  -8 34578.0 1037.09   1
  -2   0   8 35396.4 1066.60   1
   2   0  -8 37761.3 1144.70   1
   2   5  -5 8312.31 680.820   1
  -2  -5   5 10375.5 1147.22   1
   2   5  -5 9016.09 540.040   1
  -2  -5   5 9891.19 795.730   1
  -2   5   5 9447.91 309.300   1
   2  -5  -5 9400.79 291.970   1
  -2   5   5 10590.6 1199.66   1
   2  -5  -5 8097.92 478.670   1
  -2  -5   5 9261.39 239.700   1
   2  -5  -5 9235.56 464.900   1
  -2   5   5 9284.28 906.260   1
  -3  -5   4 139.260 115.980   1
   3  -5  -4 101.130 97.0800   1
  -3   5   4 98.5300 141.350   1
  -3   5   4 63.4200 137.920   1
   3  -5  -4 109.480 88.7400   1
  -3   5   4 156.150 183.140   1
  -3  -5   4 -51.730 161.020   1
   3   5  -4 153.320 216.570   1
   3   5  -4 185.610 117.960   1
   3  -5  -4 -35.640 113.020   1
   4   2   4 89.6500 80.7200   1
  -4   2  -4 143.640 111.600   1
   4  -2   4 100.510 116.920   1
  -4  -2  -4 199.170 58.8400   1
   4  -2   4 128.000 86.6900   1
  -4   2  -4 214.790 121.140   1
   4   2   4 85.4500 83.0500   1
  -4  -2  -4 182.000 65.7900   1
  -4   2  -4 115.720 50.3100   1
   4  -2   4 118.020 42.7000   1
   4   2   4 183.110 114.760   1
  -4  -2  -4 175.570 156.540   1
   4  -2   4 37.9800 121.000   1
   5   3   0 2785.50 374.370   1
  -5   3   0 3456.32 561.490   1
   5  -3   0 3008.31 362.250   1
  -5  -3   0 3002.60 556.170   1
   5   3   0 2919.35 148.560   1
  -5  -3   0 2695.22 586.310   1
   5   3   0 2692.22 461.270   1
  -5   3   0 3071.12 603.910   1
   5  -3   0 2704.79 320.740   1
   5   3   0 2661.72 466.170   1
  -5  -3   0 2560.23 175.610   1
  -5   3   0 2455.81 125.190   1
   5   3   0 2562.07 75.6000   1
   0   0   8 57354.8 1271.88   1
   0   0   8 53321.2 1170.68   1
   0   0  -8 57151.7 1240.80   1
   0   0  -8 54958.6 1233.02   1
   0   0   8 51589.3 1148.83   1
  -2   3  -6 18223.3 795.030   1
  -2   3  -6 17946.3 731.820   1
   2  -3   6 17251.8 901.620   1
  -2  -3  -6 17319.1 551.380   1
  -2   3  -6 18813.5 1096.01   1
  -2  -3  -6 18004.0 610.970   1
   2   3   6 16523.0 591.800   1
  -2  -3  -6 17984.4 670.480   1
   2   3   6 17602.5 637.960   1
   2  -3   6 18038.4 620.040   1
  -2   3  -6 17466.2 599.690   1
   5   3  -3 90.9700 53.6600   1
   5   3  -3 45.4300 79.4200   1
   5  -3  -3 189.940 77.3500   1
  -5   3   3 171.470 131.590   1
   5   3  -3 82.6900 68.5300   1
  -5  -3   3 249.970 113.730   1
   5   3  -3 108.420 127.710   1
  -5  -3   3 35.2300 80.4100   1
   5   3  -3 126.020 79.1700   1
   5  -3  -3 169.090 179.120   1
  -5   3   3 197.440 152.300   1
   4   4   2 31181.5 915.920   1
   4   4   2 29952.0 854.870   1
  -4  -4  -2 31139.9 929.840   1
  -4  -4  -2 31549.7 953.380   1
   4   4   2 30583.6 924.490   1
  -4  -4  -2 30705.7 918.950   1
   4  -4   2 30793.8 947.030   1
  -4   4  -2 30254.1 875.180   1
   4  -4   2 32247.4 941.340   1
   4  -4   2 30565.2 941.230   1
  -4   4  -2 30774.2 967.070   1
  -3  -4  -4 24795.0 797.060   1
  -3  -4  -4 23790.5 681.260   1
   3   4   4 23085.6 742.090   1
   3   4   4 22997.6 725.950   1
  -3   4  -4 24253.0 716.980   1
   3  -4   4 24863.7 748.840   1
   3  -4   4 23743.7 817.270   1
  -3   4  -4 25483.8 1054.49   1
  -3  -4  -4 24407.8 698.300   1
  -3  -4  -4 26720.5 783.620   1
   3   4   4 23597.9 682.960   1
  -3   4  -4 24426.9 857.670   1
   2  -1  -8 58135.3 1275.30   1
  -2  -1   8 54700.5 1182.96   1
  -2   1   8 60759.8 1465.70   1
   2   1  -8 55493.6 1202.60   1
  -2  -1   8 60720.0 1562.36   1
   2   1  -8 61716.6 1348.40   1
  -2  -1   8 55965.8 1160.00   1
   2  -1  -8 59914.8 1330.01   1
   2  -1  -8 56247.2 1163.96   1
   2   1  -8 58420.8 1258.19   1
  -2   1   8 54550.6 1181.30   1
  -2   1   8 56265.2 1206.01   1
   1   6   3 -39.800 142.270   1
  -1  -6  -3 346.870 117.290   1
   1   6   3 148.300 154.180   1
  -1   6  -3 99.5900 119.890   1
   1  -6   3 39.6700 203.370   1
  -1   6  -3 182.690 140.490   1
  -1  -6  -3 -205.85 169.770   1
  -1  -6  -3 64.4400 127.070   1
   1   6   3 145.890 101.860   1
   1  -6   3 228.740 114.420   1
  -1   6  -3 178.060 175.360   1
   1   4   6 79690.4 1637.17   1
   1  -4   6 83794.8 1701.52   1
  -1   4  -6 81539.9 1648.38   1
   1  -4   6 80400.5 1677.18   1
  -1  -4  -6 80252.0 1613.69   1
  -1   4  -6 85031.1 1796.85   1
   1  -4   6 79530.5 1638.70   1
  -1  -4  -6 82503.6 1643.54   1
  -1  -4  -6 84265.1 1799.56   1
   2   5   4 7095.57 217.880   1
   2  -5   4 6026.11 480.890   1
  -2   5  -4 8834.04 1132.67   1
  -2   5  -4 8874.84 1256.88   1
  -2  -5  -4 6555.85 369.190   1
   2   5   4 6526.25 822.130   1
   2   5   4 6713.85 1064.63   1
   2  -5   4 7331.21 569.920   1
  -2   5  -4 6723.72 295.440   1
   2   5   4 7093.74 284.310   1
  -2  -5  -4 6239.91 233.770   1
  -3   0  -6 663.990 147.910   1
  -3   0  -6 509.160 138.470   1
   3   0   6 396.970 137.200   1
   3   0   6 715.730 183.400   1
   3   0   6 765.210 151.060   1
  -3   0  -6 375.790 151.470   1
   3   0   6 834.060 147.140   1
   3   3   5 3563.25 135.780   1
  -3  -3  -5 3798.43 299.170   1
   3   3   5 3839.06 426.940   1
  -3  -3  -5 3652.72 212.590   1
   3  -3   5 3458.11 444.930   1
  -3  -3  -5 3890.73 726.040   1
  -3   3  -5 3953.86 182.710   1
   3   3   5 3246.40 465.910   1
   3  -3   5 4483.88 605.620   1
   3  -3   5 3660.05 631.970   1
  -3   3  -5 5132.63 831.250   1
  -3   3  -5 4372.50 683.840   1
   3  -3   5 3786.93 571.650   1
  -2   6   3 24462.0 782.710   1
  -2   6   3 24485.0 786.820   1
   2  -6  -3 25106.0 819.670   1
  -2  -6   3 25421.2 708.060   1
   2  -6  -3 26028.5 761.880   1
  -2  -6   3 24522.5 743.030   1
  -2   6   3 26329.2 779.680   1
   2   6  -3 25368.0 778.150   1
   2  -6  -3 25144.0 807.590   1
  -2   6   3 25742.8 850.110   1
   2   6  -3 23751.8 871.970   1
  -2  -6   3 26231.9 852.640   1
   2   0   7 -28.800 166.100   1
   2   0   7 -122.15 182.360   1
  -2   0  -7 229.580 70.2300   1
   2   0   7 71.7900 75.7900   1
  -2   0  -7 -76.330 155.660   1
  -2   0  -7 -285.36 240.900   1
   4   0  -7 211.070 86.2900   1
   4   0  -7 243.920 156.740   1
   4   0  -7 127.020 115.540   1
   4   0  -7 239.020 90.1100   1
  -4   0   7 114.940 122.140   1
  -4   0   7 139.110 140.440   1
  -4   0   7 -0.00000 122.81   1
   0   1  -8 196320. 2340.01   1
   0  -1  -8 190313. 2292.99   1
   0   1  -8 193942. 2253.96   1
   0  -1   8 186351. 2083.36   1
   0   1   8 183163. 2319.24   1
  -1   5  -5 34648.0 1026.77   1
   1   5   5 34318.8 1049.23   1
   1   5   5 34325.6 1030.12   1
  -1  -5  -5 38286.4 1148.77   1
   1   5   5 37311.7 1089.05   1
   1  -5   5 33510.4 966.470   1
  -1   5  -5 32257.3 1061.94   1
   1  -5   5 35060.9 1060.92   1
  -1   5  -5 38336.6 1183.99   1
  -1  -5  -5 35841.5 1038.85   1
   1  -5   5 37249.0 1095.62   1
  -2   6  -2 7485.76 514.800   1
   2   6   2 7680.55 277.570   1
  -2   6  -2 8633.63 1290.45   1
  -2  -6  -2 7073.31 289.480   1
   2   6   2 7035.09 296.320   1
   2  -6   2 6762.03 450.670   1
  -2   6  -2 6742.08 469.980   1
   2  -6   2 7177.79 705.730   1
   2   6   2 6950.22 634.490   1
  -2  -6  -2 8292.24 1159.74   1
   2   6   2 6425.79 297.380   1
  -2  -6  -2 7319.64 320.440   1
  -3  -1  -6 51265.3 1146.36   1
  -3   1  -6 48013.6 1045.05   1
   3   1   6 48684.7 1028.59   1
   3  -1   6 49913.3 1091.55   1
  -3   1  -6 50390.2 1149.60   1
  -3  -1  -6 51722.8 1105.31   1
   3  -1   6 50801.3 1142.26   1
   3   1   6 47460.9 1176.28   1
   3   1   6 49292.1 1021.87   1
  -3   1  -6 50744.8 1134.56   1
  -3  -1  -6 49659.6 1035.79   1
   3  -1   6 49084.8 1060.54   1
   5   2   2 2803.77 116.020   1
   5  -2   2 2828.45 582.380   1
  -5   2  -2 3964.39 579.910   1
   5   2   2 2741.65 473.410   1
  -5  -2  -2 3541.62 608.960   1
   5  -2   2 2964.15 307.810   1
   5   2   2 3056.31 429.260   1
  -5  -2  -2 2998.96 127.990   1
   5  -2   2 3137.73 159.650   1
   5   2   2 3004.26 394.270   1
  -5   2  -2 3079.58 92.5100   1
  -5   2  -2 3263.75 640.340   1
  -5  -2  -2 3428.95 595.790   1
   2   1   7 -53.500 157.540   1
   2  -1   7 302.630 193.670   1
   2  -1   7 -59.860 183.300   1
  -2   1  -7 333.620 145.860   1
  -2  -1  -7 238.790 141.410   1
   2  -1   7 203.790 188.010   1
   2   1   7 -55.000 153.430   1
  -2  -1  -7 207.010 88.5600   1
  -2   1  -7 241.780 108.300   1
  -2   1  -7 259.420 147.150   1
  -2  -1  -7 324.960 215.600   1
  -4   1   7 107934. 1394.36   1
   4   1  -7 100190. 1283.88   1
  -4  -1   7 105218. 1419.70   1
  -4   1   7 101043. 1249.27   1
  -4  -1   7 99792.2 1282.68   1
  -4   1   7 99464.5 1280.40   1
   4   1  -7 107715. 1372.03   1
   3   4  -6 14995.2 442.620   1
   3   4  -6 14813.9 668.170   1
  -3  -4   6 15661.9 607.320   1
  -3   4   6 14924.6 1191.88   1
  -3  -4   6 15188.6 446.340   1
   3  -4  -6 16500.4 891.930   1
  -3   4   6 14716.9 517.870   1
  -3   4   6 16205.2 969.380   1
   3  -4  -6 13657.2 837.900   1
   3   4  -6 15647.8 633.150   1
  -3  -4   6 14150.6 520.750   1
   4   5  -1 8611.75 957.110   1
   4   5  -1 8353.93 291.400   1
  -4   5   1 8859.32 325.740   1
  -4  -5   1 8409.33 260.230   1
   4   5  -1 8437.16 246.720   1
  -4  -5   1 8623.09 368.310   1
  -4   5   1 10041.6 869.630   1
   4   5  -1 8406.87 321.530   1
  -4   5   1 8315.96 388.570   1
   4  -5  -1 7755.00 592.600   1
  -4  -5   1 8370.61 290.900   1
   4  -5  -1 8285.97 580.580   1
   5  -2  -5 586.360 166.980   1
  -5   2   5 537.380 212.050   1
   5   2  -5 579.330 185.860   1
   5   2  -5 372.710 92.0700   1
  -5  -2   5 784.720 172.780   1
   5  -2  -5 800.860 159.640   1
  -5  -2   5 556.860 132.480   1
   5   2  -5 410.450 154.930   1
   5  -2  -5 287.020 121.980   1
  -5   2   5 565.930 249.950   1
   5   2  -5 528.620 148.260   1
  -1  -2   8 2199.67 487.510   1
   1  -2  -8 2785.14 431.610   1
   1   2  -8 2212.80 270.700   1
   1   2  -8 2351.84 544.810   1
  -1  -2   8 2761.02 512.810   1
  -1   2   8 2158.54 387.540   1
  -1  -2   8 2171.84 446.320   1
   1  -2  -8 2922.26 544.240   1
  -1   2   8 2171.68 338.380   1
   1  -2  -8 2302.48 404.700   1
   1   2  -8 2200.10 384.950   1
   1   6  -4 7683.15 588.630   1
   1  -6  -4 8422.98 554.460   1
   1   6  -4 7823.94 349.120   1
  -1  -6   4 8402.01 354.030   1
  -1   6   4 8072.90 260.060   1
   1  -6  -4 7751.66 281.570   1
   1  -6  -4 8022.60 464.290   1
  -1   6   4 8592.83 877.590   1
  -1   6   4 7422.20 340.780   1
  -1   6   4 7090.48 1071.43   1
  -1  -6   4 9440.87 1095.11   1
  -4  -3   6 23113.5 759.750   1
   4   3  -6 23810.9 661.870   1
   4  -3  -6 23668.6 828.710   1
   4   3  -6 24335.4 795.680   1
   4  -3  -6 22589.4 736.720   1
  -4   3   6 21010.6 751.270   1
   4   3  -6 21886.0 882.060   1
  -4   3   6 22665.2 813.770   1
  -4  -3   6 20677.1 686.450   1
   4   3  -6 21900.1 714.040   1
  -4   3   6 23312.2 734.490   1
   4  -3  -6 22212.5 695.780   1
   0   6   4 66.3000 111.010   1
   0  -6   4 74.4900 133.160   1
   0   6   4 6.65000 46.4500   1
   0  -6  -4 179.460 66.5300   1
   0   6  -4 97.8100 124.040   1
   0   6  -4 334.430 128.870   1
   0   6   4 -23.200 139.640   1
   0   6   4 133.760 105.320   1
   0  -6   4 165.960 114.650   1
   0  -6  -4 258.220 128.320   1
   5   3   1 91640.7 1805.80   1
   5  -3   1 96157.7 1022.70   1
   5  -3   1 91901.9 1840.53   1
  -5   3  -1 95857.1 1269.48   1
  -5  -3  -1 93057.9 1010.83   1
   5   3   1 93981.2 641.710   1
  -5  -3  -1 95348.7 1124.12   1
  -5   3  -1 93974.8 523.470   1
   5   3   1 91233.4 1844.96   1
  -5   3  -1 95063.4 1260.20   1
   4   5  -2 9230.09 271.060   1
  -4  -5   2 9461.43 407.190   1
   4   5  -2 9469.58 361.440   1
   4  -5  -2 9419.62 737.680   1
   4  -5  -2 9090.71 937.800   1
  -4  -5   2 8892.41 297.580   1
  -4   5   2 9785.57 451.970   1
  -4  -5   2 9571.93 287.730   1
  -4   5   2 9374.59 335.590   1
   4   5  -2 9248.79 324.470   1
  -4   5   2 9961.69 679.100   1
   4   5  -2 10690.2 1049.49   1
   1  -3   7 1339.36 377.670   1
   1   3   7 1283.11 220.850   1
  -1  -3  -7 1698.12 326.050   1
   1  -3   7 1134.27 257.340   1
  -1   3  -7 1426.27 325.340   1
  -1   3  -7 1704.76 338.670   1
  -1   3  -7 1805.81 304.790   1
  -1  -3  -7 1712.93 295.590   1
   1   3   7 1455.80 291.850   1
  -1  -3  -7 1556.31 266.220   1
   1  -3   7 1470.69 317.350   1
   3   3  -7 87097.3 2063.98   1
   3  -3  -7 90722.8 1782.62   1
  -3  -3   7 88040.1 1911.06   1
  -3   3   7 90925.9 1793.37   1
   3  -3  -7 88532.8 1809.66   1
  -3  -3   7 91923.4 1745.49   1
  -3  -3   7 91009.5 1854.03   1
   3   3  -7 96353.3 1278.42   1
  -3   3   7 89909.6 1824.19   1
  -5  -3   4 3898.22 216.580   1
   5   3  -4 4104.66 648.050   1
  -5   3   4 4288.54 449.420   1
   5   3  -4 4351.78 193.410   1
  -5  -3   4 5009.28 777.620   1
   5  -3  -4 3465.07 655.240   1
  -5   3   4 4011.40 689.580   1
   5   3  -4 3916.17 435.310   1
  -5  -3   4 3733.90 424.730   1
   5  -3  -4 3710.81 431.640   1
   5  -3  -4 4519.28 513.640   1
  -3  -5  -3 5360.52 148.750   1
  -3   5  -3 5828.21 221.840   1
  -3   5  -3 7266.80 704.690   1
   3  -5   3 5264.80 710.360   1
  -3  -5  -3 5517.41 250.020   1
   3  -5   3 5060.38 573.440   1
   3   5   3 5155.75 150.470   1
  -3  -5  -3 6143.23 224.160   1
  -3   5  -3 6756.25 1028.61   1
   3  -5   3 5771.99 238.110   1
   3   5   3 5388.88 627.990   1
  -3  -5  -3 5414.84 425.030   1
   3   5   3 5677.21 246.630   1
  -3  -5  -3 5827.74 298.130   1
  -3   0   8 75395.4 1579.39   1
  -3   0   8 73383.6 1483.39   1
   3   0  -8 77019.3 1728.85   1
   3   0  -8 70803.0 1474.05   1
  -3   0   8 72603.6 1509.95   1
   3   0  -8 78448.1 1658.82   1
   4   5   0 15579.6 541.350   1
  -4  -5   0 16914.4 569.920   1
   4  -5   0 15379.9 695.610   1
  -4   5   0 16055.4 605.530   1
   4   5   0 16591.6 562.280   1
  -4  -5   0 15961.1 560.220   1
  -4   5   0 16761.6 663.870   1
   4   5   0 16261.3 477.050   1
   4  -5   0 15495.6 1329.27   1
  -4  -5   0 16261.8 480.050   1
   4   5   0 15442.4 578.040   1
  -4   5   0 16143.8 539.110   1
  -4  -5   0 15974.6 575.930   1
   4  -5   0 16052.0 549.260   1
   2   2  -8 13512.1 613.490   1
  -2  -2   8 12433.9 692.480   1
   2  -2  -8 14307.2 567.570   1
   2  -2  -8 12902.3 532.060   1
   2   2  -8 13745.9 493.720   1
  -2  -2   8 13551.4 470.860   1
   2  -2  -8 13992.7 556.540   1
  -2   2   8 14594.5 1155.05   1
   2   2  -8 12898.4 866.180   1
  -2  -2   8 12868.5 547.410   1
   2  -2  -8 12896.0 1264.54   1
  -5   0  -3 82.2700 78.9900   1
   5   0   3 158.280 63.7900   1
  -5   0  -3 170.610 97.7200   1
   5   0   3 191.070 67.8900   1
   5   0   3 169.510 91.6000   1
  -4  -4   5 679.180 198.190   1
   4   4  -5 213.230 167.100   1
   4   4  -5 505.490 154.800   1
   4  -4  -5 548.720 173.210   1
  -4   4   5 531.760 156.400   1
   4  -4  -5 550.230 140.310   1
   4   4  -5 537.890 139.500   1
  -4  -4   5 453.290 146.290   1
  -4   4   5 478.850 147.810   1
   4   4  -5 571.160 86.1900   1
   4   4  -5 560.050 89.0000   1
   4  -4  -5 685.430 190.800   1
   3   6  -1 49305.8 995.390   1
   3  -6  -1 48200.5 1082.78   1
  -3  -6   1 47606.3 957.400   1
   3   6  -1 48347.6 1022.87   1
  -3   6   1 49362.5 1240.81   1
   3  -6  -1 47072.8 1025.98   1
   3   6  -1 47242.0 1058.14   1
  -3  -6   1 47334.5 1069.22   1
  -3   6   1 47640.5 1161.53   1
   3   6  -1 49110.3 983.040   1
  -3  -6   1 48554.8 999.430   1
   3  -6  -1 50429.7 1121.01   1
  -3   6   1 48218.9 1093.76   1
  -4   0  -5 85.0100 107.830   1
  -4   0  -5 221.860 146.580   1
   4   0   5 0.17000 70.8800   1
   4   0   5 -19.960 152.010   1
  -4   0  -5 30.1600 161.460   1
   4   0   5 32.7800 91.2000   1
   4   0   5 134.300 124.290   1
   5   0  -6 17864.0 655.160   1
  -5   0   6 18328.5 871.540   1
   5   0  -6 18321.9 676.920   1
   5   0  -6 17478.5 605.720   1
  -5   0   6 17932.4 634.790   1
   5   0  -6 16764.2 632.880   1
   0  -2   8 20496.6 683.960   1
   0   2  -8 20870.3 715.920   1
   0  -2  -8 22305.7 764.690   1
   0  -2   8 20967.9 1537.64   1
   0   2  -8 22862.2 775.060   1
   0  -2   8 22230.9 751.700   1
   0   2   8 20760.2 926.870   1
   0  -2  -8 22541.3 814.790   1
   0   2   8 21040.3 727.790   1
   0   2  -8 22467.2 927.650   1
  -3   1   8 2602.47 270.590   1
  -3  -1   8 3286.89 549.170   1
   3   1  -8 3036.52 619.550   1
   3  -1  -8 3857.83 611.110   1
   3   1  -8 3802.35 443.830   1
   3  -1  -8 3053.30 551.390   1
   3   1  -8 2914.38 425.350   1
  -3  -1   8 2764.34 531.700   1
   3  -1  -8 3519.87 715.730   1
   3   1  -8 4484.37 719.920   1
   3  -1  -8 3011.98 492.080   1
  -3   1   8 3382.32 669.090   1
  -3  -1   8 3741.81 600.940   1
  -3  -6   0 172.690 97.2700   1
   3  -6   0 144.530 140.700   1
  -3  -6   0 220.910 187.240   1
   3   6   0 148.590 78.3800   1
  -3   6   0 0.99000 146.440   1
  -3   6   0 239.140 79.9000   1
   3   6   0 103.100 176.200   1
  -3  -6   0 88.7000 72.8000   1
   3   6   0 158.100 94.5600   1
  -3   6   0 66.3700 149.160   1
   3  -6   0 50.6400 66.6500   1
   3  -6   0 202.900 131.090   1
   3   6   0 176.630 84.3000   1
   1  -4  -7 1054.29 227.350   1
  -1  -4   7 938.910 169.800   1
   1   4  -7 920.290 240.000   1
   1  -4  -7 972.850 181.590   1
   1  -4  -7 1140.20 263.820   1
   1  -4  -7 549.240 219.650   1
   1   4  -7 1267.88 311.570   1
  -1  -4   7 475.590 194.960   1
   1   4  -7 913.150 195.100   1
  -1  -4   7 1304.88 280.130   1
  -1   4   7 1365.25 200.500   1
   5   1   3 11472.2 428.560   1
   5   1   3 11012.0 389.320   1
   5  -1   3 11248.9 443.400   1
  -5  -1  -3 11007.3 435.740   1
   5  -1   3 10938.1 1251.55   1
  -5   1  -3 10930.7 383.990   1
  -5  -1  -3 11372.8 375.820   1
   5  -1   3 11018.5 373.550   1
   5   1   3 11265.4 398.160   1
   5  -1   3 11755.9 300.580   1
   5   1   3 12339.3 412.110   1
  -5  -1  -3 10934.4 387.350   1
  -5   1  -3 11574.4 441.240   1
   0   7   0 314.700 119.910   1
   0  -7   0 121.730 77.1400   1
   0   7   0 237.780 117.670   1
   0  -7   0 74.7800 90.9700   1
   0   7   0 111.740 102.420   1
   0  -7   0 206.490 142.840   1
   0   7   0 167.480 129.470   1
  -6   0   2 16458.8 613.130   1
   6   0  -2 15876.7 621.860   1
  -6   0   2 16866.0 697.400   1
   6   0  -2 16924.0 626.140   1
  -6   0   2 16212.9 511.550   1
   6   0  -2 16339.5 506.850   1
   1   5  -6 85028.8 1854.03   1
  -1  -5   6 87220.1 1795.56   1
  -1   5   6 83996.2 1949.68   1
   1  -5  -6 87557.8 1912.38   1
  -1  -5   6 85105.8 1646.14   1
   1  -5  -6 88043.8 1648.97   1
  -1   5   6 86927.4 1632.99   1
  -1  -5   6 84958.0 1737.22   1
   1   5  -6 85823.3 1769.80   1
   1  -5  -6 81975.4 1710.25   1
  -1   5   6 87278.7 1797.06   1
   3   6  -2 4137.09 857.250   1
  -3  -6   2 3894.04 687.380   1
  -3   6   2 5085.19 616.540   1
  -3  -6   2 4406.36 435.150   1
  -3   6   2 3923.73 817.100   1
   3  -6  -2 4543.64 603.700   1
   3   6  -2 3702.05 319.680   1
   3  -6  -2 4162.38 696.360   1
  -3   6   2 4867.37 889.910   1
  -3  -6   2 4121.41 155.600   1
   3  -6  -2 4019.88 379.120   1
   3   6  -2 3948.52 125.560   1
   4  -5  -3 153.830 97.0400   1
  -4  -5   3 122.390 42.7700   1
   4   5  -3 57.6800 86.0300   1
   4  -5  -3 49.3000 166.430   1
  -4  -5   3 -1.7600 33.1700   1
   4   5  -3 109.340 57.3700   1
   4  -5  -3 -278.30 179.860   1
  -4   5   3 154.850 146.830   1
  -4  -5   3 207.990 132.390   1
   4   5  -3 212.130 92.8600   1
  -4   5   3 -30.020 175.300   1
  -4   5   3 139.360 124.100   1
   4   5  -3 54.4800 92.4000   1
  -3   5   5 14502.9 770.020   1
   3   5  -5 13696.2 533.440   1
  -3  -5   5 13736.4 506.130   1
   3  -5  -5 13664.5 638.940   1
   3  -5  -5 13908.7 492.910   1
  -3   5   5 13957.0 549.420   1
  -3   5   5 13165.4 523.700   1
   3   5  -5 13561.0 509.750   1
   3  -5  -5 12700.7 543.570   1
  -3  -5   5 13646.4 549.380   1
  -3   2  -6 8517.51 376.790   1
   3   2   6 8879.52 338.990   1
  -3   2  -6 9450.48 320.170   1
   3   2   6 9047.37 304.530   1
   3  -2   6 8655.08 377.630   1
   3  -2   6 8139.47 1050.79   1
  -3  -2  -6 9213.32 350.570   1
  -3  -2  -6 8540.67 297.430   1
  -3   2  -6 8505.24 368.870   1
  -3   2  -6 9993.54 1220.74   1
   3  -2   6 8768.30 455.110   1
  -3  -2  -6 9079.85 1282.70   1
   3   2   6 8218.26 1171.08   1
   3  -2   6 9228.34 475.420   1
   4  -1   5 47669.1 967.390   1
   4   1   5 45319.5 1026.88   1
   4  -1   5 44962.1 1030.93   1
  -4  -1  -5 46439.4 993.260   1
  -4  -1  -5 46570.0 991.480   1
  -4   1  -5 43211.4 1033.33   1
  -4   1  -5 47857.5 1067.71   1
   4  -1   5 45700.2 1084.26   1
   4  -1   5 45756.1 1025.01   1
   4   1   5 45181.3 943.810   1
  -4   1  -5 46793.8 1049.85   1
   4   1   5 46432.0 1118.31   1
  -4  -1  -5 48610.9 1111.63   1
   1   0   8 184833. 2118.18   1
   1   0   8 182039. 2132.62   1
   1   0   8 194099. 2287.43   1
  -1   0  -8 194223. 2370.70   1
  -1   0  -8 190691. 2245.18   1
  -4  -3  -4 11962.4 371.860   1
   4   3   4 11207.4 319.180   1
   4   3   4 11637.1 392.700   1
  -4  -3  -4 11816.2 341.360   1
   4  -3   4 12266.2 251.820   1
  -4   3  -4 11894.7 394.440   1
  -4   3  -4 12531.6 533.350   1
  -4  -3  -4 11732.0 502.130   1
   4  -3   4 11855.9 437.220   1
   4   3   4 12051.1 401.840   1
   4  -3   4 11644.7 471.670   1
   4   3   4 10701.7 1030.68   1
  -4   3  -4 11761.0 458.610   1
   4  -3   4 10677.0 1068.93   1
   6   0  -1 -276.22 144.360   1
  -6   0   1 115.330 58.9600   1
   6   0  -1 82.9700 63.4700   1
  -6   0   1 123.180 83.7700   1
  -6   0   1 75.2200 117.460   1
   6   0  -1 67.1300 30.2000   1
   5   1  -6 22640.4 768.660   1
   5  -1  -6 21841.2 743.090   1
  -5   1   6 22945.9 907.790   1
   5  -1  -6 21839.7 705.820   1
   5   1  -6 21888.4 670.760   1
  -5  -1   6 21889.9 789.270   1
   5   1  -6 20809.8 697.530   1
  -5   1   6 20915.0 703.270   1
   5   1  -6 21025.8 1329.18   1
  -5   1   6 22178.9 1023.61   1
   5  -1  -6 20437.4 1100.22   1
  -5  -1   6 22075.6 1301.99   1
   2   2   7 456.300 143.240   1
   2  -2   7 424.450 145.190   1
  -2   2  -7 129.550 108.540   1
  -2   2  -7 37.1700 130.080   1
   2  -2   7 226.820 141.640   1
  -2  -2  -7 272.190 99.5200   1
   2   2   7 144.010 109.140   1
  -2  -2  -7 333.590 99.7800   1
  -2   2  -7 -61.380 164.300   1
  -2   2  -7 67.9800 124.740   1
   2  -2   7 260.110 129.870   1
  -2  -2  -7 -168.75 203.570   1
   4  -2  -7 2998.48 575.610   1
  -4   2   7 2607.53 324.700   1
  -4  -2   7 2622.78 364.750   1
  -4  -2   7 2845.22 497.820   1
   4   2  -7 2656.31 445.290   1
   4   2  -7 3372.44 747.600   1
  -4  -2   7 2357.87 318.480   1
   4  -2  -7 3307.28 531.790   1
  -4   2   7 2478.69 326.780   1
   4  -2  -7 2395.11 362.310   1
   4   2  -7 2563.64 142.960   1
   4  -2  -7 2128.17 416.020   1
   4   2  -7 2298.42 255.400   1
  -2  -6   4 531.070 108.760   1
  -2   6   4 305.330 160.930   1
  -2   6   4 57.0400 63.1700   1
  -2   6   4 318.020 209.200   1
   2  -6  -4 309.200 189.850   1
  -2  -6   4 301.500 66.7000   1
  -2  -6   4 320.970 79.4000   1
   2  -6  -4 284.500 171.590   1
   2  -6  -4 135.030 84.2000   1
   2   6  -4 203.440 169.860   1
   2   6  -4 130.540 168.670   1
   0  -7  -1 96722.6 1288.99   1
   0  -7  -1 95868.3 1335.66   1
   0   7   1 94029.5 808.300   1
   0   7  -1 95079.4 1241.72   1
   0  -7  -1 93549.3 803.640   1
   0  -7   1 92364.0 1948.55   1
   0   7   1 95682.6 1207.08   1
   0  -7   1 94136.5 739.730   1
   0  -7   1 94317.0 890.200   1
   0   7   1 95507.5 1309.13   1
   0   7  -1 91200.9 1977.61   1
  -4  -4  -3 3881.59 157.440   1
   4  -4   3 3999.30 594.690   1
  -4   4  -3 3888.88 163.980   1
   4  -4   3 3965.80 186.110   1
   4   4   3 4013.95 679.800   1
   4   4   3 3579.91 657.700   1
  -4  -4  -3 4187.01 655.520   1
  -4  -4  -3 3837.48 151.840   1
   4  -4   3 3135.66 468.240   1
  -4   4  -3 4982.73 752.350   1
   4   4   3 3601.58 151.200   1
  -4  -4  -3 3862.60 312.910   1
  -4   4  -3 5514.37 908.560   1
   4  -5   1 976.020 250.640   1
   4   5   1 719.850 127.510   1
  -4  -5  -1 703.950 173.180   1
  -4   5  -1 856.700 169.570   1
  -4  -5  -1 865.770 202.280   1
   4   5   1 671.230 105.560   1
   4  -5   1 982.680 163.660   1
  -4   5  -1 857.230 196.030   1
   4   5   1 579.420 115.200   1
   4   5   1 549.950 113.320   1
  -4  -5  -1 1016.35 217.730   1
  -4  -5  -1 716.270 97.9800   1
  -4   5  -1 392.210 140.930   1
   4  -5   1 521.940 99.1900   1
   6   1  -2 13030.8 444.140   1
   6  -1  -2 12799.7 476.000   1
  -6  -1   2 13765.0 551.640   1
   6   1  -2 12807.3 501.060   1
  -6   1   2 13631.3 437.800   1
  -6  -1   2 13217.1 442.230   1
   6  -1  -2 11743.9 1216.25   1
  -6  -1   2 12728.3 477.770   1
  -6   1   2 13520.2 501.540   1
   6   1  -2 13266.9 470.490   1
  -6   1   2 13054.3 744.220   1
   6   0  -3 56.5400 52.7700   1
  -6   0   3 33.2300 64.7200   1
   6   0  -3 124.790 119.460   1
  -6   0   3 -68.790 193.690   1
   6   0  -3 45.5700 102.410   1
  -6   0   3 78.3500 86.2100   1
   0  -5   6 218.730 130.630   1
   0   5  -6 233.480 170.390   1
   0  -5   6 234.810 135.000   1
   0   5  -6 11.8100 113.260   1
   0   5   6 155.970 143.940   1
   0  -5  -6 140.140 35.5000   1
   0  -5  -6 206.960 184.880   1
   0  -5   6 71.3600 59.3700   1
   0   5   6 336.760 105.870   1
   0  -5  -6 -4.0200 122.800   1
  -5  -4   1 22990.9 791.900   1
   5   4  -1 23492.8 709.610   1
   5  -4  -1 22971.7 745.440   1
  -5  -4   1 24102.8 866.450   1
  -5   4   1 24213.5 700.680   1
  -5  -4   1 23398.4 721.200   1
   5   4  -1 24282.3 658.010   1
   5   4  -1 22696.9 697.950   1
   5   4  -1 22776.8 618.920   1
  -5   4   1 22832.7 771.320   1
  -5   4   1 23841.4 787.370   1
   5  -4  -1 22855.2 810.130   1
   5   4  -1 25224.3 880.250   1
   0  -4   7 2232.33 429.410   1
   0   4  -7 1503.64 274.390   1
   0  -4  -7 1967.37 353.440   1
   0  -4   7 1173.92 176.250   1
   0   4  -7 1611.84 280.890   1
   0  -4  -7 1382.15 189.990   1
   0   4  -7 1733.50 355.620   1
   0  -4   7 1726.59 275.470   1
   0  -4  -7 2076.97 375.750   1
   0   4   7 1340.98 227.670   1
   0  -4  -7 983.170 280.170   1
  -2   4   7 352.900 92.1800   1
   2   4  -7 171.060 149.620   1
   2  -4  -7 645.850 204.600   1
  -2  -4   7 304.830 69.0400   1
  -2  -4   7 692.660 193.090   1
  -2   4   7 682.670 232.670   1
   2  -4  -7 463.780 133.120   1
   2   4  -7 498.540 132.690   1
  -2  -4   7 371.930 131.690   1
  -2   4   7 325.420 88.0000   1
   2  -4  -7 321.140 75.3800   1
   2   4  -7 563.260 123.900   1
   1   6   4 25.5900 93.9400   1
   1   6   4 -62.320 132.210   1
   1   6   4 198.610 112.810   1
  -1  -6  -4 138.770 110.050   1
  -1   6  -4 267.350 167.810   1
   1  -6   4 126.720 120.880   1
  -1   6  -4 96.0700 95.3000   1
   1  -6   4 257.810 180.950   1
   1   6   4 97.3300 61.3800   1
  -1   6  -4 181.830 110.010   1
  -1  -6  -4 -44.630 141.380   1
  -5  -4   2 16478.5 626.040   1
   5   4  -2 15979.5 514.140   1
  -5   4   2 16341.1 633.200   1
   5  -4  -2 15248.8 845.330   1
   5   4  -2 15964.2 579.560   1
  -5  -4   2 16434.3 736.850   1
  -5   4   2 15813.3 529.300   1
  -5   4   2 16961.2 636.480   1
   5   4  -2 16316.6 502.330   1
   5  -4  -2 14681.6 658.860   1
   5   4  -2 15282.4 536.020   1
   1  -1   8 8433.38 1051.09   1
  -1   1  -8 10727.0 899.990   1
  -1  -1  -8 9386.01 666.720   1
   1   1   8 8097.40 966.610   1
  -1   1  -8 10443.1 1067.07   1
  -1  -1  -8 9493.93 1019.81   1
   1  -1   8 8229.24 593.270   1
   1   1   8 8831.21 515.210   1
   1  -1   8 9580.92 405.920   1
  -2   6  -3 226.480 139.080   1
  -2   6  -3 120.710 100.300   1
   2   6   3 59.4400 53.9600   1
   2  -6   3 258.800 87.8600   1
   2   6   3 326.300 212.210   1
  -2  -6  -3 -58.580 207.680   1
   2   6   3 38.6500 151.050   1
  -2  -6  -3 99.1400 118.930   1
   2  -6   3 114.360 131.160   1
   2   6   3 115.310 64.1400   1
  -2   6  -3 389.070 193.940   1
  -2  -6  -3 123.830 47.9600   1
   6  -1  -1 11388.7 1145.00   1
   6  -1  -1 11449.0 440.680   1
   6   1  -1 12157.6 348.150   1
  -6   1   1 12205.8 161.750   1
  -6  -1   1 12109.8 456.830   1
  -6   1   1 11570.3 488.720   1
   6   1  -1 11237.9 489.870   1
  -6  -1   1 11847.5 339.410   1
   6   1  -1 11428.1 412.980   1
  -6   1   1 11161.0 398.410   1
  -6  -1   1 11761.3 370.980   1
  -1  -7   0 1325.61 231.920   1
  -1   7   0 1850.41 296.220   1
   1   7   0 1233.20 165.660   1
  -1   7   0 1579.20 212.400   1
  -1  -7   0 1167.12 306.840   1
   1  -7   0 1220.34 341.780   1
   1   7   0 1624.87 352.860   1
   1  -7   0 1809.38 277.740   1
  -1   7   0 1561.51 363.820   1
   1   7   0 1551.97 338.620   1
   1  -7   0 916.060 414.700   1
  -1  -7   0 3121.11 753.000   1
  -3   6  -1 5676.36 302.420   1
   3   6   1 5849.44 678.040   1
   3  -6   1 6361.59 603.160   1
  -3  -6  -1 6086.44 812.340   1
   3  -6   1 5943.82 616.150   1
   3   6   1 6230.09 258.380   1
   3   6   1 6161.74 222.010   1
  -3  -6  -1 6374.01 286.880   1
  -3  -6  -1 5774.78 156.300   1
   3  -6   1 5232.29 619.530   1
  -3   6  -1 6440.50 992.750   1
  -3   6  -1 6652.27 791.320   1
   3   6   1 6669.74 557.110   1
  -1  -7   1 95038.2 1180.24   1
  -1   7   1 99057.6 1256.42   1
  -1  -7   1 96488.5 1150.92   1
   1  -7  -1 94657.5 1226.11   1
   1   7  -1 95810.9 1395.55   1
   1   7  -1 93572.1 691.190   1
   1  -7  -1 98733.7 1335.94   1
  -1  -7   1 92889.5 1918.11   1
  -1   7   1 95339.9 1263.29   1
  -1   7   1 97928.5 1289.97   1
   1   7  -1 97458.4 1217.01   1
   1  -7  -1 94091.8 854.180   1
   2  -5  -6 5759.82 194.730   1
  -2   5   6 5605.21 189.670   1
   2   5  -6 5467.86 972.220   1
  -2   5   6 6275.76 565.020   1
   2  -5  -6 5419.64 328.000   1
   2   5  -6 6547.04 819.290   1
  -2  -5   6 5852.42 576.940   1
  -2  -5   6 6795.78 1002.49   1
  -2   5   6 5426.41 772.030   1
   2  -5  -6 6673.47 421.190   1
  -2  -5   6 5781.51 133.790   1
  -6   1   3 6180.73 873.720   1
   6  -1  -3 6682.15 303.930   1
   6   1  -3 6690.76 294.620   1
  -6   1   3 6922.17 429.920   1
   6   1  -3 7076.02 256.370   1
  -6  -1   3 7871.92 416.570   1
   6   1  -3 6185.59 862.220   1
  -6  -1   3 6901.19 341.260   1
  -6   1   3 7055.63 310.590   1
  -6  -1   3 6961.50 793.960   1
  -6   0   0 26894.0 855.650   1
   6   0   0 26791.7 782.250   1
  -6   0   0 27660.5 825.390   1
   6   0   0 26727.3 714.320   1
   6   0   0 26494.7 867.370   1
  -6   0   0 26505.9 706.980   1
   5   3   2 993.080 218.490   1
  -5   3  -2 1363.48 326.700   1
   5  -3   2 1040.06 277.400   1
  -5  -3  -2 1327.62 329.830   1
  -5   3  -2 1240.40 246.730   1
   5   3   2 1407.00 320.600   1
  -5  -3  -2 1093.10 325.050   1
   5  -3   2 1274.11 214.370   1
  -5  -3  -2 1166.78 262.180   1
   5   3   2 1409.90 237.470   1
   5   3   2 1151.80 150.810   1
   5  -3   2 914.430 205.020   1
  -5   3  -2 1514.30 285.910   1
  -5  -3  -2 1159.83 162.300   1
  -3  -6   3 5725.55 891.500   1
   3  -6  -3 5005.52 383.930   1
  -3   6   3 5610.58 654.620   1
  -3  -6   3 4740.55 194.010   1
   3   6  -3 4901.14 252.840   1
   3  -6  -3 6112.23 918.190   1
   3   6  -3 4801.93 122.510   1
  -3   6   3 5107.80 663.040   1
   3   6  -3 4342.51 809.150   1
   3  -6  -3 4797.83 426.570   1
  -3   6   3 4102.43 499.440   1
  -3  -6   3 5121.37 196.200   1
  -5   4   0 16736.5 695.120   1
   5   4   0 16204.4 570.920   1
  -5   4   0 15781.7 581.860   1
   5  -4   0 15457.0 702.820   1
   5   4   0 16066.5 550.260   1
   5   4   0 15482.1 533.450   1
  -5  -4   0 16391.6 698.370   1
  -5  -4   0 16656.7 579.980   1
   5  -4   0 15388.7 694.730   1
  -5   4   0 16131.0 617.480   1
  -5  -4   0 16329.8 574.080   1
   1  -7   1 26732.6 821.040   1
  -1  -7  -1 27643.9 1866.54   1
   1  -7   1 25781.5 821.290   1
  -1   7  -1 26926.5 853.510   1
  -1  -7  -1 26756.3 816.680   1
   1  -7   1 25645.9 833.650   1
   1   7   1 25419.0 820.980   1
  -1   7  -1 25434.6 807.610   1
   1   7   1 26091.3 856.020   1
   1   7   1 26420.5 811.440   1
  -1  -7  -1 26045.9 877.560   1
  -1   7  -1 26658.5 862.160   1
  -2  -4  -6 20011.6 812.130   1
   2  -4   6 18034.4 1322.46   1
  -2   4  -6 19738.6 712.400   1
  -2  -4  -6 19793.5 580.760   1
   2  -4   6 17740.3 1616.97   1
  -2   4  -6 19044.3 773.350   1
  -2   4  -6 18232.2 622.530   1
  -2  -4  -6 17931.0 612.350   1
   2  -4   6 18541.7 651.150   1
   2   4   6 18520.7 666.160   1
  -5  -4   3 2986.00 623.690   1
   5  -4  -3 2586.92 416.650   1
   5   4  -3 2473.39 245.280   1
   5   4  -3 2269.03 478.930   1
  -5  -4   3 3246.26 524.420   1
   5  -4  -3 2223.59 384.180   1
   5   4  -3 2484.09 499.700   1
  -5  -4   3 2726.01 378.240   1
  -5   4   3 2452.57 508.780   1
   5   4  -3 2376.53 116.850   1
  -3  -2   8 48.9800 130.540   1
   3  -2  -8 288.920 136.570   1
   3   2  -8 144.240 68.3200   1
  -3   2   8 273.750 138.860   1
   3  -2  -8 214.520 119.070   1
   3   2  -8 267.350 97.2400   1
  -3  -2   8 199.400 81.7000   1
  -3  -2   8 252.520 99.5600   1
  -3   2   8 134.520 132.230   1
   3   2  -8 247.220 116.710   1
   3  -2  -8 61.4500 75.0500   1
   3   2  -8 166.850 72.7000   1
   3  -2  -8 155.330 169.350   1
   0   7   2 2709.04 315.620   1
   0  -7  -2 2874.59 566.220   1
   0   7   2 1913.23 278.520   1
   0  -7   2 2250.29 301.330   1
   0   7  -2 2036.99 324.130   1
   0   7   2 2497.83 570.500   1
   0   7   2 2122.13 344.240   1
   0  -7  -2 2042.47 299.740   1
   0   7  -2 2756.94 627.970   1
   0  -7   2 1823.97 263.760   1
   0  -7   2 2452.62 592.400   1
   0  -7  -2 2361.24 409.530   1
  -5   3   5 5435.57 423.020   1
   5  -3  -5 5598.59 930.040   1
   5  -3  -5 6115.09 944.050   1
  -5  -3   5 5004.02 272.140   1
   5   3  -5 4529.86 507.170   1
  -5  -3   5 4932.02 506.770   1
   5   3  -5 4724.66 702.930   1
  -5   3   5 4777.47 754.680   1
   5   3  -5 5018.08 321.840   1
  -5  -3   5 6523.79 947.870   1
   5  -3  -5 5031.31 486.300   1
  -1   3   8 17743.1 836.800   1
   1  -3  -8 17611.4 625.130   1
   1  -3  -8 18808.2 719.050   1
  -1  -3   8 17598.4 611.970   1
   1   3  -8 18429.3 613.420   1
   1   3  -8 18947.5 712.010   1
   1   3  -8 19825.8 1171.97   1
  -1  -3   8 18740.7 811.500   1
  -1  -3   8 17431.1 1447.10   1
   1  -3  -8 18689.9 698.560   1
   5   2   3 9392.16 276.980   1
  -5  -2  -3 9793.35 294.960   1
  -5   2  -3 10039.9 520.340   1
   5   2   3 9537.80 392.290   1
   5  -2   3 9637.50 258.600   1
   5   2   3 9500.16 365.040   1
  -5   2  -3 9709.10 409.900   1
   5  -2   3 8887.43 364.380   1
   5  -2   3 9278.04 655.550   1
  -5  -2  -3 10158.4 520.570   1
   5  -2   3 9564.00 362.950   1
  -5  -2  -3 9554.13 351.700   1
   5   2   3 9622.26 383.860   1
   6  -1   0 6316.18 322.270   1
  -6   1   0 6949.64 316.540   1
  -6  -1   0 6468.80 274.970   1
   6  -1   0 6951.88 751.730   1
   6   1   0 7191.30 315.920   1
  -6  -1   0 6917.41 220.020   1
   6   1   0 6680.97 202.770   1
   6   1   0 6521.73 788.350   1
  -6   1   0 7477.22 635.970   1
  -6  -1   0 7185.56 1099.36   1
   6   1   0 6735.99 239.670   1
  -2   5  -5 58853.5 1233.93   1
  -2  -5  -5 60514.0 1275.50   1
   2   5   5 58714.7 1083.77   1
   2  -5   5 55723.4 1215.80   1
  -2  -5  -5 60460.2 1249.59   1
  -2   5  -5 59786.1 1303.28   1
  -2  -5  -5 61240.2 1326.16   1
   2   5   5 58883.4 1277.52   1
   2   5   5 59503.3 1366.46   1
   2  -5   5 60719.8 1293.13   1
  -2   5  -5 62592.3 1363.89   1
  -4   2  -5 4559.11 856.960   1
   4  -2   5 3393.00 502.520   1
   4   2   5 3632.73 540.330   1
  -4   2  -5 3645.13 143.920   1
   4  -2   5 3809.49 171.860   1
   4   2   5 3287.30 369.960   1
   4  -2   5 3284.41 602.880   1
   4   2   5 4065.63 528.540   1
   4  -2   5 3523.83 542.270   1
  -4  -2  -5 3526.04 209.470   1
  -4   2  -5 3697.83 663.550   1
  -4  -2  -5 3696.36 300.850   1
  -4  -2  -5 3944.88 633.470   1
  -3  -4  -5 39458.7 1097.64   1
   3  -4   5 37717.5 1127.41   1
  -3   4  -5 39136.3 1107.85   1
   3  -4   5 40819.5 809.890   1
   3   4   5 37260.0 1084.37   1
   3   4   5 35823.4 1289.06   1
  -3  -4  -5 39391.7 1184.56   1
  -3   4  -5 39192.7 1193.18   1
   3   4   5 38241.9 1037.41   1
  -3  -4  -5 38199.0 1047.03   1
   3  -4   5 38417.4 1158.26   1
   3  -4   5 38240.2 1140.58   1
  -3   4  -5 40116.6 1242.35   1
  -3  -4  -5 38494.5 1075.38   1
  -1   7   2 121381. 1522.85   1
   1   7  -2 117603. 1425.02   1
  -1  -7   2 117225. 1413.23   1
   1  -7  -2 117623. 1537.43   1
  -1   7   2 115502. 1658.29   1
   1   7  -2 112860. 1451.65   1
  -1   7   2 115372. 1422.95   1
  -1  -7   2 118264. 1345.39   1
  -4  -5   4 153.750 75.3200   1
   4   5  -4 415.660 151.970   1
  -4   5   4 450.240 167.300   1
   4   5  -4 159.270 26.4200   1
   4  -5  -4 -82.550 204.810   1
  -4  -5   4 592.240 205.130   1
   4   5  -4 219.780 101.420   1
   4  -5  -4 392.910 144.720   1
  -4   5   4 340.950 175.350   1
   4  -5  -4 242.020 135.760   1
   4   5  -4 172.320 70.5900   1
  -5   2   6 37524.7 1206.27   1
   5  -2  -6 36165.3 1089.67   1
   5   2  -6 37356.8 1171.74   1
  -5  -2   6 34003.2 994.030   1
  -5  -2   6 32812.8 1027.52   1
   5   2  -6 35416.2 1865.54   1
  -5   2   6 36143.1 1100.17   1
   5  -2  -6 35417.1 1072.07   1
   5   2  -6 37832.9 1085.21   1
   5  -2  -6 37835.6 1132.09   1
  -5  -2   6 36969.7 1092.72   1
   5   2  -6 36236.8 1102.89   1
  -6   0   4 22016.4 1502.97   1
   6   0  -4 21522.7 744.960   1
   6   0  -4 21551.3 681.820   1
  -6   0   4 22169.1 678.670   1
   6   0  -4 21374.2 723.750   1
  -6   0   4 21595.2 729.850   1
  -1   6   5 23800.9 929.950   1
  -1   6   5 21143.5 734.700   1
   1  -6  -5 22347.9 892.280   1
   1  -6  -5 22324.0 630.660   1
  -1  -6   5 21907.4 751.130   1
  -1  -6   5 22755.7 1531.65   1
   1   6  -5 22711.7 789.310   1
   1  -6  -5 22044.3 721.640   1
  -1   6   5 20576.7 1158.43   1
   1   6  -5 23517.1 1098.99   1
  -2  -3   8 3920.36 441.770   1
   2   3  -8 3780.02 484.860   1
   2  -3  -8 3749.31 407.880   1
   2  -3  -8 4518.99 771.630   1
  -2  -3   8 3050.81 455.550   1
   2   3  -8 4207.49 619.860   1
  -2  -3   8 4082.61 783.830   1
   2   3  -8 3276.37 677.940   1
  -2   3   8 3094.33 606.150   1
   2  -3  -8 4851.20 755.440   1
   2  -3  -8 3245.54 608.380   1
  -6   2   2 -34.660 148.400   1
   6   2  -2 100.170 85.8900   1
   6  -2  -2 233.230 105.770   1
  -6  -2   2 109.340 200.340   1
   6   2  -2 15.8600 132.030   1
  -6   2   2 240.890 170.870   1
   6  -2  -2 229.720 92.3900   1
   6   2  -2 -23.390 93.9500   1
  -6  -2   2 192.150 84.0300   1
   6   2  -2 76.8200 58.6600   1
  -6   2   2 167.300 63.7800   1
  -6  -2   2 316.050 124.150   1
  -1  -2  -8 4689.11 834.790   1
  -1   2  -8 4097.68 433.680   1
   1  -2   8 5283.29 831.470   1
   1   2   8 3177.38 531.170   1
  -1  -2  -8 4919.71 643.580   1
   1  -2   8 3538.26 409.950   1
   1  -2   8 3679.87 607.750   1
  -1   2  -8 4676.20 865.540   1
  -1   2  -8 3894.13 522.300   1
  -1  -2  -8 3731.31 246.650   1
   1   2   8 3525.58 460.360   1
  -6   2   1 43766.1 1030.06   1
   6  -2  -1 40220.4 1301.12   1
  -6  -2   1 44980.5 1050.30   1
   6  -2  -1 42038.1 563.300   1
   6   2  -1 42684.4 856.540   1
  -6   2   1 43381.3 839.210   1
  -6  -2   1 45859.4 953.780   1
  -6  -2   1 42083.6 954.450   1
   6   2  -1 44215.8 1022.12   1
   6   2  -1 43322.6 887.120   1
   0  -6   5 52422.1 1180.50   1
   0  -6  -5 50902.8 1154.10   1
   0  -6   5 48359.1 1219.28   1
   0   6  -5 52644.7 1263.19   1
   0   6   5 48656.8 1145.08   1
   0  -6  -5 47812.6 1105.32   1
   0   6   5 51532.5 1128.32   1
   0   6  -5 53840.3 1227.69   1
  -6   1   4 2412.37 328.950   1
   6  -1  -4 2558.89 387.350   1
   6   1  -4 2466.05 366.440   1
   6   1  -4 2219.49 358.740   1
  -6   1   4 2629.80 544.710   1
  -6   1   4 2702.05 545.230   1
   6  -1  -4 2087.23 336.000   1
  -6  -1   4 2332.32 308.440   1
   6   1  -4 2264.58 514.320   1
  -6  -1   4 2884.92 533.240   1
   0   3  -8 25485.3 839.730   1
   0  -3   8 26490.4 820.790   1
   0  -3  -8 27833.2 914.910   1
   0   3   8 24303.6 1001.81   1
   0   3  -8 25929.5 854.090   1
   0  -3   8 26489.3 859.730   1
   0   3  -8 27929.3 859.320   1
   0   3   8 25012.2 792.040   1
   0  -3  -8 27874.5 883.910   1
   0  -3   8 25135.5 813.140   1
   4   5   2 52288.5 1261.72   1
  -4  -5  -2 55397.8 1326.85   1
   4  -5   2 53631.6 1186.34   1
  -4  -5  -2 54232.9 1167.40   1
  -4  -5  -2 51091.5 956.750   1
   4  -5   2 51874.3 1169.37   1
  -4  -5  -2 54022.8 1006.35   1
  -4   5  -2 53724.1 1212.16   1
  -4   5  -2 54728.9 1117.74   1
   4   5   2 52679.8 1127.04   1
   4  -5   2 53921.6 1109.50   1
  -4   5  -2 54120.7 1224.55   1
  -4  -5  -2 52352.2 1090.32   1
   4   5   2 52341.8 1061.11   1
   3   5   4 4688.07 824.470   1
  -3   5  -4 5689.01 883.020   1
   3   5   4 4772.80 135.800   1
  -3  -5  -4 4763.61 176.010   1
  -3   5  -4 6109.51 988.600   1
  -3  -5  -4 4970.67 228.970   1
   3  -5   4 4122.26 684.290   1
  -3  -5  -4 5028.74 151.990   1
   3   5   4 4916.66 683.850   1
  -3   5  -4 5227.69 219.630   1
   3  -5   4 5916.98 723.690   1
   3  -5   4 4389.08 793.580   1
  -3  -5  -4 5377.76 475.000   1
  -1  -5  -6 40886.6 660.510   1
   1  -5   6 38460.3 1103.47   1
  -1  -5  -6 39751.8 1148.18   1
   1  -5   6 37374.8 1131.82   1
  -1   5  -6 41035.2 656.060   1
  -1  -5  -6 38409.4 1201.56   1
  -1   5  -6 38606.7 1171.09   1
   1  -5   6 39586.8 1176.57   1
   1   5   6 38351.3 1147.41   1
  -3  -6  -2 13089.0 614.120   1
   3   6   2 11842.0 431.300   1
  -3  -6  -2 12217.9 376.400   1
   3   6   2 12061.4 693.110   1
   3  -6   2 12640.6 494.530   1
  -3   6  -2 12947.1 559.380   1
  -3   6  -2 11648.3 432.860   1
  -3  -6  -2 12236.1 256.440   1
   3   6   2 13389.5 438.600   1
   3  -6   2 11272.1 438.790   1
   3   6   2 12805.0 434.890   1
  -3   6  -2 12865.7 540.870   1
   3  -6   2 11077.4 1068.01   1
   1  -7   2 27297.4 863.390   1
  -1   7  -2 28536.6 907.110   1
  -1  -7  -2 29172.2 903.270   1
   1   7   2 28404.8 857.050   1
  -1   7  -2 26976.3 855.170   1
   1  -7   2 27515.2 1078.43   1
  -1  -7  -2 27863.7 908.700   1
   1   7   2 26924.3 832.580   1
  -1  -7  -2 27173.0 815.420   1
  -1   7  -2 29353.9 952.130   1
   1   7   2 26811.6 926.150   1
  -6  -2   3 1182.56 255.480   1
   6   2  -3 1041.40 203.070   1
   6  -2  -3 929.560 219.000   1
  -6  -2   3 1103.02 278.890   1
   6   2  -3 1106.83 244.880   1
  -6   2   3 1159.74 334.650   1
  -6   2   3 1393.23 240.710   1
   6   2  -3 1195.20 295.820   1
   6   2  -3 1076.33 267.050   1
  -6   2   3 1000.37 184.800   1
   6  -2  -3 946.770 164.260   1
   4  -4  -6 664.400 129.420   1
  -4   4   6 1022.41 241.580   1
  -4   4   6 820.150 222.510   1
  -4   4   6 752.960 157.120   1
   4  -4  -6 800.010 219.830   1
   4   4  -6 940.710 157.610   1
   4  -4  -6 822.540 132.420   1
   4   4  -6 832.400 181.380   1
   4   4  -6 734.680 172.160   1
  -4  -4   6 621.320 144.210   1
  -4  -4   6 910.900 242.980   1
   4   4  -6 972.870 230.220   1
  -3  -3  -6 15337.9 559.010   1
  -3   3  -6 15364.4 588.660   1
   3  -3   6 16286.2 562.350   1
   3   3   6 14393.6 603.060   1
  -3  -3  -6 16839.3 756.820   1
   3  -3   6 15797.2 597.050   1
   3  -3   6 15682.5 604.720   1
   3   3   6 15740.3 505.640   1
  -3   3  -6 16339.4 654.960   1
  -3  -3  -6 15376.0 501.690   1
   3   3   6 15209.2 519.380   1
  -3   3  -6 15903.7 628.720   1
   3  -3   6 15401.5 935.410   1
   5  -4   1 129103. 1627.28   1
  -5  -4  -1 132934. 1538.61   1
   5   4   1 126235. 1458.61   1
  -5   4  -1 131257. 1647.10   1
   5  -4   1 132530. 1468.32   1
  -5  -4  -1 126780. 1468.84   1
  -5   4  -1 131455. 1433.35   1
   5   4   1 129425. 1515.02   1
   6   0   1 -35.390 158.120   1
  -6   0  -1 225.610 134.760   1
   6   0   1 71.7800 58.3900   1
  -6   0  -1 316.460 162.080   1
   6   0   1 -34.790 188.130   1
  -1   0   9 6.10000 101.760   1
   1   0  -9 337.560 141.970   1
  -1   0   9 -7.8700 157.620   1
  -1   0   9 111.910 115.960   1
   1   0  -9 72.6800 102.850   1
   4   0  -8 39684.5 1197.37   1
   4   0  -8 37992.1 1144.65   1
   4   0  -8 40582.6 547.950   1
  -4   0   8 39882.1 1197.57   1
  -4   0   8 38661.5 1169.86   1
  -4   0   8 37895.5 1094.35   1
  -1  -4  -7 26483.1 822.300   1
  -1   4  -7 27638.0 908.280   1
  -1  -4  -7 26296.9 705.980   1
  -1   4  -7 25656.9 809.370   1
  -1  -4  -7 27967.7 945.340   1
   1   4   7 25308.8 1087.14   1
   1  -4   7 26361.2 838.340   1
   1  -4   7 26066.8 804.190   1
  -3  -4   7 372.300 67.6500   1
   3   4  -7 431.930 91.6100   1
  -3   4   7 522.630 167.020   1
   3  -4  -7 209.160 58.6800   1
  -3  -4   7 270.300 107.020   1
  -3   4   7 -21.760 217.370   1
   3   4  -7 318.250 185.610   1
   3   4  -7 408.040 123.270   1
  -3   4   7 266.600 97.3800   1
   3  -4  -7 391.920 147.590   1
  -3  -4   7 320.200 193.220   1
   3  -4  -7 151.080 136.410   1
   2   7  -1 64313.7 1375.78   1
   2   7  -1 66035.4 1341.55   1
  -2   7   1 67213.9 1399.02   1
   2  -7  -1 64526.9 1344.74   1
  -2  -7   1 66509.0 1428.04   1
   2  -7  -1 65764.4 1410.56   1
  -2  -7   1 65119.3 1406.57   1
   2  -7  -1 64903.1 1407.04   1
  -2   7   1 65623.1 1409.14   1
   2  -7  -1 66418.8 1424.52   1
  -2   7   1 66301.5 2377.08   1
  -2  -7   1 64978.6 1318.38   1
   2   7  -1 66199.6 1342.79   1
   5   4  -4 730.790 202.600   1
   5   4  -4 793.570 201.580   1
   5  -4  -4 678.700 123.070   1
   5  -4  -4 1092.92 237.800   1
  -5   4   4 762.960 177.340   1
   5  -4  -4 789.130 184.180   1
  -5  -4   4 892.790 188.020   1
  -5  -4   4 826.450 177.070   1
  -5   4   4 817.940 232.010   1
   5   4  -4 808.910 144.410   1
  -5  -4   4 1127.80 186.540   1
   5   4  -4 864.120 228.380   1
  -2   3  -7 59810.1 1366.60   1
  -2   3  -7 59262.1 1426.26   1
   2  -3   7 58687.2 2047.38   1
  -2  -3  -7 59615.9 1274.15   1
   2   3   7 56567.0 1941.13   1
   2   3   7 53713.9 2080.67   1
   2  -3   7 60062.3 1204.63   1
  -2  -3  -7 58182.6 1869.10   1
  -2   3  -7 56756.6 1882.71   1
  -2   3  -7 61024.0 1327.15   1
   2  -3   7 58863.6 1226.84   1
  -2  -3  -7 58855.9 1168.53   1
   4   3  -7 1338.13 315.770   1
   4  -3  -7 1355.06 235.000   1
   4  -3  -7 952.410 120.920   1
   4   3  -7 1178.47 249.210   1
  -4  -3   7 975.700 198.960   1
   4   3  -7 1864.73 370.540   1
  -4   3   7 1270.73 247.560   1
   4   3  -7 924.070 156.760   1
  -4  -3   7 1021.63 249.560   1
  -4  -3   7 1125.67 271.260   1
  -4   3   7 1234.10 205.980   1
   4  -3  -7 1337.25 261.760   1
   2   7   0 5973.94 436.650   1
   2  -7   0 5592.00 480.570   1
   2  -7   0 5280.92 539.030   1
   2   7   0 5568.08 396.600   1
  -2   7   0 6279.11 702.050   1
   2   7   0 5135.39 921.470   1
  -2  -7   0 6187.72 581.510   1
   2  -7   0 6085.65 815.600   1
  -2   7   0 5570.61 679.020   1
   2  -7   0 5340.77 408.130   1
  -2  -7   0 6162.93 725.090   1
  -2  -7   0 5932.30 591.950   1
  -2   7   0 5949.43 721.570   1
   5   0   4 7478.00 1040.84   1
  -5   0  -4 8538.95 485.760   1
   5   0   4 9193.93 494.530   1
  -5   0  -4 9432.67 649.780   1
   5   0   4 8802.79 772.210   1
  -5   0  -4 8708.14 548.920   1
  -2   0   9 -70.320 203.740   1
  -2   0   9 -167.32 144.890   1
   2   0  -9 278.700 96.9600   1
  -2   0   9 237.910 166.390   1
   2   0  -9 -9.4800 115.320   1
   2   6  -5 3713.08 519.900   1
   2  -6  -5 2584.76 326.660   1
  -2   6   5 3739.59 574.630   1
   2   6  -5 3180.13 501.330   1
  -2  -6   5 4403.52 777.060   1
  -2   6   5 2537.96 502.630   1
  -2   6   5 2905.66 400.310   1
   2  -6  -5 4043.86 701.800   1
  -2  -6   5 3035.14 118.430   1
   2  -6  -5 3394.88 396.580   1
  -2  -6   5 3230.49 403.790   1
   3  -6  -4 36002.9 2197.33   1
   3   6  -4 37770.7 1314.95   1
  -3  -6   4 37126.6 1257.92   1
  -3   6   4 37467.3 1274.41   1
   3  -6  -4 36953.1 1248.22   1
  -3  -6   4 36993.0 1172.28   1
   3  -6  -4 37803.9 1346.71   1
  -3   6   4 34850.5 1259.72   1
  -3   6   4 35588.7 1247.61   1
  -3  -6   4 37306.8 1314.67   1
   3   6  -4 35391.5 1241.27   1
  -3   6   4 38385.5 1362.21   1
  -6  -2   0 49815.0 1604.91   1
   6  -2   0 50645.3 1694.53   1
  -6   2   0 51467.0 1728.40   1
   6  -2   0 51412.4 1741.51   1
  -6   2   0 49899.6 1807.02   1
  -6  -2   0 51869.7 1744.59   1
   6   2   0 50487.0 1640.38   1
   6   2   0 49951.1 1677.21   1
   6   2   0 50162.2 1696.19   1
  -6  -2   0 50011.3 1703.91   1
  -6   2   0 51285.5 1616.61   1
   6   2   0 50352.0 1629.81   1
  -6   2   0 48628.9 1534.34   1
   6   1   1 2859.26 399.160   1
   6  -1   1 2750.31 170.410   1
  -6   1  -1 3099.98 509.950   1
  -6  -1  -1 2867.94 216.760   1
  -6  -1  -1 3340.08 240.110   1
   6   1   1 2310.17 555.360   1
   6  -1   1 2427.38 448.630   1
   6   1   1 2849.01 504.220   1
  -6   1  -1 3166.33 442.740   1
  -6  -1  -1 3616.66 743.320   1
   6   1   1 2608.14 156.810   1
   0   7  -3 4297.26 422.650   1
   0  -7  -3 5168.00 827.380   1
   0   7   3 3659.70 610.760   1
   0  -7  -3 4102.62 623.970   1
   0   7   3 4482.34 624.170   1
   0  -7  -3 4855.79 749.060   1
   0   7   3 4549.26 328.210   1
   0  -7   3 4246.97 814.130   1
   0  -7   3 4661.68 931.820   1
   0   7   3 4754.21 605.410   1
   0   7  -3 5949.36 1047.24   1
  -1  -1   9 6989.14 765.360   1
   1   1  -9 7799.24 676.470   1
  -1  -1   9 7285.82 644.740   1
  -1   1   9 6504.46 683.880   1
   1   1  -9 7439.54 897.960   1
   1  -1  -9 8638.19 994.940   1
  -1   1   9 6708.59 952.580   1
  -1  -1   9 8676.48 1149.91   1
  -1   1   9 7443.24 875.640   1
   1  -1  -9 7539.64 521.830   1
   4  -1  -8 342.470 123.570   1
  -4   1   8 170.310 102.240   1
  -4  -1   8 352.260 113.060   1
  -4   1   8 257.710 115.040   1
  -4  -1   8 247.030 75.7300   1
  -4   1   8 366.520 146.280   1
  -4  -1   8 258.120 163.320   1
   4  -1  -8 1107.24 289.410   1
   4  -1  -8 424.710 142.020   1
   4   1  -8 293.740 77.1200   1
   4  -1  -8 412.710 84.9900   1
   4   1  -8 396.330 162.810   1
   4   1  -8 467.720 131.290   1
   4   1  -8 359.660 141.790   1
  -1  -7   3 83.7800 84.5400   1
  -1   7   3 156.680 127.790   1
   1  -7  -3 26.8400 129.700   1
   1   7  -3 -27.390 167.600   1
  -1   7   3 -20.810 91.2100   1
  -1   7   3 241.090 118.830   1
  -1  -7   3 249.940 115.070   1
   1   7  -3 175.430 88.0200   1
   1  -7  -3 208.540 199.020   1
  -1  -7   3 -94.670 187.210   1
  -1   7   3 154.570 81.7300   1
  -3   0  -7 -58.650 235.780   1
   3   0   7 -39.240 157.940   1
  -3   0  -7 175.860 97.5300   1
   3   0   7 -174.87 176.730   1
   3   0   7 300.890 181.110   1
   3   0   7 87.5900 106.980   1
  -3   0  -7 -97.640 154.690   1
   5   0  -7 -61.000 220.510   1
  -5   0   7 -68.560 162.920   1
   5   0  -7 119.450 94.8400   1
  -5   0   7 132.530 125.250   1
   5   0  -7 228.620 106.540   1
   5   0  -7 181.360 113.200   1
  -3   5   6 3476.50 489.420   1
  -3   5   6 4027.62 958.540   1
   3  -5  -6 3166.87 483.120   1
   3   5  -6 3771.68 530.240   1
  -3  -5   6 3172.98 254.190   1
  -3   5   6 3544.65 424.920   1
   3  -5  -6 3861.12 392.710   1
   3  -5  -6 4021.74 774.060   1
  -3  -5   6 4449.53 745.360   1
   3   5  -6 3277.83 416.410   1
  -5   1  -4 -5.4200 67.6900   1
   5  -1   4 67.6500 36.2400   1
   5  -1   4 277.540 170.570   1
  -5  -1  -4 78.1600 120.170   1
   5  -1   4 248.210 131.950   1
   5   1   4 110.440 114.120   1
  -5  -1  -4 126.290 74.8100   1
   5   1   4 50.8800 162.220   1
   5   1   4 93.9000 60.8000   1
   5  -1   4 -25.300 135.470   1
  -5  -1  -4 51.4700 78.2200   1
  -5   1  -4 -86.340 151.300   1
  -2  -7   2 17852.1 1060.65   1
  -2   7   2 18114.2 1170.65   1
   2   7  -2 18623.0 847.510   1
   2  -7  -2 18694.1 889.370   1
   2   7  -2 18049.7 782.020   1
   2  -7  -2 19086.2 903.350   1
  -2  -7   2 18938.8 826.450   1
   2  -7  -2 17687.2 794.550   1
   2   7  -2 18738.1 947.270   1
  -2   7   2 20034.0 1306.07   1
  -2  -7   2 18240.5 825.090   1
   2  -7  -2 17935.2 843.910   1
  -2   7   2 19469.3 896.610   1
  -2   1   9 1477.85 247.330   1
  -2  -1   9 1189.44 226.520   1
  -2   1   9 1435.21 245.420   1
   2  -1  -9 1722.81 356.490   1
   2   1  -9 1528.11 335.490   1
   2  -1  -9 1305.31 214.550   1
   2  -1  -9 1501.91 378.980   1
  -2  -1   9 1355.02 262.450   1
   2   1  -9 1267.27 237.030   1
   2   1  -9 1578.26 377.630   1
  -2   1   9 1659.89 209.140   1
  -2  -1   9 1406.71 267.400   1
   2  -6   4 1115.56 188.320   1
  -2   6  -4 1298.69 257.010   1
  -2  -6  -4 942.210 236.610   1
   2   6   4 1039.11 221.750   1
   2  -6   4 1418.70 341.150   1
  -2   6  -4 1198.40 282.050   1
   2   6   4 996.870 214.320   1
   2   6   4 1241.16 200.380   1
  -2  -6  -4 1400.95 313.360   1
  -2   6  -4 1745.63 354.730   1
   2   6   4 1235.43 199.770   1
   2   7   1 23187.7 966.970   1
  -2   7  -1 21701.7 939.750   1
   2  -7   1 21704.7 948.320   1
  -2   7  -1 21925.1 1136.21   1
  -2  -7  -1 21417.0 888.990   1
   2  -7   1 19674.9 1779.18   1
  -2   7  -1 21508.3 939.070   1
  -2  -7  -1 22267.7 940.680   1
   2   7   1 22240.5 928.420   1
  -2  -7  -1 21316.5 991.430   1
   2   7   1 20864.8 457.450   1
   4   4   4 78.7600 131.970   1
   4   4   4 89.3800 66.2200   1
   4  -4   4 25.2600 78.3300   1
  -4   4  -4 54.3500 52.3900   1
  -4  -4  -4 189.450 151.230   1
   4  -4   4 260.600 128.420   1
  -4   4  -4 301.080 217.740   1
  -4  -4  -4 26.0900 33.6800   1
  -4  -4  -4 39.7300 52.6400   1
  -4  -4  -4 93.1600 103.960   1
   4   4   4 50.5900 48.8600   1
   4  -4   4 111.580 132.260   1
  -4   4  -4 233.200 113.850   1
  -6   0   5 189.410 130.190   1
   6   0  -5 -94.590 137.350   1
  -6   0   5 -101.06 147.420   1
   6   0  -5 -14.360 154.370   1
  -6   0   5 142.910 71.6600   1
  -3  -1  -7 50414.7 1706.53   1
  -3   1  -7 49710.9 1695.46   1
   3   1   7 49604.7 1641.04   1
  -3   1  -7 49344.0 1661.80   1
  -3  -1  -7 49100.1 1632.68   1
   3   1   7 47515.8 1688.19   1
   3   1   7 47031.8 1710.82   1
   3  -1   7 49079.2 1657.99   1
   3  -1   7 53864.8 1789.24   1
   3  -1   7 46960.6 2276.85   1
  -3  -1  -7 44870.9 1571.12   1
  -3   1  -7 52393.7 2649.13   1
   5   1  -7 2343.07 503.730   1
   5  -1  -7 3808.47 457.530   1
  -5  -1   7 3563.67 660.930   1
  -5   1   7 3674.39 611.820   1
   5   1  -7 2368.34 415.020   1
   5  -1  -7 2545.22 393.530   1
   5   1  -7 3325.23 517.720   1
   5  -1  -7 3400.12 738.990   1
  -5  -1   7 3629.45 518.500   1
  -5   1   7 2845.45 373.060   1
   5   1  -7 2407.70 380.030   1
   5  -1  -7 2386.15 395.340   1
   5   1  -7 2871.25 188.680   1
   0   0   9 126.950 111.060   1
   0   0   9 -2.3400 203.260   1
   0   0   9 273.440 176.110   1
   0   0  -9 180.190 180.850   1
   0   0  -9 236.000 128.810   1
   6  -2  -4 4370.59 586.490   1
   6   2  -4 4432.95 334.080   1
  -6  -2   4 4358.21 728.220   1
  -6   2   4 4579.28 972.730   1
   6   2  -4 3722.27 386.900   1
   6  -2  -4 4091.45 542.530   1
  -6  -2   4 4924.20 382.840   1
  -6   2   4 4212.97 753.550   1
  -6   2   4 3971.79 308.260   1
   6   2  -4 4199.57 713.290   1
   6   2  -4 4199.49 316.390   1
  -3  -3   8 2292.42 391.900   1
  -3   3   8 2364.83 298.110   1
   3  -3  -8 3108.32 604.270   1
   3   3  -8 1866.78 379.640   1
   3  -3  -8 2225.15 380.700   1
   3   3  -8 2432.25 427.910   1
  -3  -3   8 1891.35 319.770   1
   3  -3  -8 2633.62 485.550   1
  -3   3   8 2242.98 475.810   1
   3  -3  -8 1892.21 366.000   1
   3   3  -8 2133.64 375.620   1
  -3  -3   8 2233.18 287.810   1
  -2   0  -8 22210.9 1005.06   1
   2   0   8 21424.2 1156.30   1
  -2   0  -8 22199.0 994.890   1
   2   0   8 21280.2 1226.21   1
  -2   0  -8 24852.3 1191.94   1
   2   0   8 24593.0 1050.50   1
   5   3   3 913.630 213.670   1
   5   3   3 956.980 214.320   1
  -5  -3  -3 860.740 194.860   1
  -5   3  -3 1104.48 200.820   1
  -5   3  -3 1060.83 206.160   1
  -5  -3  -3 1005.67 254.870   1
   5  -3   3 803.490 182.690   1
   5  -3   3 1081.18 223.710   1
   5  -3   3 757.410 145.000   1
   5   3   3 794.680 172.950   1
  -5  -3  -3 875.680 260.720   1
   5   3   3 911.230 186.100   1
  -5   3  -3 842.550 232.370   1
  -1   6  -5 34659.2 1220.28   1
   1   6   5 34701.4 1209.68   1
  -1  -6  -5 32919.4 1336.37   1
   1  -6   5 32454.0 1350.56   1
  -1   6  -5 36344.4 1311.22   1
  -1  -6  -5 35191.6 1271.85   1
   1   6   5 32176.7 1338.12   1
   1   6   5 33408.5 1393.79   1
   1  -6   5 35107.7 1245.68   1
  -1   6  -5 34666.6 1267.48   1
   4  -5  -5 3263.58 468.290   1
   4  -5  -5 2308.20 320.120   1
  -4  -5   5 2651.78 545.970   1
   4   5  -5 2407.99 372.270   1
  -4   5   5 2705.01 364.070   1
  -4   5   5 2875.43 530.770   1
   4   5  -5 3030.43 423.740   1
   4   5  -5 2344.11 440.110   1
  -4  -5   5 2791.16 531.600   1
   4  -5  -5 2034.10 335.410   1
   4  -3   5 25159.4 1073.79   1
   4  -3   5 24010.0 1242.06   1
   4   3   5 24592.7 1048.48   1
  -4   3  -5 25549.8 1032.75   1
   4  -3   5 26653.0 1083.64   1
  -4  -3  -5 26755.4 1159.07   1
  -4  -3  -5 25330.1 1033.62   1
   4   3   5 24942.3 1035.88   1
   4   3   5 24802.6 1017.89   1
  -4   3  -5 27232.7 1176.76   1
  -4   3  -5 26228.3 1195.76   1
   4  -3   5 24816.6 1083.64   1
   6   1  -5 34096.6 485.900   1
   6  -1  -5 36075.9 1251.07   1
  -6   1   5 37539.1 1851.45   1
   6   1  -5 33782.7 560.760   1
   6  -1  -5 33081.8 2063.79   1
   6   1  -5 37510.2 1291.77   1
  -6  -1   5 36068.9 1235.78   1
  -6  -1   5 35409.3 1260.52   1
  -6   1   5 36470.6 1312.21   1
  -6   1   5 36185.9 1252.87   1
   6   1  -5 34023.8 594.170   1
   5   3  -6 2870.64 491.210   1
  -5  -3   6 3707.06 678.370   1
   5  -3  -6 3808.87 787.930   1
   5  -3  -6 2789.62 408.730   1
   5   3  -6 4032.11 695.440   1
  -5  -3   6 2846.43 423.360   1
   5   3  -6 2796.04 568.680   1
  -5   3   6 3530.81 611.030   1
   5  -3  -6 3147.07 518.250   1
   5   3  -6 3087.77 209.270   1
  -5   3   6 3890.66 669.310   1
   0  -1  -9 19031.8 902.910   1
   0   1  -9 18978.7 895.880   1
   0  -1  -9 19532.2 923.970   1
   0  -1   9 19288.9 900.920   1
   0  -1   9 18191.1 845.140   1
   0   1   9 17444.2 976.160   1
   0  -1   9 17082.4 1666.78   1
   0   1   9 16946.4 1672.83   1
   0   1  -9 18831.4 923.440   1
   4   0   6 110750. 2007.50   1
  -4   0  -6 113823. 2155.69   1
  -4   0  -6 112458. 2039.91   1
   4   0   6 108324. 1968.59   1
  -4   0  -6 111992. 2019.61   1
  -1  -5   7 9335.74 733.040   1
  -1  -5   7 10927.3 636.750   1
  -1   5   7 10395.9 518.900   1
   1  -5  -7 10302.4 501.670   1
   1   5  -7 9987.47 726.900   1
   1  -5  -7 10787.3 641.920   1
  -1  -5   7 9688.33 494.070   1
  -1   5   7 11306.1 666.700   1
   1  -5  -7 9921.76 890.480   1
   1   5  -7 11827.1 1524.39   1
  -1   5   7 7971.46 1192.90   1
   4  -6  -1 12184.0 751.830   1
   4   6  -1 12788.4 767.450   1
  -4   6   1 12923.9 722.470   1
  -4  -6   1 13016.8 708.920   1
   4   6  -1 13767.7 607.510   1
  -4  -6   1 13329.6 219.060   1
   4   6  -1 13132.5 682.490   1
  -4   6   1 13918.8 705.610   1
  -4  -6   1 13953.1 631.780   1
   4   6  -1 13537.1 607.550   1
   4  -6  -1 14122.1 677.300   1
  -4   6   1 12929.7 672.900   1
   4  -6  -1 12852.9 692.790   1
  -2   1  -8 33255.9 1427.37   1
  -2   1  -8 30585.0 1268.87   1
  -2  -1  -8 31688.6 1293.09   1
   2   1   8 29014.2 1654.36   1
  -2  -1  -8 33234.7 1661.80   1
   2   1   8 29732.8 1242.42   1
   2  -1   8 29317.9 1267.09   1
  -2  -1  -8 32427.8 1343.38   1
  -2   1  -8 31598.6 1331.58   1
   2  -1   8 33090.4 1368.68   1
   2  -1   8 29969.0 1745.53   1
  -1  -7  -3 354.810 78.3600   1
  -1   7  -3 424.510 184.820   1
   1  -7   3 523.830 132.370   1
  -1   7  -3 488.110 140.350   1
   1   7   3 582.220 141.730   1
  -1  -7  -3 616.730 176.800   1
   1   7   3 642.560 114.930   1
   1   7   3 459.400 189.160   1
   1  -7   3 739.930 243.790   1
  -1   7  -3 371.440 176.830   1
   1   7   3 517.460 154.990   1
  -1  -7  -3 984.110 203.540   1
   6  -3  -2 258.070 96.7400   1
   6   3  -2 475.880 110.200   1
  -6  -3   2 253.920 148.930   1
   6   3  -2 206.710 104.820   1
  -6   3   2 303.290 191.080   1
   6  -3  -2 272.660 109.710   1
   6   3  -2 226.810 101.100   1
   6   3  -2 278.850 61.2000   1
  -6  -3   2 411.400 119.580   1
   6   3  -2 245.690 66.1300   1
  -6   3   2 236.530 126.430   1
   4   6  -2 17432.1 747.910   1
   4   6  -2 17908.8 782.940   1
  -4  -6   2 17209.9 809.230   1
   4   6  -2 18036.7 842.630   1
  -4   6   2 18261.3 1053.03   1
  -4  -6   2 17776.2 776.450   1
   4  -6  -2 17352.3 809.720   1
  -4   6   2 18535.0 895.930   1
   4  -6  -2 17506.9 911.450   1
  -4   6   2 16971.8 792.140   1
  -4  -6   2 18854.7 898.160   1
   4   6  -2 17440.7 820.530   1
   4  -6  -2 16993.5 1034.31   1
  -6  -2  -1 36134.2 1255.73   1
   6   2   1 35512.8 1233.79   1
  -6  -2  -1 34803.6 1144.31   1
  -6   2  -1 36216.3 1288.62   1
   6   2   1 36235.7 1188.51   1
  -6  -2  -1 36582.3 1222.30   1
   6  -2   1 34231.0 513.970   1
  -6   2  -1 36635.1 1348.60   1
   6  -2   1 34467.8 1213.87   1
   6   2   1 35604.8 1234.73   1
   6   2   1 34293.0 1123.43   1
  -1  -2   9 18167.2 834.450   1
   1   2  -9 22959.3 1850.77   1
   1   2  -9 20175.1 921.150   1
   1  -2  -9 18436.8 814.180   1
  -1   2   9 17816.1 834.030   1
  -1  -2   9 17565.9 896.520   1
   1  -2  -9 18918.0 904.600   1
   1  -2  -9 20064.3 952.500   1
  -1   2   9 18119.4 1133.74   1
  -1  -2   9 19577.8 933.560   1
   1   2  -9 17796.7 1026.78   1
  -1   3  -8 1067.51 245.440   1
   1  -3   8 971.730 275.050   1
   1   3   8 825.800 133.800   1
  -1  -3  -8 823.950 206.760   1
  -1   3  -8 849.700 178.320   1
  -1  -3  -8 909.160 232.430   1
   1   3   8 666.590 129.130   1
  -1  -3  -8 754.990 165.850   1
   1  -3   8 753.320 155.470   1
   1  -3   8 657.670 141.010   1
  -1   3  -8 1122.82 234.610   1
   5   4   2 22002.8 928.310   1
  -5   4  -2 21736.8 873.560   1
   5   4   2 21564.1 933.660   1
   5   4   2 21318.3 910.460   1
  -5  -4  -2 22251.5 954.740   1
   5  -4   2 21200.5 930.810   1
  -5   4  -2 21373.9 1017.33   1
  -5  -4  -2 22846.1 1044.58   1
   5  -4   2 23581.3 952.910   1
   5  -4   2 21390.2 941.040   1
  -5   4  -2 24157.6 1081.13   1
  -5  -4  -2 22227.6 1036.43   1
   3   0  -9 103.250 118.140   1
  -3   0   9 124.460 137.350   1
   3   0  -9 201.860 176.240   1
  -3   0   9 218.520 96.3200   1
   3   0  -9 188.330 117.310   1
  -3   0   9 -131.78 199.060   1
  -6  -3   1 14214.2 659.570   1
   6   3  -1 13678.0 630.820   1
   6  -3  -1 13391.4 663.120   1
  -6   3   1 14629.1 744.660   1
   6   3  -1 14214.2 612.550   1
  -6   3   1 13698.3 602.940   1
   6   3  -1 13102.2 689.880   1
  -6  -3   1 13680.1 680.120   1
   6  -3  -1 12949.8 687.790   1
   6   3  -1 13336.6 203.960   1
   6   3  -1 13181.6 660.360   1
  -6   3   1 13743.2 862.410   1
   4  -2  -8 21520.7 980.270   1
  -4  -2   8 20319.7 884.750   1
  -4   2   8 19485.9 1714.13   1
  -4  -2   8 20393.8 1028.97   1
   4   2  -8 18675.8 999.880   1
   4   2  -8 20818.1 476.220   1
   4  -2  -8 21154.4 1460.87   1
   4   2  -8 20995.0 935.360   1
  -4  -2   8 18440.4 1352.84   1
   4  -2  -8 20619.3 974.650   1
   4   2  -8 18404.6 937.620   1
  -4   2   8 19371.3 956.990   1
   4  -2  -8 20504.5 1684.67   1
   2  -7  -3 42736.2 1571.09   1
   2   7  -3 44242.7 1499.51   1
  -2  -7   3 44062.0 1433.59   1
   2  -7  -3 42319.2 1462.42   1
  -2  -7   3 43276.3 1460.22   1
  -2   7   3 45013.7 1562.96   1
   2  -7  -3 43822.5 1455.35   1
  -2   7   3 43872.2 1504.89   1
  -2  -7   3 42538.9 1493.37   1
   2   7  -3 40994.1 1530.24   1
  -2   7   3 42589.8 1467.93   1
  -2   7   3 41668.5 1442.20   1
  -4   1  -6 9026.33 1377.80   1
   4  -1   6 8720.48 619.620   1
  -4  -1  -6 8013.95 574.720   1
   4   1   6 7583.34 685.360   1
   4  -1   6 7540.89 942.710   1
  -4  -1  -6 8698.05 586.330   1
  -4   1  -6 8068.50 477.120   1
   4   1   6 8196.70 468.790   1
   4  -1   6 7135.15 516.770   1
   4   1   6 7812.45 447.670   1
  -4  -1  -6 8314.19 516.280   1
  -4   1  -6 7904.41 469.590   1
   4  -1   6 8268.64 479.840   1
   3  -6   3 2067.50 468.590   1
   3   6   3 1697.88 266.460   1
  -3   6  -3 2375.50 431.000   1
   3   6   3 2475.10 339.740   1
  -3  -6  -3 2844.56 611.280   1
   3   6   3 2107.60 391.250   1
  -3   6  -3 3309.84 562.680   1
   3  -6   3 2225.49 368.910   1
   3  -6   3 2640.21 611.890   1
  -3  -6  -3 2857.89 301.240   1
  -3  -6  -3 3006.46 627.220   1
  -3   6  -3 2721.84 513.580   1
   3   6   3 2536.42 399.260   1
   4  -6   0 384.180 207.200   1
  -4   6   0 606.690 245.250   1
   4  -6   0 139.440 114.710   1
  -4  -6   0 387.770 156.940   1
  -4   6   0 239.400 142.290   1
  -4  -6   0 363.660 81.1300   1
  -4  -6   0 193.140 80.1500   1
   4   6   0 329.530 85.6900   1
  -4   6   0 556.830 198.720   1
   4   6   0 297.570 84.5800   1
   4  -6   0 191.210 149.510   1
   4   6   0 323.030 97.1300   1
   4   6   0 470.280 158.830   1
  -5  -2  -4 27570.0 1151.65   1
   5  -2   4 25038.4 1084.94   1
  -5   2  -4 24365.3 1064.49   1
   5   2   4 24737.2 1025.76   1
   5  -2   4 25227.3 1081.82   1
  -5  -2  -4 24227.5 979.700   1
  -5  -2  -4 24017.3 1041.48   1
   5   2   4 24605.0 1066.52   1
   5   2   4 25792.8 1055.91   1
  -5   2  -4 24939.3 1082.57   1
   5   2   4 24241.5 986.790   1
   5  -2   4 24052.8 1018.76   1
   5  -2   4 27779.4 1107.89   1
   6   0   2 11183.6 616.460   1
   6   0   2 11041.2 623.410   1
   6   0   2 10925.8 507.320   1
   6   0   2 11205.4 608.090   1
  -6   0  -2 10576.0 594.160   1
  -6   0  -2 12066.6 669.500   1
  -5  -4   5 40947.6 1366.24   1
   5   4  -5 45809.0 1467.60   1
   5  -4  -5 41034.2 1437.37   1
   5   4  -5 41622.2 1421.43   1
   5  -4  -5 45059.1 1566.39   1
  -5  -4   5 43261.2 1489.47   1
  -5   4   5 44983.9 1541.06   1
   5   4  -5 44485.3 1482.61   1
   5   4  -5 41705.3 1490.45   1
   5  -4  -5 40297.8 1394.33   1
  -5   4   5 43945.1 1605.66   1
  -1  -4   8 99195.8 2054.50   1
  -1  -4   8 96337.0 1713.43   1
  -1  -4   8 93898.1 1803.15   1
   1   4  -8 99130.0 1772.70   1
   1  -4  -8 99773.1 1888.13   1
   1   4  -8 102048. 1979.82   1
   1  -4  -8 104870. 1980.13   1
   1  -4  -8 101660. 2005.79   1
  -4   5  -3 28901.1 1239.43   1
   4  -5   3 28840.6 2019.40   1
  -4  -5  -3 31538.3 1366.05   1
   4   5   3 29858.8 1232.53   1
  -4  -5  -3 30915.7 1203.32   1
   4  -5   3 30130.1 1263.98   1
  -4   5  -3 31025.5 1281.01   1
  -4  -5  -3 31099.5 1213.85   1
   4  -5   3 32288.8 1304.41   1
   4   5   3 30792.2 1309.32   1
  -4   5  -3 33645.7 1434.24   1
  -4  -5  -3 30616.4 1268.03   1
  -4  -5  -3 31938.9 1275.83   1
   4   5   3 30406.1 1212.32   1
   2   2  -9 16108.1 742.650   1
  -2  -2   9 15001.5 725.460   1
   2  -2  -9 17547.1 851.970   1
   2  -2  -9 16372.7 804.110   1
   2  -2  -9 15606.0 768.630   1
  -2  -2   9 16594.4 757.410   1
   2   2  -9 18078.6 1367.62   1
  -2   2   9 15811.6 1240.49   1
  -2  -2   9 15000.4 756.580   1
   2   2  -9 14806.9 1042.48   1
  -2  -7  -2 8333.74 489.680   1
  -2   7  -2 8748.82 1050.56   1
   2  -7   2 6023.39 801.140   1
   2  -7   2 7216.88 868.520   1
  -2   7  -2 8037.52 599.250   1
  -2  -7  -2 7130.03 486.440   1
  -2  -7  -2 7859.06 659.430   1
  -2   7  -2 6444.52 1056.36   1
   2   7   2 6885.23 857.730   1
   2   7   2 6750.76 508.470   1
   2   7   2 7169.81 584.440   1
   6   3  -3 26317.7 1056.48   1
   6   3  -3 27817.9 1126.12   1
   6   3  -3 26295.1 1113.32   1
  -6   3   3 27415.9 1173.23   1
   6  -3  -3 24109.8 1029.97   1
   6   3  -3 27257.6 1111.86   1
   6   3  -3 26369.0 1087.99   1
  -6  -3   3 26146.9 1089.82   1
  -6   3   3 27438.0 1294.97   1
   6  -3  -3 26305.1 1118.44   1
  -6  -3   3 25459.3 1241.11   1
   5   5  -1 16345.9 756.130   1
  -5  -5   1 17136.1 792.820   1
  -5  -5   1 15716.9 662.210   1
   5   5  -1 16661.6 696.690   1
   5  -5  -1 15196.0 1011.30   1
  -5   5   1 16165.0 936.610   1
   5   5  -1 15480.1 747.560   1
   5   5  -1 16019.9 829.490   1
  -5  -5   1 16469.4 813.740   1
  -5   5   1 16243.4 726.740   1
  -5  -5   1 16256.2 739.340   1
   5  -5  -1 15546.8 1047.64   1
  -5   5   1 17297.9 963.350   1
   0   5   7 36031.4 1288.35   1
   0  -5  -7 37848.1 1355.55   1
   0  -5  -7 39157.8 1239.54   1
   0  -5   7 36679.8 1235.93   1
   0  -5   7 36139.2 1289.18   1
   0  -5  -7 39004.6 1383.29   1
   0   5  -7 39683.1 1625.40   1
   0   5  -7 36989.0 1415.55   1
   0  -5   7 38934.7 1416.62   1
   0  -5  -7 35983.5 1254.82   1
   2   5  -7 13747.0 677.550   1
  -2  -5   7 12296.7 725.610   1
  -2   5   7 13295.7 576.980   1
   2  -5  -7 12321.1 878.410   1
  -2   5   7 14719.8 874.420   1
   2   5  -7 15237.3 755.090   1
   2  -5  -7 13664.2 1121.45   1
  -2  -5   7 14454.1 713.910   1
  -2   5   7 15458.1 692.270   1
  -2  -5   7 14657.2 634.440   1
   2  -5  -7 14397.5 656.320   1
  -5  -5   2 4711.26 1006.87   1
  -5   5   2 4584.60 565.680   1
   5   5  -2 4460.46 345.290   1
   5  -5  -2 4288.85 672.600   1
   5   5  -2 4329.74 634.350   1
  -5   5   2 5110.43 882.370   1
  -5  -5   2 5621.94 982.360   1
  -5  -5   2 4225.49 286.830   1
   5   5  -2 4353.93 307.840   1
  -5  -5   2 4369.65 316.000   1
   5   5  -2 4633.37 588.900   1
   5  -5  -2 3895.69 826.780   1
  -5   5   2 4345.98 874.140   1
  -3   1   9 37315.9 1344.64   1
   3   1  -9 34084.7 553.690   1
  -3  -1   9 37142.2 1332.68   1
   3  -1  -9 36715.2 1325.16   1
   3  -1  -9 33473.8 1365.46   1
  -3  -1   9 36166.2 1292.38   1
   3   1  -9 34129.3 1156.27   1
  -3  -1   9 33662.8 1407.90   1
  -3   1   9 32423.1 1354.59   1
   3   1  -9 36948.7 1325.02   1
   3  -1  -9 31467.8 1377.38   1
   3   1  -9 35443.6 1219.83   1
  -3   1   9 32968.5 1400.31   1
   3  -2   7 23077.8 1098.16   1
  -3  -2  -7 24237.0 1020.74   1
   3  -2   7 25223.1 1085.22   1
  -3  -2  -7 25960.5 1236.53   1
  -3   2  -7 24121.9 1056.99   1
   3   2   7 24111.5 988.380   1
  -3   2  -7 22926.3 1013.61   1
  -3  -2  -7 24295.5 1014.40   1
   3   2   7 23485.8 1017.77   1
  -3   2  -7 23631.3 1016.42   1
   3  -2   7 23328.0 1023.84   1
  -3   2  -7 23956.0 1047.19   1
   5   2  -7 43542.2 1524.87   1
   5  -2  -7 39001.8 1518.18   1
  -5   2   7 41231.2 1499.78   1
  -5  -2   7 38152.0 1311.71   1
  -5  -2   7 40485.1 1398.79   1
   5   2  -7 40151.5 1386.48   1
   5  -2  -7 39162.9 1381.43   1
  -5   2   7 41484.9 1431.62   1
   5   2  -7 40418.9 1483.59   1
   5  -2  -7 40847.6 1434.93   1
  -5  -2   7 42803.1 1524.43   1
   5   2  -7 43038.8 1422.58   1
   6  -1   2 3048.40 537.550   1
   6  -1   2 3026.66 432.690   1
  -6   1  -2 3497.61 715.920   1
  -6  -1  -2 3879.35 840.920   1
   6   1   2 2643.42 206.760   1
   6  -1   2 3088.72 578.080   1
  -6   1  -2 3761.38 725.730   1
   6   1   2 3048.50 504.250   1
   6   1   2 2938.97 202.650   1
   6   1   2 2984.82 589.730   1
  -6  -1  -2 3512.13 454.660   1
  -2   4   8 1587.43 264.560   1
   2  -4  -8 2905.41 573.400   1
  -2  -4   8 2321.77 462.980   1
   2   4  -8 2042.09 372.050   1
  -2   4   8 2380.06 321.990   1
   2  -4  -8 2777.48 507.910   1
  -2  -4   8 1693.80 276.360   1
   2   4  -8 2421.34 831.250   1
   2  -4  -8 2149.13 336.550   1
   2  -4  -8 2524.45 382.770   1
   2   4  -8 1713.79 338.680   1
  -2  -4   8 2775.03 443.210   1
   1  -7  -4 5636.98 803.250   1
  -1  -7   4 6381.69 961.200   1
  -1   7   4 4154.52 547.500   1
  -1  -7   4 4383.68 321.320   1
  -1   7   4 4333.43 579.920   1
   1   7  -4 4179.17 701.590   1
   1  -7  -4 4760.21 336.600   1
  -1   7   4 5065.84 365.260   1
  -1  -7   4 3980.66 576.980   1
   1   7  -4 5201.43 455.870   1
   1  -7  -4 4567.42 566.480   1
  -1   7   4 4795.79 979.800   1
  -1   6   6 2550.11 500.710   1
   1  -6  -6 1656.08 302.620   1
   1   6  -6 2024.16 421.670   1
  -1  -6   6 1569.42 275.890   1
  -1  -6   6 2209.17 456.720   1
  -1   6   6 1683.01 287.090   1
   1   6  -6 1257.45 234.460   1
   1  -6  -6 1789.94 235.520   1
  -1  -6   6 1663.06 235.460   1
   1  -6  -6 2138.38 379.950   1
  -1   6   6 1704.40 294.210   1
   4   6  -3 4104.54 314.880   1
   4  -6  -3 3703.84 451.940   1
  -4   6   3 4086.38 643.820   1
   4   6  -3 4704.66 849.660   1
  -4  -6   3 4315.64 553.260   1
  -4  -6   3 5491.84 1019.44   1
   4  -6  -3 3732.43 739.320   1
  -4   6   3 4790.04 590.140   1
  -4  -6   3 4314.79 306.810   1
   4   6  -3 4367.50 308.410   1
   4  -6  -3 5563.17 855.600   1
  -4   6   3 3942.44 552.030   1
   4   6  -3 4155.97 698.240   1
   6   3   0 3192.06 567.200   1
  -6   3   0 3315.51 157.300   1
  -6  -3   0 3448.67 241.990   1
   6  -3   0 3070.76 647.410   1
  -6   3   0 4254.39 759.960   1
   6   3   0 3129.31 247.980   1
   6   3   0 3415.08 475.560   1
  -6  -3   0 3650.88 644.440   1
   6   3   0 3011.07 138.800   1
   6  -3   0 3145.25 643.020   1
  -6   3   0 3657.52 697.850   1
  -3   6   5 1219.02 267.800   1
  -3   6   5 2087.87 465.750   1
  -3  -6   5 1846.07 387.510   1
   3   6  -5 1889.89 274.980   1
  -3  -6   5 1403.35 323.440   1
   3   6  -5 1780.95 503.370   1
   3  -6  -5 1904.39 490.560   1
   3  -6  -5 1191.48 291.450   1
   3  -6  -5 2105.97 321.490   1
  -3   6   5 2002.30 428.200   1
   0   7  -4 40294.6 1413.50   1
   0  -7   4 42700.9 1500.63   1
   0   7   4 37710.5 2202.65   1
   0   7  -4 37800.9 1544.57   1
   0   7   4 38809.5 1361.19   1
   0  -7  -4 40004.7 1401.96   1
   0   7   4 43429.1 1407.32   1
   0  -7   4 38956.4 1458.60   1
   0   7   4 41710.6 1452.18   1
   0  -7  -4 40339.6 1379.12   1
  -6   2   5 63464.3 1319.35   1
  -6  -2   5 63340.1 1225.51   1
  -6   2   5 62640.4 1222.48   1
   6   2  -5 65959.8 1256.23   1
   6   2  -5 61692.2 1193.72   1
   6  -2  -5 62466.0 1261.85   1
   6  -2  -5 58151.1 2056.28   1
  -6   2   5 64522.3 1308.04   1
   6   2  -5 65415.5 1309.96   1
  -6  -2   5 62536.2 1291.40   1
   6   2  -5 64414.8 1235.27   1
   6  -2  -5 59865.0 1213.44   1
  -5   5   0 124458. 2297.10   1
   5  -5   0 122303. 2239.97   1
   5   5   0 125590. 2227.32   1
  -5   5   0 126174. 2307.82   1
  -5  -5   0 126378. 2267.23   1
   5  -5   0 127171. 2253.05   1
  -5  -5   0 124953. 2236.43   1
  -5   5   0 121549. 2165.05   1
   5   5   0 121599. 2187.83   1
   5  -5   0 117485. 2142.25   1
   0   2   9 27815.6 1180.42   1
   0  -2  -9 30070.8 1309.76   1
   0  -2   9 29106.5 1310.72   1
   0   2  -9 30529.3 1306.25   1
   0  -2   9 28635.6 1314.63   1
   0   2  -9 29117.6 2032.70   1
   0  -2   9 30536.5 1291.81   1
   0   2   9 27727.0 1376.02   1
   0  -2  -9 30792.5 1307.54   1
   0   2  -9 32420.9 1363.06   1
   0  -4   8 54013.9 1787.90   1
   0   4  -8 55619.2 1855.74   1
   0  -4  -8 55577.7 1779.38   1
   0  -4  -8 48780.8 1706.43   1
   0  -4  -8 55578.4 1880.33   1
   0  -4   8 52368.2 1781.06   1
   0   4  -8 54076.9 2000.30   1
   0   4  -8 51894.0 1812.57   1
   0   4   8 52149.6 1783.34   1
   0  -4   8 53373.6 1846.79   1
   0  -4  -8 52016.9 1770.38   1
  -2   5  -6 11043.4 673.220   1
  -2  -5  -6 12697.3 719.030   1
   2  -5   6 11084.9 1174.90   1
  -2   5  -6 13827.2 913.820   1
   2  -5   6 12500.3 699.950   1
   2   5   6 10944.0 1402.49   1
  -2   5  -6 12400.7 1090.24   1
  -2  -5  -6 11834.6 622.640   1
   2  -5   6 10085.1 606.270   1
  -2  -5  -6 12461.7 1071.04   1
   5  -5  -3 4485.75 738.080   1
   5   5  -3 5480.72 393.870   1
   5   5  -3 4512.43 805.410   1
  -5  -5   3 5206.35 362.360   1
   5   5  -3 5051.84 716.630   1
  -5   5   3 6031.25 638.190   1
   5  -5  -3 5062.29 630.220   1
   5   5  -3 5154.54 362.830   1
  -5   5   3 5269.36 474.290   1
  -5  -5   3 5146.15 410.080   1
  -5   5   3 5654.63 803.270   1
   2  -2   8 15902.1 769.370   1
  -2   2  -8 16757.8 1235.64   1
   2  -2   8 17881.5 841.730   1
  -2  -2  -8 16210.7 778.390   1
  -2   2  -8 15970.9 776.740   1
  -2   2  -8 16378.7 822.640   1
  -2  -2  -8 16593.4 804.710   1
   2   2   8 15269.8 762.610   1
  -2   2  -8 18535.0 901.420   1
   2  -2   8 15711.6 1063.06   1
  -2  -2  -8 18426.2 937.050   1
   2   2   8 15747.5 893.320   1
  -4  -6  -1 60821.4 1234.00   1
   4   6   1 64389.8 1111.38   1
  -4   6  -1 64405.4 1301.38   1
  -4   6  -1 61557.1 1281.36   1
  -4   6  -1 61576.9 1177.54   1
   4   6   1 60671.7 1203.38   1
   4   6   1 61018.6 1157.38   1
  -4  -6  -1 63298.1 1275.15   1
   4   6   1 61926.3 1228.21   1
  -4  -6  -1 62731.6 1083.60   1
   4  -6   1 60099.7 1280.54   1
   4  -6   1 59928.0 1224.75   1
   4  -6   1 63203.4 1211.45   1
   0   6  -6 8611.42 783.690   1
   0   6   6 7681.30 1116.45   1
   0  -6  -6 6853.74 767.630   1
   0   6   6 8977.43 1026.52   1
   0   6  -6 6612.47 1173.61   1
   0  -6   6 7438.18 514.820   1
   0  -6   6 8976.09 958.510   1
   0   6   6 8099.43 382.740   1
   0  -6  -6 9618.72 1500.95   1
   0  -6   6 7866.25 609.630   1
  -3  -4  -6 27259.7 1119.66   1
   3   4   6 27546.8 1130.35   1
  -3  -4  -6 28647.8 1151.59   1
   3   4   6 27481.5 1086.77   1
  -3   4  -6 28612.6 1222.43   1
   3  -4   6 28535.3 1256.28   1
  -3  -4  -6 29886.4 1281.18   1
   3   4   6 27253.1 1150.72   1
  -3   4  -6 28697.6 1245.28   1
   3  -4   6 29437.0 1346.01   1
  -3   4  -6 28824.4 1239.94   1
   3  -4   6 28122.9 1205.76   1
   3  -7  -1 106392. 1977.22   1
   3   7  -1 105365. 1858.83   1
  -3   7   1 105952. 1977.11   1
   3  -7  -1 105594. 2003.37   1
  -3  -7   1 107306. 1883.70   1
   3  -7  -1 98556.7 1807.91   1
  -3  -7   1 100531. 1899.55   1
  -3   7   1 103280. 1914.11   1
  -3  -7   1 101634. 1788.08   1
  -3   7   1 102203. 1954.46   1
   3  -7  -1 97508.8 1840.49   1
   3   7  -1 99861.0 1863.34   1
  -3  -5  -5 1114.53 196.640   1
   3  -5   5 1243.71 328.540   1
   3  -5   5 614.490 120.470   1
  -3   5  -5 1140.33 258.220   1
  -3   5  -5 1449.02 279.870   1
  -3   5  -5 1270.19 255.300   1
   3   5   5 977.210 157.990   1
   3   5   5 771.810 191.350   1
  -3  -5  -5 1028.01 208.820   1
   3   5   5 964.050 211.880   1
  -3  -5  -5 1222.28 234.060   1
  -3  -5  -5 1113.52 231.030   1
   6   3  -4 3715.86 210.680   1
  -6   3   4 4166.87 862.890   1
  -6   3   4 5017.98 850.820   1
   6   3  -4 3757.94 525.980   1
  -6  -3   4 4853.59 862.900   1
   6   3  -4 4248.10 376.960   1
   6  -3  -4 3572.25 580.990   1
  -6  -3   4 4138.17 362.180   1
   6   3  -4 3756.15 466.990   1
   6  -3  -4 4049.67 592.920   1
  -2  -4  -7 1513.92 317.850   1
  -2  -4  -7 846.420 239.730   1
   2  -4   7 1043.54 262.230   1
  -2   4  -7 1863.28 298.990   1
  -2   4  -7 1464.22 357.910   1
  -2  -4  -7 1411.13 173.950   1
  -2  -4  -7 1749.21 337.770   1
   2  -4   7 1485.10 384.430   1
   2   4   7 1098.69 211.170   1
   2  -4   7 1003.18 226.200   1
  -2   4  -7 1676.45 359.450   1
   4   4  -7 37681.8 1215.78   1
   4  -4  -7 34581.9 1188.06   1
  -4   4   7 35683.0 1227.42   1
   4   4  -7 36891.0 1305.32   1
  -4  -4   7 34524.7 1207.62   1
  -4   4   7 33042.2 1380.76   1
  -4   4   7 36556.4 1326.69   1
   4  -4  -7 36318.1 1294.50   1
   4  -4  -7 34027.9 576.360   1
  -4  -4   7 36800.1 1309.59   1
   4   4  -7 32817.5 1444.16   1
   4  -2   6 66359.8 1231.12   1
   4   2   6 61545.9 1248.01   1
  -4  -2  -6 65412.4 1411.19   1
   4  -2   6 60650.6 1270.17   1
  -4   2  -6 61927.1 1304.35   1
   4  -2   6 60975.1 1310.90   1
   4   2   6 64772.3 1211.24   1
  -4   2  -6 61444.2 1387.01   1
  -4  -2  -6 63091.7 1189.34   1
   4   2   6 62621.1 1183.92   1
   4  -2   6 64262.3 1279.56   1
  -4   2  -6 65251.4 1387.19   1
   1   0   9 -17.330 162.600   1
  -1   0  -9 -347.53 201.280   1
   1   0   9 22.0700 122.640   1
   1   0   9 196.930 97.6500   1
  -1   0  -9 271.760 167.050   1
   6   0  -6 87479.9 1649.56   1
   6   0  -6 94217.5 1773.55   1
  -6   0   6 90737.2 1958.00   1
   6   0  -6 86257.5 1636.27   1
   6   0  -6 91363.9 1701.63   1
  -6   0   6 90529.2 1691.55   1
  -3  -7   0 3301.02 222.000   1
   3  -7   0 2967.11 623.240   1
   3  -7   0 3505.56 775.770   1
   3   7   0 5658.57 1097.00   1
  -3   7   0 4012.98 809.080   1
  -3  -7   0 3608.90 549.230   1
   3   7   0 3307.41 369.380   1
  -3  -7   0 3634.54 373.750   1
   3  -7   0 2976.05 370.750   1
   3   7   0 3063.29 362.770   1
  -3   7   0 4709.66 635.160   1
  -3   7   0 3045.87 371.410   1
   3   7   0 3098.44 607.050   1
   2  -6  -6 247.690 174.280   1
   2   6  -6 373.490 174.890   1
  -2  -6   6 389.820 183.690   1
  -2   6   6 193.090 83.4200   1
  -2  -6   6 323.570 67.3300   1
   2   6  -6 202.840 107.630   1
  -2  -6   6 371.730 154.480   1
  -2   6   6 473.010 110.460   1
  -2   6   6 258.890 166.090   1
   2  -6  -6 857.200 294.580   1
   2  -6  -6 377.730 93.0800   1
   3   7  -2 2077.80 312.620   1
  -3   7   2 2423.33 396.560   1
   3  -7  -2 2416.59 458.610   1
   3  -7  -2 2555.84 400.390   1
  -3   7   2 1733.43 331.060   1
  -3   7   2 2285.95 396.060   1
   3   7  -2 1984.49 303.190   1
   3  -7  -2 1773.96 338.680   1
   3   7  -2 2198.78 470.630   1
  -3  -7   2 1965.42 312.280   1
   3  -7  -2 1895.79 424.160   1
  -3  -7   2 1928.09 392.370   1
  -3  -7   2 2165.34 259.320   1
   3  -2  -9 335.930 147.280   1
  -3  -2   9 112.780 75.5100   1
   3   2  -9 216.200 120.970   1
   3  -2  -9 143.670 230.800   1
   3  -2  -9 193.730 160.960   1
   3   2  -9 97.5000 114.610   1
  -3  -2   9 454.560 231.860   1
  -3   2   9 73.7100 78.4600   1
  -3  -2   9 186.970 141.330   1
   3  -2  -9 204.660 120.260   1
   3   2  -9 101.730 80.4100   1
   2  -7  -4 47382.7 1564.59   1
   2  -7  -4 46718.0 1622.50   1
  -2   7   4 48441.1 1672.74   1
  -2  -7   4 45425.3 1538.41   1
  -2  -7   4 47596.5 1540.56   1
   2   7  -4 47779.9 1627.45   1
   2  -7  -4 45518.9 1561.31   1
  -2   7   4 48429.0 1690.36   1
  -2   7   4 46149.1 1586.64   1
   2   7  -4 41598.1 1442.39   1
  -2  -7   4 48183.4 1672.68   1
  -2   7   4 43643.6 1558.96   1
  -1  -1  -9 -34.700 176.160   1
   1  -1   9 68.8200 132.230   1
  -1   1  -9 106.000 91.5400   1
   1   1   9 67.0200 140.590   1
  -1   1  -9 470.220 169.620   1
   1  -1   9 269.950 148.280   1
   1   1   9 190.460 141.890   1
   1  -1   9 231.880 223.250   1
  -1  -1  -9 248.040 100.060   1
   6   1  -6 44945.3 1550.35   1
  -6   1   6 46800.4 1893.60   1
  -6  -1   6 48254.3 1841.64   1
   6   1  -6 43418.8 1466.14   1
  -6   1   6 46254.0 1619.71   1
  -6  -1   6 46067.7 1563.45   1
   6   1  -6 47510.3 1583.59   1
   6  -1  -6 45608.5 1556.96   1
   6  -1  -6 43031.8 1477.83   1
   6   1  -6 46095.9 1564.24   1
   6  -1  -6 43948.2 1509.78   1
   6   1  -6 43916.2 1503.09   1
   6   2   2 478.170 165.060   1
  -6   2  -2 601.160 159.110   1
   6  -2   2 430.490 203.610   1
   6   2   2 489.340 88.1300   1
   6   2   2 301.650 72.4900   1
   6  -2   2 309.100 127.790   1
  -6   2  -2 395.820 225.180   1
  -6  -2  -2 353.020 81.7600   1
  -6  -2  -2 327.620 92.4300   1
   6   2   2 167.370 95.1100   1
  -6  -2  -2 336.740 125.960   1
  -5   0  -5 150.400 94.1000   1
   5   0   5 93.6400 91.1400   1
  -5   0  -5 298.830 136.970   1
   5   0   5 93.0000 98.4500   1
  -5   0  -5 27.2300 83.8600   1
   5   0   5 168.210 105.770   1
   5   0   5 159.490 67.8100   1
   4  -5  -6 3453.80 538.490   1
  -4   5   6 3598.01 494.060   1
  -4  -5   6 4865.43 938.520   1
   4   5  -6 3946.77 810.030   1
  -4   5   6 3510.72 666.820   1
   4  -5  -6 5257.03 957.800   1
   4  -5  -6 4010.33 499.390   1
  -4   5   6 4287.44 832.600   1
   4   5  -6 4027.63 603.250   1
  -4  -5   6 4027.71 405.160   1
   4   5  -6 5053.47 698.490   1
  -2  -6  -5 35335.4 1276.11   1
  -2   6  -5 36517.9 1357.86   1
   2   6   5 34010.1 183.870   1
   2  -6   5 32903.2 1379.56   1
  -2   6  -5 31412.8 1348.25   1
  -2  -6  -5 34370.0 1160.77   1
   2   6   5 31567.6 1620.13   1
   2   6   5 34574.3 1228.58   1
   2  -6   5 35600.3 1253.52   1
  -2   6  -5 34559.5 1207.91   1
   2   6   5 36993.2 1261.92   1
   1  -7   4 307.370 200.080   1
  -1   7  -4 27.8700 174.030   1
   1   7   4 197.200 128.040   1
   1   7   4 192.350 69.3000   1
  -1  -7  -4 104.000 77.6800   1
  -1   7  -4 320.600 134.540   1
   1  -7   4 228.750 157.560   1
   1   7   4 83.6500 77.0000   1
  -1   7  -4 195.550 101.770   1
  -1  -7  -4 68.3400 95.3000   1
   1   7   4 284.020 95.4300   1
  -5  -5  -1 118816. 2137.83   1
   5  -5   1 110130. 2036.43   1
   5  -5   1 119717. 2087.21   1
  -5   5  -1 115907. 2166.86   1
  -5  -5  -1 119519. 2129.55   1
   5   5   1 112987. 2010.16   1
  -5   5  -1 118010. 2193.87   1
   5   5   1 112942. 2014.92   1
  -5   5  -1 112233. 1955.61   1
   5   5   1 111116. 2064.68   1
  -5  -5  -1 111878. 2071.30   1
   6   3   1 110930. 1850.62   1
  -6   3  -1 113585. 2121.81   1
   6   3   1 113716. 2094.84   1
  -6  -3  -1 115194. 2029.17   1
  -6  -3  -1 115715. 2097.19   1
   6   3   1 113940. 1984.79   1
  -6   3  -1 113658. 1895.74   1
   6  -3   1 107895. 1968.83   1
  -6   3  -1 114402. 2099.15   1
  -6  -3  -1 108901. 1819.65   1
  -6  -3  -1 113718. 2170.70   1
   6  -3   1 113968. 2105.15   1
  -1  -3   9 8637.09 493.960   1
  -1  -3   9 7741.42 636.980   1
   1  -3  -9 9165.56 669.520   1
   1  -3  -9 8623.47 455.210   1
   1   3  -9 9186.21 1006.82   1
   1  -3  -9 10943.7 1260.58   1
   1   3  -9 8167.45 680.790   1
  -1   3   9 8770.42 650.450   1
  -1  -3   9 9821.60 923.830   1
   1   3  -9 11291.5 1286.11   1
   1  -3  -9 9070.06 883.270   1
  -2  -7  -3 4837.31 583.320   1
   2   7   3 5328.40 486.210   1
  -2   7  -3 4834.98 484.180   1
   2  -7   3 5319.21 914.650   1
   2   7   3 4402.42 654.660   1
  -2  -7  -3 6139.63 1073.10   1
   2   7   3 4808.55 687.720   1
  -2  -7  -3 5181.87 419.970   1
  -2   7  -3 6046.45 709.760   1
   2   7   3 5203.87 395.380   1
   2  -7   3 3936.20 722.020   1
  -2   7  -3 6440.89 1039.63   1
   4   6  -4 14018.3 823.300   1
  -4  -6   4 15923.4 837.930   1
  -4   6   4 15066.1 1070.05   1
  -4  -6   4 15090.8 751.160   1
  -4   6   4 15239.6 780.180   1
   4   6  -4 15226.8 629.880   1
   4  -6  -4 16090.5 809.520   1
   4  -6  -4 14608.5 776.200   1
  -4   6   4 15655.4 766.520   1
   4   6  -4 15861.9 787.820   1
   4   6  -4 15548.8 774.880   1
   4  -6  -4 14229.6 996.990   1
  -4  -3   8 546.110 121.510   1
   4   3  -8 754.420 199.150   1
   4  -3  -8 308.390 106.570   1
   4   3  -8 280.430 85.3000   1
   4  -3  -8 837.990 202.900   1
   4   3  -8 873.690 290.530   1
  -4  -3   8 814.150 160.560   1
   4   3  -8 595.880 96.9800   1
  -4  -3   8 750.980 276.450   1
  -4   3   8 611.940 135.060   1
   4  -3  -8 683.030 180.220   1
  -4   3   8 461.040 131.380   1
  -1  -5  -7 1347.69 322.560   1
   1  -5   7 623.310 207.820   1
  -1  -5  -7 686.100 175.830   1
   1  -5   7 686.840 181.110   1
  -1   5  -7 806.400 214.750   1
  -1  -5  -7 339.380 95.5800   1
  -1   5  -7 811.440 181.780   1
   1  -5   7 965.700 227.800   1
   1   5   7 637.380 109.690   1
   3  -5  -7 118457. 2217.21   1
  -3   5   7 128726. 2283.05   1
   3   5  -7 129117. 2359.59   1
   3  -5  -7 122670. 2201.34   1
  -3  -5   7 122739. 2226.55   1
  -3   5   7 130882. 2436.05   1
  -3  -5   7 128727. 2383.99   1
   3  -5  -7 132258. 2461.91   1
  -3  -5   7 126732. 2107.25   1
  -5   5   4 6806.41 1122.29   1
  -5  -5   4 6090.59 499.460   1
   5  -5  -4 6546.70 704.700   1
   5   5  -4 6444.31 487.900   1
   5   5  -4 6598.81 981.060   1
  -5   5   4 7481.89 864.550   1
   5  -5  -4 6785.78 674.460   1
   5   5  -4 6565.23 421.820   1
   5  -5  -4 8603.70 1327.52   1
   5   5  -4 6942.93 480.420   1
  -5  -5   4 6665.73 511.600   1
   3  -7   1 119451. 2214.83   1
  -3  -7  -1 123989. 2128.43   1
   3   7   1 129663. 2251.93   1
  -3   7  -1 124985. 2330.85   1
   3  -7   1 119399. 2317.45   1
   3   7   1 120751. 2134.96   1
  -3  -7  -1 120973. 2250.19   1
   3  -7   1 124710. 2248.86   1
   3   7   1 119803. 2184.81   1
  -3   7  -1 122850. 2209.98   1
  -3  -7  -1 128755. 2281.94   1
   3   7   1 130217. 2247.44   1
  -3   7  -1 127814. 2360.72   1
   3  -4  -8 51278.9 1839.08   1
   3   4  -8 46078.5 1578.91   1
  -3  -4   8 49816.3 1723.85   1
  -3   4   8 46534.8 1777.12   1
  -3  -4   8 50343.8 1626.49   1
   3   4  -8 50104.3 1618.48   1
   3  -4  -8 47439.2 1589.10   1
  -3   4   8 49005.5 1652.55   1
  -3  -4   8 45596.7 1567.90   1
   3   4  -8 51820.8 1775.94   1
   3  -4  -8 47129.5 1639.36   1
  -3   4   8 54805.8 1928.09   1
   5   3   4 13898.7 633.660   1
  -5  -3  -4 14499.6 688.880   1
  -5   3  -4 14614.8 744.870   1
   5   3   4 13837.0 635.790   1
  -5  -3  -4 13702.9 694.100   1
   5  -3   4 14253.7 1360.93   1
   5  -3   4 13271.2 410.980   1
  -5   3  -4 13757.8 694.140   1
   5   3   4 13271.4 411.160   1
   5   3   4 14506.5 691.740   1
   5  -3   4 12910.7 798.020   1
   5  -3   4 14493.7 634.760   1
  -5   3  -4 14640.2 659.450   1
  -5  -3  -4 13487.2 595.870   1
  -5  -4  -3 99.8400 106.300   1
  -5   4  -3 433.280 184.560   1
   5  -4   3 215.600 159.570   1
  -5  -4  -3 323.000 53.9800   1
  -5  -4  -3 333.880 144.010   1
  -5  -4  -3 331.610 118.080   1
   5   4   3 346.050 86.2100   1
   5   4   3 -38.600 118.580   1
   5   4   3 280.490 80.2800   1
   5  -4   3 165.060 116.980   1
  -5   4  -3 410.960 150.610   1
   5  -4   3 309.920 93.5200   1
  -5   4  -3 185.850 106.240   1
   2  -3  -9 23211.4 1032.34   1
   2   3  -9 21453.9 1534.25   1
   2  -3  -9 23088.2 1207.12   1
   2  -3  -9 22923.5 1438.21   1
   2  -3  -9 21113.5 885.520   1
  -2   3   9 19004.0 1353.61   1
  -2  -3   9 21769.0 1141.36   1
  -2  -3   9 21794.3 906.200   1
   2   3  -9 21886.5 915.210   1
   2   3  -9 22736.8 1319.52   1
  -2  -3   9 19215.9 1062.57   1
  -5   0   8 156994. 2943.53   1
   5   0  -8 164007. 2876.46   1
   5   0  -8 152881. 2768.84   1
  -5   0   8 162516. 2916.63   1
   5   0  -8 169042. 3034.51   1
   0   8   0 134223. 2416.12   1
   0  -8   0 130257. 2315.41   1
   0   8   0 132004. 2401.48   1
   0  -8   0 136410. 2514.60   1
   0  -8   0 131576. 2361.62   1
  -5   1  -5 164949. 3086.04   1
   5   1   5 161735. 2851.82   1
   5  -1   5 162711. 2976.76   1
  -5  -1  -5 170389. 3119.58   1
   5  -1   5 162243. 2933.25   1
   5  -1   5 175185. 2953.02   1
  -5   1  -5 166263. 3023.27   1
  -5  -1  -5 172960. 3016.95   1
   5  -1   5 164243. 2887.48   1
   5   1   5 168206. 2901.45   1
  -5  -1  -5 165411. 2900.94   1
   5   1   5 156503. 2861.11   1
  -4   4  -5 2146.62 375.550   1
   4  -4   5 1610.05 278.480   1
  -4  -4  -5 1663.41 351.450   1
   4   4   5 1671.31 288.870   1
   4  -4   5 1810.48 429.310   1
  -4   4  -5 1695.82 359.250   1
   4   4   5 1285.22 315.000   1
   4   4   5 1516.69 267.910   1
   4  -4   5 1520.40 273.030   1
  -4   4  -5 2681.03 543.360   1
   4  -4   5 1449.01 262.360   1
  -4  -4  -5 2137.67 391.730   1
  -4  -4  -5 1941.64 401.430   1
   4   4   5 1516.24 265.270   1
  -3   7   3 5444.98 726.570   1
   3   7  -3 6246.64 410.300   1
  -3  -7   3 6347.43 421.300   1
   3  -7  -3 6620.24 506.400   1
  -3   7   3 6784.52 717.390   1
  -3  -7   3 6874.02 521.910   1
   3   7  -3 6290.36 539.540   1
   3  -7  -3 5755.28 717.640   1
  -3   7   3 6623.89 1140.16   1
  -3  -7   3 7277.77 870.840   1
   3  -7  -3 6024.26 496.730   1
   3   7  -3 6393.57 972.820   1
   5   4  -6 15501.1 660.550   1
   5  -4  -6 13934.7 729.600   1
   5   4  -6 15359.9 723.400   1
  -5  -4   6 14589.3 723.450   1
   5  -4  -6 16110.1 1000.78   1
  -5  -4   6 13868.8 649.200   1
   5   4  -6 13966.6 1496.69   1
  -5   4   6 15160.0 1383.84   1
   5   4  -6 12987.4 753.940   1
   5  -4  -6 13382.6 1047.72   1
  -5   4   6 14765.1 774.730   1
   3   3   7 27410.1 1126.48   1
  -3   3  -7 27138.3 1174.10   1
   3   3   7 28429.8 1142.91   1
  -3  -3  -7 28191.2 1307.06   1
  -3   3  -7 27663.1 1548.05   1
   3  -3   7 28521.2 1253.23   1
   3  -3   7 27998.3 1213.32   1
   3   3   7 26065.1 1115.34   1
  -3  -3  -7 27665.4 1117.15   1
  -3   3  -7 27012.7 1238.65   1
  -3   3  -7 29750.0 1309.51   1
  -3  -3  -7 27138.5 1267.16   1
   3  -3   7 30773.5 1342.95   1
  -5  -3   7 17297.5 835.790   1
  -5   3   7 17230.7 814.520   1
  -5  -3   7 15596.7 732.510   1
   5   3  -7 18228.5 856.130   1
   5  -3  -7 16191.9 1377.82   1
  -5   3   7 17406.8 862.000   1
   5  -3  -7 17298.3 833.950   1
   5  -3  -7 16282.1 768.300   1
   5   3  -7 16639.8 792.190   1
   5   3  -7 15624.9 752.810   1
   5   3  -7 18166.9 798.660   1
  -4   0   9 -60.920 231.720   1
   4   0  -9 40.5700 87.3700   1
   4   0  -9 88.1400 222.510   1
  -4   0   9 177.170 136.560   1
   4   0  -9 -108.91 136.380   1
   0   8  -1 98108.8 1853.82   1
   0  -8   1 95993.8 1791.87   1
   0  -8  -1 99194.9 1891.93   1
   0  -8   1 99572.0 1944.18   1
   0   8   1 97352.6 1843.51   1
   0  -8   1 100628. 1831.24   1
   0   8  -1 104034. 2095.97   1
   0   8   1 97012.2 1788.80   1
   0  -8  -1 94928.7 1758.21   1
   0   8   1 99137.5 1837.10   1
   0  -8  -1 99972.2 1841.38   1
   0   8   1 102706. 1853.15   1
   6   0   3 38.1200 44.3400   1
  -6   0  -3 260.470 200.820   1
   6   0   3 74.9100 81.6900   1
  -6   0  -3 229.130 143.360   1
   6   0   3 112.880 48.6900   1
   6   0   3 416.900 168.680   1
   6   0   3 63.6000 77.9100   1
  -4  -6  -2 7937.63 388.880   1
   4   6   2 7936.37 573.310   1
  -4   6  -2 8209.75 517.870   1
   4  -6   2 6730.87 1053.14   1
  -4  -6  -2 8397.85 519.260   1
   4   6   2 8359.55 419.520   1
  -4   6  -2 8140.86 464.970   1
   4  -6   2 8320.50 475.810   1
   4   6   2 7769.54 445.420   1
   4   6   2 7382.12 874.900   1
   4  -6   2 6972.29 917.510   1
  -4  -6  -2 8130.35 694.490   1
  -4   6  -2 7553.21 505.040   1
   3   6   4 4013.41 514.050   1
   3  -6   4 3298.01 456.420   1
  -3  -6  -4 4469.98 452.710   1
   3   6   4 4280.18 292.620   1
  -3   6  -4 6073.95 851.810   1
   3  -6   4 3364.20 621.810   1
  -3  -6  -4 5453.27 1098.48   1
   3   6   4 4097.45 580.250   1
  -3   6  -4 5957.45 1056.80   1
   3  -6   4 4751.15 609.010   1
  -3   6  -4 4037.12 696.930   1
  -3  -6  -4 4117.40 359.380   1
   5  -1  -8 8038.05 1182.66   1
   5   1  -8 8012.14 526.520   1
  -5   1   8 7683.34 452.040   1
   5   1  -8 7769.01 1109.54   1
  -5   1   8 8147.69 501.220   1
  -5  -1   8 8279.03 512.350   1
  -5  -1   8 8251.79 742.220   1
   5  -1  -8 8467.08 527.070   1
   5  -1  -8 8769.17 694.720   1
   5   1  -8 7081.35 821.880   1
  -5   1   8 8874.87 956.150   1
  -5  -1   8 10092.0 729.630   1
   5  -1  -8 9810.19 1117.64   1
   5   1  -8 7691.24 796.990   1
   1   6   6 3327.56 547.440   1
  -1   6  -6 3728.67 444.960   1
   1  -6   6 4638.61 896.140   1
   1   6   6 3388.39 544.250   1
  -1  -6  -6 4932.52 1013.42   1
   1  -6   6 3425.16 294.590   1
   1  -6   6 3085.55 617.820   1
  -1   6  -6 4333.77 970.700   1
  -1  -6  -6 3335.91 541.850   1
   1   6   6 4083.97 709.140   1
   6   4  -2 21248.4 850.330   1
  -6   4   2 19499.5 874.360   1
  -6   4   2 20900.0 657.750   1
   6   4  -2 19758.9 865.720   1
  -6   4   2 20150.3 958.410   1
   6   4  -2 20044.0 925.440   1
  -6  -4   2 19531.6 909.020   1
   6  -4  -2 19333.3 1729.21   1
   6  -4  -2 18686.0 881.250   1
   6   4  -2 19727.9 842.510   1
   6   4  -2 18581.3 862.870   1
  -6  -4   2 19839.4 936.940   1
   1  -4   8 55594.2 1890.33   1
  -1  -4  -8 56312.4 1889.09   1
  -1   4  -8 58167.6 1994.41   1
  -1  -4  -8 59181.8 1338.29   1
  -1  -4  -8 57560.2 1836.58   1
  -1  -4  -8 58749.6 1710.42   1
   1  -4   8 58444.9 1974.94   1
  -1   4  -8 56928.2 1920.20   1
  -1   4  -8 57825.8 1934.69   1
   1  -4   8 56563.0 1896.67   1
   4   5   4 561.960 128.280   1
  -4  -5  -4 756.190 158.430   1
  -4   5  -4 1327.25 300.760   1
   4  -5   4 603.650 143.190   1
  -4  -5  -4 1034.47 205.390   1
  -4  -5  -4 1027.49 244.830   1
   4   5   4 754.610 127.610   1
  -4   5  -4 1243.42 242.070   1
   4  -5   4 868.320 206.630   1
  -4  -5  -4 1075.09 230.710   1
   4   5   4 770.550 127.770   1
   4  -5   4 1093.41 200.180   1
  -4   5  -4 640.300 174.320   1
  -6   4   1 60348.9 1258.61   1
   6   4  -1 60968.0 1207.63   1
   6   4  -1 60346.9 1196.80   1
  -6   4   1 64208.7 1157.07   1
  -6  -4   1 63030.5 1271.80   1
   6   4  -1 61809.4 1054.47   1
   6   4  -1 61758.2 1315.25   1
   6  -4  -1 60372.3 1239.30   1
   6   4  -1 64167.7 1091.59   1
   6  -4  -1 61031.6 1312.05   1
  -6  -4   1 60952.3 1173.31   1
  -6   4   1 62105.6 1292.04   1
  -1   8   0 632.470 254.300   1
   1   8   0 245.060 121.100   1
  -1  -8   0 343.890 166.800   1
  -1   8   0 264.430 195.710   1
   1  -8   0 266.510 144.880   1
   1   8   0 188.030 149.170   1
   1  -8   0 263.340 154.690   1
  -1  -8   0 90.2900 213.160   1
  -1   8   0 -45.260 185.700   1
  -1  -8   0 233.100 147.040   1
   1  -8   0 179.610 111.510   1
   1   8   0 297.370 149.050   1
   6   3  -5 12388.2 649.560   1
  -6   3   5 12825.8 745.420   1
   6  -3  -5 11434.3 1366.98   1
   6   3  -5 12597.0 734.260   1
  -6  -3   5 11877.0 698.460   1
   6   3  -5 10893.0 630.740   1
  -6   3   5 12493.4 730.230   1
   6  -3  -5 10878.2 790.680   1
   6  -3  -5 12208.2 692.040   1
  -6  -3   5 12030.5 650.610   1
   6   3  -5 11158.5 608.240   1
   0   3  -9 10408.9 574.370   1
   0   3  -9 10506.0 633.600   1
   0  -3   9 7814.65 994.450   1
   0  -3  -9 9575.72 563.460   1
   0   3   9 9423.14 547.820   1
   0  -3   9 9814.13 896.820   1
   0  -3  -9 10100.0 771.500   1
   0   3   9 8330.07 978.490   1
   0  -3   9 10513.5 663.960   1
   0   3  -9 10575.6 785.530   1
   1  -2   9 1965.60 367.920   1
   1  -2   9 3134.82 672.650   1
  -1   2  -9 3039.40 545.390   1
   1   2   9 2272.72 366.050   1
  -1  -2  -9 2407.30 552.790   1
   1  -2   9 2253.78 356.290   1
  -1   2  -9 2105.25 432.050   1
  -1   2  -9 2118.57 418.830   1
  -1  -2  -9 2949.72 430.790   1
   1   2   9 1961.40 308.680   1
  -1  -2  -9 2320.17 331.740   1
   6   2  -6 6271.86 981.530   1
  -6  -2   6 7960.92 485.270   1
  -6   2   6 7083.47 522.280   1
   6   2  -6 7136.87 495.940   1
   6  -2  -6 8026.98 918.190   1
   6  -2  -6 6018.80 723.300   1
  -6   2   6 7328.90 592.880   1
  -6  -2   6 8174.79 1382.52   1
   6   2  -6 6814.98 586.190   1
   6  -2  -6 5529.48 881.350   1
  -6   2   6 9071.53 1418.56   1
   6   2  -6 7339.25 1037.35   1
   6   2  -6 6112.33 863.970   1
   4   1  -9 3622.78 531.330   1
   4   1  -9 5118.86 795.010   1
  -4  -1   9 4460.80 813.350   1
  -4   1   9 3565.35 739.710   1
  -4  -1   9 4307.28 556.400   1
   4   1  -9 4268.69 504.380   1
  -4   1   9 5045.93 862.150   1
   4  -1  -9 3732.66 491.740   1
   4  -1  -9 4763.28 859.250   1
  -4  -1   9 4095.67 467.430   1
  -4   1   9 5193.31 826.270   1
   4   1  -9 3626.48 349.050   1
   4  -1  -9 3423.52 689.390   1
   4  -1  -9 4768.35 589.190   1
  -1  -8   1 11742.5 709.320   1
   1  -8  -1 11421.8 843.860   1
  -1   8   1 11997.6 862.540   1
  -1  -8   1 10039.9 647.470   1
  -1   8   1 11988.5 884.080   1
   1   8  -1 12177.2 828.550   1
   1  -8  -1 11973.4 737.910   1
  -1   8   1 11964.9 674.160   1
  -1  -8   1 11961.3 1048.51   1
   1  -8  -1 11046.7 1125.02   1
   1   8  -1 12844.9 695.000   1
  -6   1  -3 995.380 241.590   1
  -6  -1  -3 1105.29 219.430   1
   6  -1   3 673.060 178.480   1
   6   1   3 738.990 176.850   1
  -6  -1  -3 1279.21 224.970   1
  -6   1  -3 1400.97 292.150   1
   6   1   3 902.870 190.100   1
   6  -1   3 620.280 155.520   1
   6   1   3 893.870 197.030   1
   6   1   3 774.660 220.360   1
   6  -1   3 825.400 107.450   1
   6  -1   3 793.200 117.740   1
   6  -1   3 707.240 155.820   1
  -1   7   5 8653.86 988.170   1
   1  -7  -5 9004.14 756.240   1
  -1   7   5 9378.89 474.410   1
   1   7  -5 10648.4 1144.61   1
   1  -7  -5 8299.53 1272.65   1
  -1   7   5 10350.0 915.220   1
   1  -7  -5 8908.20 452.830   1
  -1   7   5 6943.15 863.950   1
   1   7  -5 8949.33 767.840   1
  -1  -7   5 9048.58 750.080   1
  -1  -7   5 8208.00 967.480   1
  -2   3  -8 11194.5 656.690   1
  -2  -3  -8 11056.1 728.210   1
   2  -3   8 11018.7 683.830   1
   2  -3   8 8682.78 1293.81   1
   2  -3   8 10563.6 1024.82   1
  -2  -3  -8 11208.3 615.860   1
   2   3   8 9892.55 556.240   1
  -2  -3  -8 10543.7 530.490   1
  -2   3  -8 10009.6 550.040   1
   2   3   8 9594.60 823.150   1
  -2   3  -8 11166.6 832.000   1
  -2   3  -8 12278.5 1258.91   1
  -6  -4   3 518.970 129.010   1
   6   4  -3 439.910 127.200   1
  -6   4   3 209.160 119.820   1
   6   4  -3 384.990 95.1200   1
  -6  -4   3 275.280 103.490   1
   6   4  -3 440.460 128.300   1
   6  -4  -3 365.470 108.940   1
   6   4  -3 374.300 81.2400   1
  -6   4   3 363.410 267.040   1
   6  -4  -3 421.520 129.530   1
   6   4  -3 389.000 94.3800   1
   0  -7   5 2830.06 412.890   1
   0  -7  -5 4637.17 753.250   1
   0   7   5 3374.02 375.410   1
   0   7   5 2451.64 418.860   1
   0  -7   5 4529.39 718.530   1
   0   7   5 3678.13 770.910   1
   0   7  -5 3974.75 771.870   1
   0   7  -5 2922.50 518.920   1
   0  -7  -5 3192.61 458.770   1
   0   7   5 3515.34 127.350   1
   1   8   1 1906.25 439.070   1
  -1  -8  -1 1993.98 452.240   1
  -1   8  -1 2560.37 433.840   1
   1  -8   1 1589.68 334.670   1
  -1  -8  -1 1744.34 388.050   1
  -1   8  -1 2237.62 420.510   1
  -1   8  -1 1939.08 516.880   1
   1   8   1 1560.31 234.940   1
   1  -8   1 2026.06 520.730   1
  -1  -8  -1 2284.83 501.400   1
   1  -8   1 2441.78 568.300   1
   1   8   1 2186.75 397.330   1
  -4   3  -6 7090.27 489.130   1
   4   3   6 6776.86 680.820   1
   4  -3   6 6985.94 495.530   1
  -4  -3  -6 6798.86 468.610   1
  -4   3  -6 7445.57 592.640   1
   4   3   6 6599.47 511.120   1
   4  -3   6 5576.97 548.040   1
   4  -3   6 5295.45 947.650   1
   4  -3   6 6001.60 907.040   1
  -4  -3  -6 7042.50 1335.86   1
  -4   3  -6 7123.45 554.210   1
  -4  -3  -6 6853.33 488.950   1
   4   3   6 5696.37 1003.43   1
   3   6  -6 111725. 2078.27   1
  -3   6   6 118733. 2235.03   1
  -3  -6   6 108416. 1982.83   1
  -3   6   6 114279. 2070.79   1
   3  -6  -6 112978. 2018.96   1
   3  -6  -6 119039. 2291.32   1
  -3  -6   6 110420. 2097.31   1
   7   0  -2 228650. 3927.34   1
  -7   0   2 245939. 4456.71   1
   7   0  -2 234900. 4107.46   1
  -7   0   2 240564. 4007.69   1
  -7   0   2 234747. 4122.06   1
   0   8   2 227.890 118.010   1
   0  -8   2 392.090 149.460   1
   0  -8  -2 289.470 143.710   1
   0   8   2 301.700 117.590   1
   0   8  -2 226.520 118.010   1
   0  -8   2 273.470 148.500   1
   0  -8   2 121.700 192.250   1
   0   8  -2 157.660 108.330   1
   0  -8  -2 434.490 155.320   1
   0   8   2 516.050 136.290   1
   0   8   2 124.050 197.630   1
   0  -8  -2 498.140 233.000   1
   3  -7   2 30783.5 1292.18   1
   3   7   2 34073.1 409.290   1
  -3   7  -2 33271.5 1419.72   1
  -3  -7  -2 32256.7 1281.35   1
  -3  -7  -2 31931.5 1349.30   1
  -3   7  -2 33114.1 1399.28   1
   3  -7   2 33273.5 1430.13   1
   3   7   2 32601.3 1375.56   1
  -3   7  -2 32439.2 1418.63   1
   3   7   2 30818.2 1282.00   1
  -3  -7  -2 33620.5 1381.04   1
   3   7   2 33734.9 400.400   1
   5  -2   5 880.220 185.870   1
   5  -2   5 680.540 172.410   1
  -5   2  -5 936.260 223.010   1
  -5  -2  -5 1259.47 253.010   1
   5   2   5 1042.19 231.770   1
   5  -2   5 795.330 202.600   1
  -5  -2  -5 1024.33 245.090   1
  -5   2  -5 1152.21 287.780   1
   5   2   5 846.910 163.770   1
   5  -2   5 1284.55 283.620   1
   5   2   5 1125.72 203.490   1
  -5  -2  -5 1064.90 332.250   1
  -6   4   0 161071. 2906.13   1
  -6   4   0 168429. 2848.46   1
  -6  -4   0 168756. 2963.06   1
  -6  -4   0 168601. 2968.27   1
   6   4   0 169228. 2922.14   1
   6   4   0 164214. 2887.83   1
   6   4   0 167784. 2907.29   1
  -6   4   0 171357. 3056.13   1
  -6  -4   0 168174. 2960.44   1
  -1   0  10 191.730 222.960   1
   1   0 -10 213.450 175.390   1
  -1   0  10 104.570 112.030   1
   1   0 -10 71.1200 126.450   1
  -1   0  10 61.2300 89.5900   1
  -3   0  -8 129812. 2462.76   1
  -3   0  -8 127266. 2469.74   1
   3   0   8 118267. 2141.70   1
  -3   0  -8 121612. 2214.97   1
  -5   5  -2 336.880 148.530   1
   5   5   2 94.9800 76.6400   1
  -5   5  -2 574.060 253.410   1
  -5   5  -2 91.9300 60.9900   1
   5   5   2 54.4100 80.6700   1
   5  -5   2 316.380 102.240   1
  -5  -5  -2 227.100 113.700   1
  -5  -5  -2 211.090 198.700   1
   5  -5   2 92.6600 133.160   1
   5   5   2 73.1900 53.5200   1
  -5  -5  -2 253.080 124.970   1
   5  -5   2 219.730 106.720   1
   7   0  -3 184.490 89.7300   1
  -7   0   3 234.350 121.270   1
  -7   0   3 525.610 265.070   1
  -7   0   3 103.750 90.9900   1
   7   0  -3 189.460 122.970   1
  -3  -3   9 14977.5 1238.31   1
   3   3  -9 15562.7 774.270   1
  -3  -3   9 15339.3 808.650   1
   3   3  -9 13346.2 1195.98   1
   3  -3  -9 15896.3 803.500   1
  -3   3   9 16973.1 791.570   1
   3  -3  -9 13906.1 887.980   1
   3  -3  -9 14232.4 688.430   1
   3   3  -9 16088.7 757.980   1
   3  -3  -9 15104.8 762.010   1
  -3   3   9 14090.0 699.260   1
  -3  -3   9 15101.9 687.050   1
  -2   0  10 22024.0 1055.27   1
   2   0 -10 23926.1 1070.69   1
  -2   0  10 18015.5 1397.22   1
   2   0 -10 23032.3 1002.62   1
  -2   0  10 21178.2 967.390   1
  -1   8   2 60159.2 1190.81   1
   1  -8  -2 57281.2 1936.86   1
  -1  -8   2 56394.1 1851.64   1
  -1   8   2 56711.5 1908.92   1
   1  -8  -2 61711.5 1312.76   1
  -1   8   2 55754.8 1892.77   1
  -1  -8   2 60930.1 1294.88   1
  -1  -8   2 57137.0 1913.98   1
   1   8  -2 59310.0 1227.66   1
  -1   8   2 59836.1 1245.21   1
   1  -8  -2 56723.1 1911.02   1
  -7   0   1 71.0300 78.8200   1
   7   0  -1 -10.550 99.3900   1
  -7   0   1 177.550 154.790   1
  -7   0   1 -23.890 137.680   1
   7   0  -1 64.6100 100.080   1
   7   1  -2 5101.84 395.930   1
  -7  -1   2 6361.72 1323.95   1
  -7  -1   2 5493.67 385.510   1
  -7   1   2 7836.82 1142.06   1
   7  -1  -2 5745.95 425.920   1
   7  -1  -2 4695.48 847.550   1
   7   1  -2 5555.12 715.750   1
  -7   1   2 5942.04 1033.12   1
  -7  -1   2 5796.92 422.700   1
   7   1  -2 5378.10 364.640   1
  -7   1   2 5550.09 373.370   1
   6  -3   2 131.030 47.0100   1
  -6  -3  -2 160.430 101.000   1
  -6   3  -2 204.890 54.8100   1
   6  -3   2 85.4300 153.230   1
   6   3   2 369.060 199.170   1
  -6  -3  -2 245.500 127.800   1
   6   3   2 161.190 58.6800   1
   6   3   2 160.670 101.050   1
  -6   3  -2 334.970 176.340   1
   6   3   2 283.020 83.7200   1
  -6  -3  -2 201.970 75.2100   1
  -6   3  -2 439.840 170.350   1
   6  -3   2 350.100 182.240   1
  -6  -3  -2 222.690 138.420   1
  -5   5   5 3869.84 742.060   1
   5   5  -5 3035.25 442.430   1
   5  -5  -5 2868.92 355.220   1
  -5  -5   5 3498.54 594.690   1
   5   5  -5 3490.10 530.200   1
  -5   5   5 3410.19 646.500   1
   5   5  -5 2557.71 443.060   1
   5   5  -5 3306.74 90.8400   1
  -5  -5   5 4138.26 715.370   1
   5  -5  -5 3951.08 720.910   1
   5  -5  -5 3008.51 563.070   1
  -1   5   8 337.640 82.5600   1
   1  -5  -8 191.250 143.170   1
   1  -5  -8 17.3700 173.410   1
   1  -5  -8 86.1200 76.2900   1
   1  -5  -8 199.550 127.750   1
  -1  -5   8 180.700 199.890   1
   1   5  -8 194.390 103.690   1
  -1  -5   8 269.360 203.480   1
   1   5  -8 427.880 227.850   1
  -1  -5   8 161.270 81.5700   1
   5  -2  -8 6997.36 870.110   1
   5   2  -8 8323.16 678.380   1
   5   2  -8 7285.36 1035.91   1
   5   2  -8 7165.85 581.890   1
   5  -2  -8 6914.56 569.540   1
   5   2  -8 7871.43 453.330   1
   5  -2  -8 7400.76 686.780   1
  -5   2   8 6544.66 1164.38   1
  -5  -2   8 8151.64 710.210   1
  -5   2   8 8458.77 776.940   1
  -5   2   8 7511.44 601.100   1
   5  -2  -8 10098.9 1455.05   1
  -5  -2   8 6102.70 868.130   1
   4   6  -5 51469.1 1721.05   1
  -4  -6   5 47891.3 1665.97   1
   4   6  -5 45908.8 1641.03   1
  -4   6   5 51905.6 1734.68   1
   4  -6  -5 49294.3 1649.10   1
   4  -6  -5 51982.3 1821.49   1
  -4   6   5 54156.9 2118.68   1
  -4  -6   5 52239.6 2099.41   1
   4   6  -5 46625.0 1605.52   1
  -2  -7   5 21899.9 1157.79   1
   2   7  -5 23332.3 1027.10   1
   2  -7  -5 19399.2 1086.10   1
  -2   7   5 22130.9 992.940   1
  -2  -7   5 21568.9 1420.30   1
  -2   7   5 23265.3 991.150   1
  -2  -7   5 22665.9 911.200   1
   2  -7  -5 22810.1 930.230   1
   2  -7  -5 21045.4 1100.33   1
  -2   7   5 20874.1 480.750   1
  -2   7   5 21649.3 958.660   1
   3  -7  -4 36448.3 1322.84   1
   3  -7  -4 35521.1 1235.99   1
  -3  -7   4 36961.9 1191.23   1
   3  -7  -4 33300.4 2217.28   1
   3   7  -4 36963.5 1280.57   1
  -3  -7   4 34120.8 579.310   1
  -3   7   4 36685.5 1262.37   1
  -3   7   4 32717.5 1371.38   1
  -3   7   4 34055.4 587.280   1
  -3  -7   4 38053.3 1365.56   1
   3   7  -4 35114.9 1240.72   1
  -3   7   4 37368.5 1560.74   1
   1   1 -10 8894.82 1372.82   1
  -1   1  10 5844.19 1131.97   1
  -1  -1  10 5871.85 951.410   1
  -1   1  10 6046.01 786.460   1
  -1  -1  10 6526.13 919.190   1
   1  -1 -10 7806.92 806.540   1
   1   1 -10 6761.74 643.070   1
  -1  -1  10 9059.78 1293.38   1
   1  -1 -10 8401.05 1374.31   1
  -1   1  10 9622.60 1087.79   1
  -3  -1  -8 2624.11 428.850   1
  -3   1  -8 3774.57 545.760   1
  -3  -1  -8 3055.05 563.040   1
   3  -1   8 2364.32 575.270   1
   3   1   8 2856.03 529.400   1
   3   1   8 2423.54 496.840   1
   3  -1   8 3401.07 496.250   1
  -3  -1  -8 3618.51 597.030   1
  -3   1  -8 2942.51 472.990   1
  -3   1  -8 3750.29 739.480   1
   3  -1   8 2551.78 312.140   1
  -4   0  -7 226.210 203.120   1
   4   0   7 96.8100 141.710   1
   4   0   7 342.710 172.750   1
  -4   0  -7 96.5900 149.700   1
   4   0   7 37.1700 121.800   1
  -4   0  -7 253.400 119.970   1
   4   0   7 260.780 119.760   1
   6   0  -7 226.430 78.2500   1
   6   0  -7 152.710 122.940   1
   6   0  -7 262.440 222.830   1
  -6   0   7 179.010 162.720   1
   6   0  -7 133.270 132.050   1
  -6   0   7 101.050 109.100   1
   7   1  -3 17835.3 780.240   1
  -7   1   3 18189.9 793.630   1
  -7  -1   3 18331.6 809.850   1
   7  -1  -3 16372.7 778.740   1
   7   1  -3 16483.7 781.660   1
  -7   1   3 19116.6 1540.31   1
  -7  -1   3 18362.1 891.450   1
   7  -1  -3 17261.7 805.480   1
   7   1  -3 17999.4 808.190   1
  -7   1   3 17944.6 870.700   1
  -7  -1   3 16813.2 859.380   1
  -2   1  10 12991.2 1074.43   1
  -2  -1  10 13190.7 692.400   1
  -2   1  10 13381.1 487.240   1
   2  -1 -10 15172.3 870.390   1
   2   1 -10 15591.9 743.920   1
   2  -1 -10 13229.2 700.460   1
  -2   1  10 11789.1 1312.02   1
   2  -1 -10 14386.8 747.430   1
  -2  -1  10 16663.4 870.110   1
   2   1 -10 13328.9 763.930   1
   7  -1  -1 77743.6 1511.03   1
  -7  -1   1 81446.8 1618.75   1
  -7   1   1 80132.3 1576.57   1
  -7  -1   1 78617.7 1425.26   1
   7   1  -1 82200.5 1575.26   1
   7  -1  -1 78411.5 1472.39   1
   7   1  -1 77817.1 1476.70   1
   7   1  -1 77589.3 1629.76   1
  -7   1   1 79954.9 1591.27   1
   7   1  -1 78707.1 1377.54   1
  -7   1   1 80266.5 1361.49   1
  -7  -1   1 80395.6 1403.15   1
   6   4  -4 2665.73 487.030   1
  -6  -4   4 3187.42 481.120   1
  -6   4   4 3517.92 547.430   1
   6  -4  -4 2376.11 443.850   1
   6   4  -4 2840.56 329.460   1
  -6  -4   4 3033.37 687.950   1
   6   4  -4 2450.32 319.410   1
   6   4  -4 2696.11 307.980   1
   6  -4  -4 2686.70 361.590   1
  -6   4   4 2957.27 594.610   1
   4   2  -9 15767.0 793.980   1
  -4  -2   9 12503.8 991.890   1
   4  -2  -9 15970.0 1042.25   1
   4   2  -9 12966.9 1195.34   1
   4   2  -9 15149.8 742.180   1
   4  -2  -9 15431.7 757.150   1
  -4   2   9 14669.1 834.640   1
  -4  -2   9 13752.1 632.420   1
   4  -2  -9 13893.5 676.500   1
   4   2  -9 12342.4 909.580   1
  -4   2   9 12934.6 1510.44   1
  -6  -2  -3 6555.69 477.530   1
  -6   2  -3 6575.49 592.320   1
   6   2   3 6340.64 423.440   1
   6  -2   3 6660.25 421.410   1
   6   2   3 6566.68 636.570   1
   6   2   3 5640.81 1023.18   1
  -6  -2  -3 6842.52 542.090   1
   6  -2   3 5782.87 866.910   1
   6   2   3 6164.03 880.930   1
  -6   2  -3 6348.49 528.400   1
  -6  -2  -3 6386.92 500.490   1
   6  -2   3 5982.04 453.810   1
   1  -6  -7 39676.6 1422.56   1
  -1   6   7 39429.8 1274.38   1
   1  -6  -7 36286.0 1320.72   1
  -1   6   7 39809.1 1409.06   1
   1  -6  -7 39782.3 1287.23   1
  -1  -6   7 39374.4 1403.25   1
  -1  -6   7 38209.3 1287.83   1
  -1  -6   7 36681.6 1300.72   1
   1   6  -7 40132.8 1413.24   1
   1   6  -7 36797.7 2310.10   1
   2  -5  -8 30899.9 1532.15   1
   2  -5  -8 30616.4 1218.33   1
  -2   5   8 30649.0 1232.46   1
   2  -5  -8 28058.3 1483.80   1
  -2   5   8 33704.0 716.500   1
  -2  -5   8 30862.6 1225.26   1
   2   5  -8 32279.6 1392.79   1
  -2  -5   8 31496.5 1551.04   1
   2   5  -8 32015.3 1292.23   1
  -2  -5   8 28150.5 1220.88   1
   1   8   2 76589.7 1471.39   1
  -1  -8  -2 77594.0 1500.85   1
  -1   8  -2 79350.6 1710.72   1
  -1  -8  -2 76166.1 1438.84   1
   1   8   2 79293.6 1498.07   1
  -1   8  -2 79508.3 1617.64   1
   1  -8   2 74632.2 1462.05   1
  -1   8  -2 75229.8 1488.91   1
   1  -8   2 80157.1 1601.39   1
  -1  -8  -2 77390.3 1547.87   1
   1  -8   2 77598.0 1518.83   1
   2   7   4 10028.7 542.720   1
  -2  -7  -4 9711.99 683.290   1
   2   7   4 8445.46 1078.04   1
   2   7   4 9051.35 924.220   1
   2  -7   4 8415.24 789.180   1
   2   7   4 9955.54 488.710   1
   2  -7   4 10287.6 1082.34   1
  -2   7  -4 11016.5 1056.92   1
  -2  -7  -4 8646.47 464.050   1
  -2   7  -4 8286.69 752.710   1
  -2   7  -4 11477.1 1343.19   1
   4   1   7 20274.4 908.820   1
  -4   1  -7 20038.1 942.260   1
  -4  -1  -7 21018.0 929.620   1
   4   1   7 20362.0 916.720   1
   4  -1   7 20110.4 947.890   1
  -4  -1  -7 21113.3 909.400   1
  -4   1  -7 21944.1 988.000   1
   4  -1   7 23170.7 993.580   1
  -4  -1  -7 22815.7 1496.48   1
   4  -1   7 20411.5 932.970   1
  -4   1  -7 21837.7 1988.04   1
  -6   1   7 22427.7 994.740   1
  -6  -1   7 21863.7 964.480   1
   6   1  -7 20854.9 698.340   1
   6   1  -7 21933.7 1003.02   1
  -6   1   7 23361.8 1291.93   1
  -6  -1   7 21799.7 1066.39   1
   6   1  -7 21002.1 926.270   1
   6   1  -7 22185.6 974.880   1
   6  -1  -7 21066.4 929.920   1
   6  -1  -7 19998.4 1115.87   1
   6  -1  -7 21799.2 948.770   1
  -7   0   4 21356.0 888.450   1
  -7   0   4 22023.9 1001.77   1
   7   0  -4 21324.7 907.830   1
  -7   0   4 22115.8 953.450   1
  -2   0  -9 -14.140 217.650   1
   2   0   9 -39.310 107.770   1
   2   0   9 63.5900 92.7500   1
   2   0   9 143.500 134.350   1
  -2   0  -9 130.360 123.760   1
  -2   0  -9 62.9400 93.0200   1
  -2  -8   1 54414.8 1816.09   1
   2  -8  -1 53299.0 1939.83   1
   2   8  -1 55196.8 1813.32   1
   2  -8  -1 54143.3 1893.58   1
  -2  -8   1 53767.4 1851.07   1
  -2   8   1 51449.8 1756.05   1
  -2  -8   1 53153.7 1765.63   1
   2  -8  -1 52480.1 1758.77   1
  -2   8   1 53001.1 1812.29   1
   2   8  -1 54351.7 1812.29   1
   2  -8  -1 50088.7 1741.28   1
  -2   8   1 55017.4 1840.70   1
  -7   0   0 119999. 1987.56   1
   7   0   0 117326. 2168.43   1
  -7   0   0 123055. 2292.10   1
   7   0   0 120539. 2128.17   1
  -7   0   0 121831. 2216.59   1
   2  -8   0 83939.3 1629.91   1
   2   8   0 90734.4 1666.97   1
  -2   8   0 88175.3 1691.68   1
  -2  -8   0 87119.3 1753.28   1
   2  -8   0 88167.3 1702.45   1
   2  -8   0 90978.0 1735.95   1
   2   8   0 89142.0 1623.43   1
  -2  -8   0 92115.9 1685.19   1
  -2   8   0 92392.8 1738.06   1
  -2  -8   0 88998.8 1621.37   1
  -2   8   0 88701.2 1722.96   1
   0  -5  -8 17777.1 942.640   1
   0  -5  -8 19626.7 1499.73   1
   0  -5  -8 18401.0 764.820   1
   0  -5  -8 18163.2 868.150   1
   0   5  -8 19197.7 953.480   1
   0  -5   8 18642.7 891.780   1
   0   5  -8 17729.9 841.610   1
   0  -5   8 19040.5 910.820   1
   0   0 -10 32762.2 1407.11   1
   0   0  10 34540.6 1592.53   1
   0   0  10 29965.3 1268.52   1
   0   0 -10 33996.0 634.320   1
  -4  -6  -3 19793.4 837.260   1
  -4   6  -3 20914.6 566.600   1
  -4  -6  -3 19930.7 851.300   1
  -4  -6  -3 22191.8 918.670   1
   4   6   3 19492.9 847.880   1
  -4   6  -3 21615.7 1441.43   1
  -4  -6  -3 20570.2 950.340   1
   4   6   3 20167.9 921.410   1
  -4  -6  -3 19612.8 933.030   1
   4  -6   3 19693.7 931.850   1
  -4   6  -3 19943.8 893.560   1
   4   6   3 19882.8 910.660   1
  -1   7  -5 48333.9 1678.15   1
  -1  -7  -5 48704.0 1725.53   1
  -1   7  -5 49684.7 1735.33   1
   1   7   5 49676.8 1572.27   1
   1  -7   5 44498.9 1622.35   1
  -1  -7  -5 45712.1 1541.15   1
   1   7   5 49497.7 1666.90   1
  -1   7  -5 46865.6 1605.93   1
   1   7   5 50400.7 1598.10   1
   1   7   5 46960.5 1638.21   1
   1  -7   5 50248.4 1771.68   1
   5   6  -1 125764. 2109.84   1
  -5  -6   1 124424. 2088.26   1
   5   6  -1 120702. 2212.10   1
  -5  -6   1 122076. 2227.64   1
   5   6  -1 123653. 2147.35   1
   5   6  -1 123589. 2212.56   1
  -5  -6   1 122450. 2208.08   1
   5  -6  -1 116554. 2155.47   1
  -5   6   1 126936. 2348.89   1
  -5   6   1 122889. 2172.21   1
  -5   6   1 120316. 2265.90   1
   0   6   7 35476.3 1307.31   1
   0  -6  -7 33059.8 1381.46   1
   0  -6  -7 34639.9 1269.31   1
   0   6  -7 34803.3 1267.95   1
   0  -6   7 32236.5 1358.33   1
   0  -6   7 32830.2 1324.20   1
   0  -6   7 34420.1 1241.28   1
   0   6  -7 32043.7 1346.46   1
   2  -6  -7 21326.7 1057.41   1
   2  -6  -7 18302.3 1335.51   1
  -2   6   7 20725.4 925.540   1
   2  -6  -7 20740.3 302.920   1
  -2   6   7 22029.1 1035.44   1
  -2  -6   7 19275.3 1053.41   1
   2   6  -7 19412.3 918.230   1
  -2  -6   7 20125.3 853.370   1
  -2  -6   7 18248.4 1124.94   1
  -3   5  -6 1341.45 284.080   1
   3  -5   6 1566.12 347.880   1
   3   5   6 906.910 150.060   1
   3  -5   6 1244.97 293.890   1
  -3   5  -6 1780.49 361.830   1
   3   5   6 1306.15 210.060   1
  -3  -5  -6 1424.28 226.800   1
   3   5   6 1042.47 260.390   1
  -3  -5  -6 1666.36 286.010   1
   3  -5   6 1014.58 187.200   1
  -3   5  -6 1899.96 371.130   1
  -3  -5  -6 1370.20 301.150   1
  -3  -5  -6 1297.66 263.900   1
  -5  -6   2 8371.85 621.530   1
   5   6  -2 8837.97 454.430   1
  -5  -6   2 8876.87 462.810   1
   5   6  -2 8731.98 1072.36   1
  -5  -6   2 9000.31 456.060   1
   5   6  -2 9063.21 476.020   1
   5   6  -2 7754.93 921.380   1
  -5   6   2 8936.64 908.850   1
   5  -6  -2 8572.78 772.580   1
  -5   6   2 8687.90 527.290   1
  -5   6   2 8966.67 677.050   1
   6   4   1 13331.8 337.550   1
  -6  -4  -1 13308.2 451.410   1
  -6   4  -1 14182.9 735.590   1
   6   4   1 12946.0 713.630   1
  -6  -4  -1 14347.4 715.660   1
  -6   4  -1 13155.5 799.570   1
   6  -4   1 11529.7 1548.64   1
  -6   4  -1 13580.3 616.830   1
   6   4   1 13527.3 633.110   1
  -6  -4  -1 13902.4 653.160   1
   0  -8   3 25634.2 1096.64   1
   0  -8   3 24545.3 1252.16   1
   0  -8  -3 25217.4 1229.66   1
   0   8   3 23611.6 1050.05   1
   0   8  -3 21353.1 1038.43   1
   0   8   3 26231.3 1089.61   1
   0  -8  -3 21173.2 1061.35   1
   0  -8   3 23566.1 1020.85   1
   0   8  -3 24807.3 1124.77   1
   0  -8  -3 23473.5 1007.98   1
   0   8   3 24887.7 1072.13   1
   1   4  -9 762.400 196.040   1
   1  -4  -9 852.050 152.430   1
   1  -4  -9 1007.54 246.810   1
  -1   4   9 728.520 154.590   1
  -1  -4   9 1441.68 258.380   1
  -1  -4   9 889.860 136.640   1
   1  -4  -9 792.310 157.400   1
   1   4  -9 1134.32 247.910   1
   1  -4  -9 915.990 259.250   1
   1   4  -9 679.500 148.380   1
  -1  -4   9 802.990 164.410   1
  -7  -1   4 45542.7 1533.67   1
  -7   1   4 43870.9 1522.91   1
   7   1  -4 42956.1 1448.42   1
  -7   1   4 44739.0 1487.98   1
  -7  -1   4 45621.7 1517.29   1
  -7  -1   4 44711.7 1571.93   1
   7  -1  -4 43557.6 1519.43   1
   7   1  -4 43996.7 1476.01   1
  -7   1   4 46917.8 1891.68   1
   4  -4  -8 35898.0 1294.81   1
  -4   4   8 33315.4 1393.63   1
   4   4  -8 36297.0 1337.89   1
  -4  -4   8 33196.6 2167.97   1
  -4   4   8 36537.3 1257.37   1
   4   4  -8 33176.2 1387.07   1
  -4  -4   8 35955.3 1557.50   1
   4  -4  -8 34415.1 1185.35   1
   4   4  -8 37669.2 1226.22   1
  -4  -4   8 36581.3 1186.24   1
  -3   0  10 4230.03 590.210   1
  -3   0  10 5578.55 1009.58   1
   3   0 -10 5504.23 703.730   1
   3   0 -10 6430.13 1083.79   1
   3   0 -10 4319.10 773.420   1
   1  -8  -3 27197.8 1198.71   1
  -1  -8   3 28332.3 1190.73   1
  -1   8   3 25374.0 1090.42   1
  -1  -8   3 26121.1 1108.42   1
  -1   8   3 28490.1 1160.23   1
  -1   8   3 27815.2 1242.40   1
   1  -8  -3 28088.7 1347.93   1
   1  -8  -3 27411.2 1168.12   1
  -1  -8   3 28535.5 1404.99   1
   1   8  -3 27009.4 1260.19   1
   2  -1   9 31140.5 1313.97   1
   2   1   9 30708.5 1279.04   1
  -2  -1  -9 33403.8 1369.66   1
  -2   1  -9 32642.4 1434.11   1
  -2  -1  -9 33888.8 846.610   1
  -2   1  -9 32878.5 1394.94   1
  -2   1  -9 33591.5 1462.71   1
  -2  -1  -9 36440.7 1857.28   1
   2  -1   9 31225.2 2077.07   1
   2  -1   9 35353.0 1365.36   1
  -2   5  -7 45083.9 1556.57   1
   2  -5   7 46318.6 1586.20   1
   2   5   7 43227.2 1496.54   1
  -2  -5  -7 48843.6 1723.36   1
  -2   5  -7 47885.1 1760.60   1
  -2  -5  -7 45212.1 1587.17   1
  -2  -5  -7 47132.2 1588.65   1
   2  -5   7 43122.0 1471.75   1
  -2   5  -7 46416.4 1692.89   1
  -4  -5   7 3108.28 569.760   1
   4   5  -7 1823.44 239.830   1
   4  -5  -7 2630.31 574.430   1
   4   5  -7 3225.42 754.710   1
  -4   5   7 2293.46 467.910   1
  -4  -5   7 2286.40 618.980   1
  -4   5   7 2582.00 516.990   1
   4  -5  -7 2274.87 443.360   1
   7   1   0 260949. 4396.82   1
  -7   1   0 269840. 1978.12   1
  -7  -1   0 272176. 1868.23   1
  -7  -1   0 257920. 4377.79   1
   7  -1   0 264247. 1346.85   1
   7   1   0 258352. 4268.91   1
  -7  -1   0 260722. 4321.45   1
   7   1   0 271626. 1629.25   1
  -7   1   0 267217. 1480.60   1
   1  -3   9 33138.1 1399.29   1
  -1  -3  -9 35621.9 1189.56   1
   1   3   9 32533.0 1345.87   1
  -1   3  -9 35811.0 1316.27   1
  -1  -3  -9 35652.3 1273.23   1
  -1   3  -9 34090.8 652.340   1
  -1   3  -9 32711.4 1372.74   1
   1  -3   9 35851.1 1377.29   1
  -1  -3  -9 38487.1 1444.27   1
   6  -3  -6 17787.6 1693.65   1
   6  -3  -6 20886.4 512.680   1
  -6   3   6 19773.0 963.730   1
   6   3  -6 18781.0 877.140   1
   6  -3  -6 17908.4 847.850   1
   6   3  -6 20149.4 913.230   1
  -6  -3   6 19578.0 985.560   1
   6   3  -6 19599.5 880.870   1
  -6  -3   6 19385.0 916.860   1
  -6   3   6 19809.6 1505.42   1
   7  -2  -2 2188.18 407.430   1
  -7   2   2 2373.72 420.400   1
   7   2  -2 2303.61 318.810   1
   7   2  -2 2096.63 499.820   1
   7   2  -2 1948.99 434.870   1
  -7   2   2 2432.62 145.800   1
  -7  -2   2 2455.85 392.250   1
   7   2  -2 2283.14 486.110   1
  -7   2   2 2477.14 400.330   1
  -7  -2   2 2382.32 584.760   1
   4   7  -1 8461.48 486.360   1
  -4  -7   1 8217.45 1392.10   1
   4   7  -1 8599.70 463.460   1
  -4  -7   1 8795.53 455.090   1
   4   7  -1 8712.11 484.400   1
   4   7  -1 8496.01 977.840   1
  -4  -7   1 8768.65 485.810   1
   4  -7  -1 8551.25 505.000   1
  -4   7   1 7974.84 643.640   1
   4  -7  -1 9336.05 551.060   1
  -4   7   1 10875.7 1381.37   1
  -4   7   1 8418.72 851.020   1
  -5   4  -4 7372.36 488.920   1
   5  -4   4 7445.16 562.830   1
   5   4   4 7078.78 875.340   1
   5   4   4 6013.47 975.220   1
  -5  -4  -4 8268.73 519.190   1
   5   4   4 7493.18 510.480   1
  -5  -4  -4 7612.41 534.340   1
   5   4   4 6905.39 452.250   1
  -5  -4  -4 7261.47 470.490   1
   5  -4   4 6151.35 1028.48   1
  -5   4  -4 7491.01 575.640   1
  -5   4  -4 7586.36 505.940   1
   0   1  10 85.3800 113.880   1
   0  -1 -10 204.950 154.550   1
   0   1  10 233.540 167.010   1
   0  -1  10 153.780 79.5300   1
   0  -1 -10 140.390 175.810   1
   0   1 -10 304.040 144.060   1
   0   1 -10 -48.710 192.120   1
   0  -1  10 308.390 158.140   1
   0   1  10 443.300 167.660   1
   0  -1  10 225.420 159.770   1
   2  -8  -2 11201.8 659.790   1
  -2  -8   2 11034.8 576.210   1
   2  -8  -2 12069.8 1025.03   1
  -2   8   2 10368.4 716.280   1
  -2  -8   2 12528.2 896.960   1
   2  -8  -2 11538.4 775.350   1
  -2   8   2 12006.5 699.770   1
   2  -8  -2 10752.8 1066.04   1
   2   8  -2 11336.2 628.110   1
  -2  -8   2 11411.4 616.750   1
  -2   8   2 12129.0 682.550   1
   2   4  -9 1169.40 249.820   1
  -2  -4   9 1160.47 311.970   1
   2  -4  -9 1364.72 326.600   1
   2   4  -9 1723.68 263.370   1
   2  -4  -9 1208.33 298.130   1
  -2  -4   9 927.220 170.330   1
  -2  -4   9 758.240 174.290   1
   2  -4  -9 1130.82 225.230   1
   2  -4  -9 1649.56 255.580   1
  -2   4   9 1037.87 191.990   1
   1   2 -10 8203.12 911.620   1
   1   2 -10 8209.53 569.940   1
  -1   2  10 7344.06 751.890   1
  -1   2  10 6235.00 980.050   1
   1  -2 -10 7608.17 922.170   1
   1   2 -10 6465.78 1041.29   1
  -1  -2  10 8556.49 678.350   1
  -1  -2  10 6708.34 815.290   1
   1  -2 -10 8268.94 676.370   1
  -2  -8  -1 152178. 2886.92   1
  -2   8  -1 157214. 3009.50   1
  -2  -8  -1 152421. 2690.62   1
  -2   8  -1 159632. 2844.22   1
   2  -8   1 146472. 2659.09   1
   2  -8   1 154460. 2765.65   1
  -2   8  -1 151596. 2793.78   1
   2   8   1 151053. 2639.81   1
  -2  -8  -1 163447. 2869.56   1
   2  -8   1 157943. 2859.60   1
   2   8   1 160862. 2807.89   1
  -3   2  -8 23270.0 1767.96   1
   3  -2   8 21161.6 1274.48   1
   3   2   8 21292.4 952.390   1
  -3  -2  -8 23877.5 1774.42   1
   3  -2   8 22632.3 966.540   1
  -3  -2  -8 23118.2 1029.34   1
  -3  -2  -8 21393.9 909.780   1
  -3   2  -8 22778.5 1056.36   1
   3  -2   8 21130.4 942.100   1
  -3   2  -8 22201.9 991.170   1
   4   7  -2 18650.5 821.810   1
  -4  -7   2 18966.8 839.520   1
  -4  -7   2 18745.8 1186.35   1
   4   7  -2 18219.3 862.130   1
   4   7  -2 18429.6 854.690   1
   4   7  -2 19259.5 835.890   1
  -4  -7   2 18639.1 814.270   1
  -4   7   2 20592.2 1406.77   1
  -4   7   2 17493.5 1244.65   1
   4  -7  -2 18715.1 922.210   1
   4  -7  -2 17351.4 812.380   1
  -4   7   2 18063.1 854.610   1
   7  -2  -3 1031.75 187.320   1
  -7  -2   3 796.680 249.430   1
   7   2  -3 1172.95 249.210   1
  -7   2   3 1002.86 247.500   1
  -7   2   3 1345.66 349.440   1
   7   2  -3 1044.31 204.420   1
  -7  -2   3 1325.09 350.910   1
  -7   2   3 1258.76 291.750   1
   7   2  -3 765.240 181.050   1
  -2   2  10 193.820 103.270   1
   2  -2 -10 368.870 144.020   1
   2   2 -10 264.410 107.020   1
   2  -2 -10 583.610 128.990   1
   2  -2 -10 468.060 180.490   1
  -2  -2  10 233.920 142.440   1
  -2  -2  10 314.310 170.010   1
  -2   2  10 139.800 219.490   1
   2   2 -10 610.560 262.710   1
  -3  -1  10 82.8800 87.9400   1
   3  -1 -10 130.750 71.4300   1
   3   1 -10 137.900 79.8400   1
   3  -1 -10 95.1500 118.710   1
  -3  -1  10 78.5700 133.450   1
  -3   1  10 276.350 174.940   1
  -3   1  10 178.580 122.180   1
   3   1 -10 92.9200 117.880   1
   3  -1 -10 225.410 190.620   1
   3   1 -10 145.050 83.4100   1
  -7  -2   1 7161.29 556.340   1
  -7   2   1 7170.49 463.650   1
   7   2  -1 6848.08 461.190   1
  -7  -2   1 6766.70 466.820   1
   7   2  -1 7106.40 525.920   1
  -7   2   1 6596.76 528.560   1
   7  -2  -1 6495.10 485.260   1
   7   2  -1 6585.26 488.490   1
  -7   2   1 7165.14 534.240   1
  -7  -2   1 6613.46 466.180   1
   7   2  -1 6256.53 756.110   1
  -5  -6   0 1950.29 495.750   1
   5   6   0 1795.34 480.590   1
   5   6   0 1762.04 264.380   1
  -5  -6   0 2131.42 358.170   1
  -5  -6   0 1884.62 108.200   1
   5   6   0 1838.02 116.140   1
  -5  -6   0 1684.48 397.290   1
   5   6   0 1615.38 320.200   1
   5  -6   0 1442.40 335.500   1
   5  -6   0 1835.42 452.410   1
  -5   6   0 1762.14 381.500   1
  -5   6   0 2279.64 432.650   1
  -5   6   0 2444.06 464.390   1
   3   4   7 9894.08 494.970   1
  -3   4  -7 9579.14 585.120   1
  -3  -4  -7 9504.45 477.250   1
   3   4   7 8884.32 507.000   1
  -3   4  -7 9526.39 530.010   1
  -3  -4  -7 9611.72 528.900   1
   3  -4   7 8503.43 1176.09   1
  -3   4  -7 10673.5 808.350   1
   3  -4   7 9742.36 653.420   1
  -3  -4  -7 10400.6 633.290   1
   3  -4   7 9338.83 1163.33   1
   5   4  -7 -70.610 138.730   1
  -5  -4   7 382.000 171.770   1
   5  -4  -7 424.590 165.900   1
  -5   4   7 406.290 137.200   1
   5   4  -7 90.9300 87.4200   1
  -5  -4   7 176.730 80.3000   1
   5   4  -7 104.710 44.3700   1
   5  -4  -7 357.300 162.790   1
  -5   4   7 20.4100 131.010   1
  -2   6  -6 3322.57 780.060   1
  -2  -6  -6 2738.26 506.960   1
  -2   6  -6 3164.63 584.520   1
  -2  -6  -6 2537.04 496.630   1
   2  -6   6 2140.41 337.370   1
  -2   6  -6 2182.12 541.320   1
   2  -6   6 2525.27 600.300   1
   2   6   6 1817.40 276.510   1
   2   6   6 2264.55 452.500   1
  -2  -6  -6 3202.25 514.890   1
   5   6  -3 6645.59 480.070   1
  -5  -6   3 6719.85 451.650   1
  -5  -6   3 6866.82 485.720   1
   5   6  -3 6713.04 448.070   1
   5   6  -3 6470.04 482.300   1
   5   6  -3 6849.84 853.580   1
  -5  -6   3 7172.58 600.220   1
  -5   6   3 7019.93 1270.01   1
  -5   6   3 6949.69 627.410   1
  -5   6   3 6237.79 459.810   1
   5  -6  -3 7180.60 642.700   1
   5  -6  -3 6028.45 811.290   1
   3   7   3 5292.11 848.960   1
  -3  -7  -3 7320.81 1154.84   1
   3   7   3 4594.97 666.460   1
   3  -7   3 5374.07 680.740   1
  -3   7  -3 5882.12 614.970   1
   3   7   3 5420.83 380.660   1
  -3   7  -3 6530.39 1197.85   1
  -3   7  -3 5884.01 513.790   1
   3  -7   3 5306.32 625.690   1
  -3  -7  -3 5408.38 416.350   1
   3   7   3 5927.05 414.690   1
  -3  -7  -3 5955.26 596.960   1
  -4  -7   0 27207.1 1315.98   1
  -4  -7   0 28720.8 1173.64   1
   4   7   0 28164.3 1221.66   1
   4   7   0 27097.1 1148.73   1
   4   7   0 27890.8 1115.70   1
  -4  -7   0 28230.2 1120.09   1
   4   7   0 27160.0 1107.07   1
  -4   7   0 27526.7 1148.47   1
   4  -7   0 25924.8 1819.93   1
  -4   7   0 28506.6 1216.73   1
  -4   7   0 28301.7 1251.88   1
   4  -7   0 29273.5 1236.93   1
  -6   0  -4 52291.7 1758.63   1
   6   0   4 48353.4 1606.07   1
  -6   0  -4 51341.0 1879.31   1
   6   0   4 49997.6 1707.88   1
   6   0   4 56886.5 1821.31   1
  -5   3  -5 1135.77 218.870   1
   5  -3   5 1018.31 157.030   1
  -5   3  -5 1056.34 260.180   1
   5   3   5 1086.75 278.250   1
   5  -3   5 1082.76 264.780   1
  -5  -3  -5 1204.13 283.060   1
   5   3   5 1031.07 171.250   1
   5  -3   5 971.050 184.080   1
  -5  -3  -5 1321.26 290.760   1
   5   3   5 1151.57 214.280   1
  -5  -3  -5 1477.31 324.750   1
   5   3   5 848.920 228.620   1
  -5   3  -5 1011.85 299.100   1
  -4  -2  -7 4047.52 364.430   1
   4   2   7 4038.82 760.520   1
  -4  -2  -7 4279.30 421.830   1
  -4   2  -7 4816.78 1060.25   1
  -4  -2  -7 4288.24 926.670   1
   4  -2   7 4538.31 351.030   1
   4   2   7 4145.90 574.420   1
  -4   2  -7 5195.13 868.210   1
   4  -2   7 3237.89 662.940   1
   4  -2   7 3818.11 634.810   1
  -4   2  -7 3945.40 352.210   1
   6   2  -7 15749.9 759.330   1
   6   2  -7 16164.6 776.650   1
  -6  -2   7 18603.0 1715.29   1
  -6   2   7 16441.0 1202.90   1
   6   2  -7 16409.8 739.020   1
  -6  -2   7 15746.9 929.840   1
   6   2  -7 14610.1 705.420   1
   6  -2  -7 15364.0 766.660   1
  -6   2   7 15954.9 771.630   1
   6  -2  -7 15610.1 763.900   1
   6  -2  -7 13574.0 1449.86   1
  -3  -6  -5 24453.0 995.470   1
  -3  -6  -5 24228.5 1079.70   1
   3   6   5 24598.2 976.770   1
  -3  -6  -5 25479.9 1121.00   1
   3   6   5 23796.2 1031.08   1
   3   6   5 23989.6 1041.14   1
   3  -6   5 25438.4 1111.62   1
  -3   6  -5 25353.0 1142.56   1
  -3   6  -5 24771.8 1052.34   1
  -6  -4   5 2183.06 442.290   1
  -6   4   5 1884.29 403.430   1
   6  -4  -5 1702.34 341.470   1
   6   4  -5 2406.72 462.210   1
  -6  -4   5 1775.63 365.130   1
  -6  -4   5 3615.81 577.500   1
   6   4  -5 2007.23 334.590   1
   6   4  -5 1748.14 231.370   1
  -6   4   5 1914.35 404.320   1
   6  -4  -5 1844.03 300.330   1
   6   4  -5 2342.69 320.200   1
   6  -4  -5 2698.70 642.280   1
   0   4  -9 9640.30 690.140   1
   0  -4   9 11566.9 1141.45   1
   0  -4  -9 12289.7 1242.04   1
   0  -4   9 9184.73 526.220   1
   0   4  -9 10240.2 578.570   1
   0  -4  -9 9944.83 500.490   1
   0   4  -9 9430.14 682.700   1
   0  -4  -9 9874.88 583.960   1
  -3   5   8 6962.40 525.520   1
   3  -5  -8 7702.29 540.470   1
   3  -5  -8 8945.69 755.820   1
  -3  -5   8 9536.73 1330.30   1
  -3  -5   8 7087.45 1005.44   1
   3   5  -8 8502.52 1032.51   1
  -3  -5   8 7568.28 392.130   1
   3   5  -8 7029.22 461.770   1
  -5   0  -6 53640.4 1812.54   1
  -5   0  -6 52512.9 1809.79   1
   5   0   6 57531.6 1917.67   1
   5   0   6 50742.8 1694.62   1
   5   0   6 50385.4 1699.93   1
  -5   0  -6 52492.0 1882.38   1
  -2   4  -8 38293.9 1399.21   1
   2  -4   8 34049.4 555.420   1
  -2  -4  -8 36022.8 1292.71   1
  -2   4  -8 37364.4 1540.00   1
  -2  -4  -8 37208.7 1352.31   1
   2  -4   8 36495.3 1281.62   1
  -2   4  -8 34918.8 1227.08   1
  -2  -4  -8 36270.5 1179.12   1
   2   4   8 33697.0 564.280   1
  -7   0   5 327.300 372.780   1
   7   0  -5 64.5100 172.020   1
  -7   0   5 -17.140 150.630   1
  -7   0   5 202.470 108.080   1
  -5  -5  -3 21087.6 818.170   1
  -5   5  -3 22913.3 1032.25   1
  -5  -5  -3 21788.2 951.800   1
   5   5   3 21963.1 936.060   1
  -5   5  -3 22022.1 906.990   1
   5  -5   3 20344.5 953.050   1
  -5   5  -3 22501.1 1022.89   1
  -5  -5  -3 23116.4 1014.58   1
   5   5   3 21243.0 916.220   1
  -5  -5  -3 22827.7 977.730   1
   5  -5   3 23574.2 972.970   1
  -1   8  -3 20497.5 977.540   1
  -1  -8  -3 19948.5 901.810   1
   1   8   3 20571.2 943.900   1
  -1  -8  -3 19845.0 953.020   1
  -1   8  -3 19671.2 930.040   1
   1  -8   3 20722.5 983.200   1
   1   8   3 19672.3 907.330   1
  -1  -8  -3 20344.3 963.640   1
   1   8   3 21761.6 894.680   1
  -1   8  -3 20868.1 520.640   1
   1  -8   3 19075.4 899.110   1
  -5   3   8 16070.3 1177.61   1
   5   3  -8 15069.6 801.410   1
  -5   3   8 13812.5 693.120   1
  -5  -3   8 13304.2 382.360   1
  -5  -3   8 14219.1 826.620   1
  -5   3   8 12036.9 859.830   1
   5  -3  -8 13763.4 706.330   1
   5   3  -8 15714.0 716.820   1
   5  -3  -8 13308.0 848.480   1
   5   3  -8 13324.1 392.860   1
   6  -1   4 204.040 68.1000   1
  -6  -1  -4 218.230 99.1700   1
   6   1   4 187.140 121.720   1
   6  -1   4 226.920 105.250   1
   6   1   4 106.950 54.5900   1
   6   1   4 102.080 90.4800   1
   6  -1   4 88.3600 136.460   1
   6   1   4 240.300 145.420   1
  -6  -1  -4 -1.7600 143.190   1
  -6   1  -4 131.370 85.7600   1
  -6  -1  -4 145.860 65.6600   1
  -6   1  -4 232.090 164.760   1
   1  -7  -6 45693.2 1478.69   1
  -1   7   6 44846.8 1450.32   1
   1  -7  -6 44763.9 1585.03   1
  -1   7   6 47988.2 1678.18   1
   1  -7  -6 42361.9 1462.89   1
  -1  -7   6 45789.3 1618.92   1
  -1  -7   6 42884.7 1409.00   1
   1   7  -6 44664.0 1555.51   1
  -1  -7   6 42450.0 1478.93   1
   4   7  -3 14780.2 679.030   1
   4   7  -3 14347.9 636.130   1
  -4  -7   3 15451.4 1239.68   1
   4   7  -3 14076.8 701.260   1
  -4  -7   3 14903.9 668.370   1
   4   7  -3 14397.8 695.760   1
  -4  -7   3 14894.0 678.620   1
   4  -7  -3 13463.7 1109.18   1
  -4   7   3 16349.2 1051.21   1
  -4   7   3 14023.0 684.440   1
  -4   7   3 14899.3 778.250   1
   4  -7  -3 15608.8 803.960   1
  -3  -7   5 97692.4 1805.20   1
   3  -7  -5 95790.5 1738.45   1
  -3   7   5 102429. 1969.95   1
   3   7  -5 99037.1 1836.75   1
  -3  -7   5 98088.3 1902.98   1
  -3   7   5 98542.2 1776.38   1
   3  -7  -5 94944.0 1848.07   1
  -3  -7   5 98153.0 1637.96   1
   7   0   1 137.980 134.620   1
   7   0   1 220.860 116.000   1
  -7   0  -1 235.080 127.830   1
   7   0   1 162.280 75.6100   1
  -7   0  -1 268.470 122.950   1
  -4  -5  -5 926.520 261.760   1
   4   5   5 882.150 181.930   1
   4   5   5 970.230 190.300   1
  -4   5  -5 1036.72 258.940   1
   4  -5   5 670.540 233.930   1
   4   5   5 809.360 167.850   1
  -4  -5  -5 864.130 174.790   1
  -4   5  -5 427.530 198.910   1
  -4  -5  -5 988.350 185.140   1
  -4   5  -5 1308.92 265.820   1
   4  -5   5 606.150 181.410   1
  -4  -5  -5 1138.14 217.850   1
  -7   2   4 14274.2 685.330   1
   7  -2  -4 14548.3 704.510   1
  -7   2   4 14781.2 745.010   1
   7   2  -4 14715.7 674.110   1
   7   2  -4 15055.8 769.070   1
  -7  -2   4 16196.5 1846.49   1
  -7   2   4 15935.9 906.360   1
  -7  -2   4 15725.3 730.100   1
   7   2  -4 14921.0 683.880   1
   5  -5  -6 12520.9 980.930   1
  -5  -5   6 13357.5 413.150   1
   5   5  -6 12239.3 686.560   1
  -5  -5   6 11852.9 629.120   1
   5   5  -6 13159.4 737.850   1
  -5   5   6 14161.1 1090.07   1
   5  -5  -6 13371.4 557.190   1
  -5   5   6 13197.1 732.960   1
   2  -8  -3 83902.8 1546.63   1
  -2  -8   3 85696.6 1559.32   1
   2  -8  -3 80883.3 1596.73   1
  -2   8   3 80853.2 1579.94   1
  -2   8   3 82998.7 1615.45   1
  -2  -8   3 87921.8 1730.36   1
  -2   8   3 89048.2 1632.46   1
  -2  -8   3 82898.8 1561.77   1
   2   8  -3 86255.2 1628.54   1
   2  -8  -3 82956.0 1634.85   1
  -2   8   3 84847.9 1658.68   1
  -2  -2  -9 245.560 197.380   1
   2  -2   9 663.330 124.190   1
   2  -2   9 889.890 185.700   1
  -2   2  -9 643.410 155.040   1
  -2   2  -9 756.840 220.700   1
   2  -2   9 485.510 143.120   1
  -2  -2  -9 735.300 166.820   1
   2   2   9 854.240 145.570   1
  -2  -2  -9 814.260 221.670   1
  -2   2  -9 856.420 207.640   1
  -4  -4  -6 36524.5 1332.51   1
   4   4   6 34468.1 1239.01   1
  -4   4  -6 40016.7 1432.52   1
  -4  -4  -6 37031.0 1272.20   1
   4   4   6 35761.6 1196.64   1
  -4  -4  -6 36897.4 1224.76   1
   4   4   6 36418.5 1205.36   1
  -4   4  -6 37720.2 1357.81   1
   4  -4   6 34963.5 1359.47   1
  -4   4  -6 38733.4 1376.22   1
   4  -4   6 38753.5 1319.99   1
   4   4   6 35780.3 1232.29   1
  -7  -2   0 23203.0 1015.51   1
   7   2   0 22107.1 917.880   1
   7   2   0 25466.4 1037.13   1
  -7  -2   0 22771.6 937.280   1
   7   2   0 23201.3 1005.90   1
  -7   2   0 25548.8 1141.02   1
   7  -2   0 21736.6 940.340   1
   7   2   0 22004.4 960.980   1
  -7   2   0 23090.5 998.860   1
  -7  -2   0 21941.5 890.010   1
  -4  -3   9 2880.96 349.860   1
  -4   3   9 2057.12 449.950   1
  -4  -3   9 3518.83 536.330   1
   4   3  -9 2999.04 656.190   1
   4  -3  -9 3469.31 499.900   1
   4  -3  -9 2510.98 353.980   1
  -4   3   9 2974.09 577.590   1
   4  -3  -9 3253.22 643.220   1
   4   3  -9 2519.66 193.130   1
  -4  -3   9 2475.88 581.860   1
  -6   3  -3 45334.8 1453.70   1
   6  -3   3 45606.8 1474.84   1
   6   3   3 45446.2 1504.03   1
  -6  -3  -3 46280.9 1636.82   1
   6  -3   3 42231.3 1463.48   1
   6   3   3 43394.8 1402.72   1
  -6  -3  -3 44999.6 1527.34   1
   6   3   3 42204.6 1504.15   1
  -6   3  -3 43315.6 1521.28   1
  -6  -3  -3 43138.8 1405.88   1
  -6   3  -3 45139.1 1582.84   1
   6   3   3 42856.1 1471.35   1
  -5   0   9 158.640 125.750   1
  -5   0   9 -35.570 230.430   1
   5   0  -9 222.700 129.290   1
   5   0  -9 200.080 123.910   1
  -5   0   9 300.240 248.100   1
   5   0  -9 155.920 114.280   1
   5   0  -9 200.680 115.900   1
   0   2 -10 959.440 233.440   1
   0   2 -10 522.570 178.480   1
   0  -2  10 364.330 136.730   1
   0   2  10 491.000 91.2400   1
   0  -2  10 551.640 140.940   1
   0  -2 -10 616.360 162.680   1
   0   2 -10 678.340 197.800   1
   0   2  10 506.400 201.850   1
   0  -2 -10 551.290 189.490   1
  -5  -1  -6 13205.3 687.510   1
   5  -1   6 12032.4 683.400   1
   5   1   6 12266.1 746.100   1
  -5  -1  -6 12183.5 653.080   1
   5   1   6 12143.4 642.840   1
  -5   1  -6 12867.7 710.090   1
  -5   1  -6 12832.1 700.740   1
   5  -1   6 12836.7 648.230   1
  -5  -1  -6 12276.9 1320.55   1
  -5   1  -6 11184.8 1026.93   1
   5  -1   6 12311.9 676.260   1
  -7  -1   5 114629. 2168.67   1
  -7   1   5 121801. 2300.57   1
  -7  -1   5 116165. 2085.28   1
   7   1  -5 111758. 2012.43   1
  -7   1   5 121612. 2278.66   1
   7   1  -5 117776. 2127.98   1
   7   1  -5 109830. 2086.69   1
  -7   1   5 113241. 2042.08   1
   4   7   1 10668.1 558.300   1
  -4  -7  -1 10725.8 614.530   1
   4   7   1 10010.6 1264.48   1
   4   7   1 10987.7 570.230   1
   4   7   1 10812.3 972.190   1
  -4  -7  -1 10922.3 536.200   1
  -4  -7  -1 11012.8 595.240   1
  -4   7  -1 11045.2 687.950   1
   4  -7   1 10651.4 676.400   1
  -4   7  -1 9666.62 570.410   1
   4  -7   1 9104.46 1191.72   1
  -4   7  -1 12783.3 1328.61   1
   6   5  -2 21861.3 901.500   1
  -6  -5   2 21823.4 972.590   1
   6   5  -2 21845.1 885.490   1
   6   5  -2 20320.2 929.300   1
  -6  -5   2 21245.1 957.740   1
  -6   5   2 21810.8 1111.43   1
  -6   5   2 21330.7 981.160   1
  -6   5   2 21091.5 876.780   1
  -2   8  -2 22129.5 982.780   1
  -2  -8  -2 21231.9 893.870   1
  -2   8  -2 22483.4 1023.72   1
   2   8   2 21576.9 929.460   1
   2  -8   2 21159.3 1164.43   1
  -2   8  -2 19497.9 1169.71   1
  -2  -8  -2 22435.6 1320.09   1
   2   8   2 21335.5 925.810   1
  -2  -8  -2 22692.3 1001.04   1
  -4   6   6 4755.30 807.940   1
   4   6  -6 4171.34 578.500   1
   4  -6  -6 3969.47 553.800   1
  -4  -6   6 5241.75 932.880   1
   4  -6  -6 4757.93 989.940   1
  -4  -6   6 4205.90 605.470   1
  -4   6   6 5321.02 954.540   1
   0   7   6 1115.09 172.570   1
   0   7   6 1150.20 214.970   1
   0  -7  -6 1298.74 198.090   1
   0  -7  -6 1378.38 390.990   1
   0   7   6 1281.28 337.300   1
   0  -7   6 1172.68 255.340   1
   0  -7   6 962.370 201.610   1
   0   7  -6 874.200 163.380   1
   0   7  -6 1427.19 404.580   1
   7   1   1 48301.3 1544.37   1
   7   1   1 49570.7 1712.17   1
   7   1   1 46610.8 1600.14   1
  -7  -1  -1 50489.3 1734.80   1
   7   1   1 47179.3 1553.78   1
   7  -1   1 48289.0 1617.59   1
  -7   1  -1 48510.4 1678.08   1
  -7  -1  -1 47369.4 1560.37   1
   5   6   1 12573.8 667.360   1
  -5  -6  -1 12885.2 701.160   1
   5   6   1 12709.1 685.430   1
  -5  -6  -1 13466.4 655.610   1
   5   6   1 12433.5 678.290   1
  -5  -6  -1 13647.5 679.650   1
   5  -6   1 13330.0 433.260   1
  -5   6  -1 12590.0 645.250   1
  -5   6  -1 13000.6 755.150   1
  -5   6  -1 13223.6 740.420   1
  -1  -5  -8 35920.4 1273.15   1
  -1  -5  -8 33527.2 1410.48   1
  -1  -5  -8 35144.6 1602.57   1
  -1   5  -8 34168.5 671.020   1
   1  -5   8 31964.3 1320.46   1
   1  -5   8 36198.6 1375.47   1
  -1   5  -8 32987.3 2127.29   1
   3   4  -9 7048.06 807.890   1
  -3  -4   9 7555.91 1200.07   1
   3  -4  -9 8131.23 1193.31   1
  -3  -4   9 5771.31 421.240   1
   3   4  -9 5863.82 405.190   1
   3  -4  -9 5536.50 410.260   1
  -3   4   9 6696.72 760.500   1
   3  -4  -9 6588.06 801.480   1
  -3  -4   9 5866.95 661.390   1
  -6  -5   1 28573.0 1328.07   1
   6   5  -1 28484.5 1101.63   1
   6   5  -1 28666.0 1105.66   1
   6   5  -1 27530.5 1151.95   1
   6   5  -1 27329.8 1139.14   1
   6   5  -1 28024.9 1142.44   1
  -6  -5   1 28353.4 1189.38   1
  -6  -5   1 28420.4 1165.89   1
  -6   5   1 28740.8 1265.08   1
   6  -5  -1 26355.5 1142.50   1
  -6   5   1 28413.2 1148.76   1
  -6   5   1 29583.5 1278.74   1
  -3  -2  10 8649.10 598.760   1
   3  -2 -10 9360.07 1053.81   1
   3  -2 -10 9618.59 998.840   1
  -3   2  10 8568.98 822.650   1
  -3  -2  10 8701.50 862.370   1
   3   2 -10 8674.35 487.200   1
   3   2 -10 9564.93 777.710   1
   3  -2 -10 8390.72 495.530   1
  -1  -6  -7 61377.8 1841.52   1
  -1  -6  -7 56035.8 1867.25   1
  -1  -6  -7 58470.6 833.270   1
  -1   6  -7 56775.3 1911.80   1
   1  -6   7 60227.9 1304.57   1
   1  -6   7 56506.0 1878.83   1
  -1   6  -7 61482.6 1711.79   1
  -3   6   7 115.090 93.2000   1
   3  -6  -7 161.540 51.8800   1
   3  -6  -7 114.820 144.930   1
  -3   6   7 -59.160 221.630   1
  -3  -6   7 157.490 132.330   1
  -3  -6   7 181.780 36.0800   1
   3   6  -7 314.860 108.580   1
  -3  -6   7 289.350 168.900   1
  -5  -6   4 3149.59 211.140   1
   5   6  -4 3252.59 125.250   1
   5   6  -4 3144.75 481.070   1
   5   6  -4 3097.36 485.020   1
   5   6  -4 3429.31 184.580   1
  -5  -6   4 4106.34 783.830   1
  -5   6   4 2572.80 538.840   1
   5  -6  -4 4072.80 719.480   1
   5  -6  -4 2997.86 437.770   1
  -5   6   4 3617.61 523.860   1
  -5   6   4 3926.42 554.210   1
   5   1  -9 31118.4 1381.00   1
   5  -1  -9 32816.4 1441.77   1
  -5  -1   9 27927.6 1971.47   1
  -5   1   9 29614.7 1236.94   1
  -5   1   9 31821.7 1362.82   1
   5  -1  -9 29897.6 1258.65   1
   5  -1  -9 32050.1 1349.68   1
  -5  -1   9 29184.3 1292.40   1
  -5  -1   9 30999.7 1342.87   1
  -5   1   9 32299.2 1599.31   1
   5   1  -9 29345.8 1247.37   1
   5   1  -9 32508.4 1339.64   1
  -6   4  -2 440.800 91.3500   1
  -6  -4  -2 218.860 116.260   1
   6  -4   2 297.810 181.510   1
  -6   4  -2 389.020 161.420   1
  -6  -4  -2 347.370 138.960   1
   6   4   2 182.640 112.620   1
  -6   4  -2 608.620 238.700   1
  -6  -4  -2 567.340 131.620   1
   6  -4   2 301.950 88.5400   1
   6   4   2 248.070 109.140   1
   6   4   2 342.350 101.880   1
  -2   7   6 9296.56 486.510   1
   2  -7  -6 8296.08 681.150   1
  -2   7   6 9938.64 807.640   1
   2  -7  -6 11363.4 959.780   1
   2  -7  -6 9560.65 506.450   1
  -2  -7   6 8984.23 453.430   1
  -2  -7   6 9471.55 1115.26   1
   2   7  -6 10671.9 1347.14   1
  -2  -7   6 8400.55 684.560   1
  -1  -8   4 12998.1 1017.68   1
  -1  -8   4 12631.5 665.500   1
  -1   8   4 12556.3 670.750   1
  -1  -8   4 11463.9 837.880   1
  -1   8   4 10548.3 1448.25   1
   1  -8  -4 13213.0 748.040   1
   1   8  -4 12714.4 943.410   1
   1  -8  -4 11899.1 1165.06   1
  -1   8   4 12443.4 700.980   1
   6   5  -3 230.080 67.6400   1
   6   5  -3 119.050 112.910   1
   6   5  -3 151.800 61.6200   1
  -6  -5   3 106.330 121.590   1
   6   5  -3 154.690 108.000   1
  -6  -5   3 278.240 113.900   1
  -6  -5   3 70.8400 39.6700   1
  -6   5   3 -119.47 200.890   1
  -6   5   3 204.700 171.760   1
   6  -5  -3 235.060 91.8800   1
  -6   5   3 334.220 108.320   1
   0   8   4 23771.3 1058.72   1
   0  -8  -4 21828.3 944.110   1
   0   8   4 23425.3 951.800   1
   0   8   4 21783.3 956.390   1
   0   8  -4 23290.6 1273.22   1
   0  -8   4 22769.4 1377.14   1
   0  -8   4 20346.4 1521.96   1
   0  -8  -4 22837.7 1023.00   1
  -1   0 -10 1784.87 336.190   1
   1   0  10 1126.73 259.200   1
  -1   0 -10 1416.74 338.770   1
   1   0  10 1156.15 269.080   1
   1   0  10 1998.18 382.520   1
   7   3  -2 86.6500 46.5100   1
   7  -3  -2 333.320 164.670   1
   7   3  -2 137.220 102.290   1
  -7   3   2 319.940 149.470   1
   7   3  -2 220.980 84.7100   1
   7   3  -2 189.530 117.570   1
   7   3  -2 228.570 100.140   1
  -7  -3   2 138.860 97.8500   1
  -7   3   2 176.120 304.540   1
  -7  -3   2 116.460 96.1600   1
   6   2   4 5848.94 411.990   1
  -6  -2  -4 6968.39 1213.90   1
   6   2   4 4421.49 917.880   1
   6   2   4 5800.87 415.560   1
   6  -2   4 6235.36 407.270   1
  -6   2  -4 6230.65 486.330   1
  -6  -2  -4 6078.29 508.820   1
  -6  -2  -4 6355.78 827.340   1
  -6   2  -4 7358.02 1151.40   1
   6   2   4 5842.14 458.070   1
   6  -2   4 5091.71 789.690   1
   6   5   0 25482.7 1090.19   1
  -6  -5   0 26666.9 1184.12   1
  -6  -5   0 26529.6 1215.82   1
  -6  -5   0 25538.1 1074.47   1
   6   5   0 24370.3 1021.34   1
   6   5   0 25161.8 1044.13   1
  -6   5   0 25787.3 1042.72   1
  -6   5   0 25817.3 1147.47   1
  -6   5   0 26364.6 1220.24   1
   1   3 -10 252.950 104.740   1
  -1  -3  10 40.3200 101.440   1
  -1  -3  10 452.540 227.690   1
   1  -3 -10 269.320 188.580   1
   1  -3 -10 141.490 61.6500   1
   1  -3 -10 17.2200 211.650   1
   1   3 -10 374.640 193.730   1
   1  -3 -10 191.230 129.870   1
  -2   7  -5 22504.6 977.590   1
  -2   7  -5 24088.3 1412.99   1
   2  -7   5 22445.0 1011.82   1
  -2   7  -5 23295.0 1060.56   1
  -2  -7  -5 24025.3 1110.04   1
   2   7   5 20960.5 518.290   1
   2   7   5 23373.8 1001.59   1
  -2  -7  -5 20788.5 408.430   1
   2   7   5 22353.3 867.700   1
  -3  -3  -8 936.800 204.920   1
   3  -3   8 1537.69 327.200   1
  -3   3  -8 1164.26 247.080   1
  -3  -3  -8 1570.15 296.540   1
  -3   3  -8 1680.78 307.430   1
   3  -3   8 1087.95 199.630   1
   3   3   8 1087.93 238.180   1
  -3  -3  -8 1510.62 336.620   1
  -3   3  -8 1650.15 325.010   1
  -3   3  -8 1641.84 408.750   1
   3  -3   8 987.170 255.550   1
  -3   8   1 52880.3 2164.67   1
  -3  -8   1 54229.7 1791.19   1
  -3   8   1 56083.4 1904.13   1
   3  -8  -1 51087.2 1723.47   1
   3  -8  -1 55119.0 1892.04   1
  -3  -8   1 55875.1 1833.12   1
   3  -8  -1 55620.2 1902.29   1
  -3  -8   1 53978.5 1863.75   1
   3   8  -1 54133.2 1849.39   1
  -3   8   1 53143.0 1800.87   1
   3   8  -1 54966.5 1795.95   1
   1   1  10 5382.89 710.620   1
   1   1  10 3324.26 395.770   1
  -1   1 -10 3946.56 932.620   1
  -1  -1 -10 4713.71 786.770   1
  -1  -1 -10 4672.86 840.970   1
  -1   1 -10 4877.28 840.730   1
   1  -1  10 4672.08 827.200   1
   1  -1  10 2982.36 558.390   1
   4   0 -10 229.450 134.450   1
   4   0 -10 311.820 225.380   1
  -4   0  10 231.810 185.380   1
  -4   0  10 102.930 131.190   1
   4   0 -10 231.440 84.5200   1
   6   0  -8 489.590 138.690   1
  -6   0   8 813.580 182.110   1
  -6   0   8 587.110 197.830   1
   6   0  -8 723.140 169.900   1
   6   0  -8 687.320 167.310   1
   7  -3  -3 29490.5 1245.45   1
  -7   3   3 30912.4 1314.38   1
   7   3  -3 32222.2 1289.01   1
   7   3  -3 30910.0 1260.18   1
  -7  -3   3 31544.3 1290.95   1
   7   3  -3 33254.4 1352.82   1
  -7   3   3 31924.3 1378.70   1
  -7  -3   3 30318.6 1317.78   1
   7   3  -3 32726.5 1309.40   1
  -2   3  10 1133.64 340.270   1
  -2  -3  10 999.150 218.460   1
   2   3 -10 1372.26 269.420   1
   2  -3 -10 1180.27 293.910   1
   2  -3 -10 893.270 178.820   1
   2   3 -10 979.430 239.550   1
  -2  -3  10 669.220 149.760   1
   2  -3 -10 1073.44 200.430   1
  -4  -6  -4 601.060 127.220   1
   4   6   4 489.110 122.320   1
  -4   6  -4 544.250 113.210   1
  -4   6  -4 383.640 161.720   1
  -4  -6  -4 539.180 123.600   1
  -4  -6  -4 409.640 88.2200   1
   4   6   4 390.890 141.720   1
  -4  -6  -4 435.190 85.8700   1
   4  -6   4 483.160 172.770   1
   4   6   4 402.470 186.860   1
  -4   6  -4 575.570 153.800   1
   4   7  -4 25591.4 1084.83   1
  -4  -7   4 25211.3 980.160   1
  -4  -7   4 24998.1 1062.26   1
  -4  -7   4 25694.8 1144.92   1
  -4   7   4 26485.4 1489.11   1
   4  -7  -4 25425.9 1204.23   1
   4  -7  -4 24119.3 1028.38   1
  -4   7   4 25872.3 1127.93   1
  -4   7   4 23134.3 998.340   1
   7   3  -1 260395. 4320.64   1
  -7  -3   1 273197. 1688.12   1
   7   3  -1 272231. 1417.76   1
  -7   3   1 260980. 4318.08   1
   3  -8   0 22818.9 1048.80   1
   3  -8   0 22921.9 1043.44   1
   3   8   0 22791.7 953.460   1
  -3  -8   0 23666.5 991.820   1
   3  -8   0 22516.2 979.570   1
  -3   8   0 23571.7 1232.06   1
  -3  -8   0 21944.6 922.910   1
  -3   8   0 23493.3 1074.91   1
   3   8   0 22750.3 947.740   1
  -3  -8   0 22912.9 1040.25   1
  -3   8   0 23088.6 1035.35   1
  -5   2  -6 32834.0 1447.58   1
  -5  -2  -6 31773.5 1295.82   1
   5  -2   6 28988.8 1241.47   1
   5   2   6 30372.6 1232.88   1
  -5  -2  -6 31098.9 1321.94   1
  -5   2  -6 30834.4 1309.64   1
   5   2   6 30685.5 1257.50   1
   5  -2   6 29232.6 1244.86   1
  -5  -2  -6 31737.1 1382.06   1
   5  -2   6 32165.8 1316.41   1
  -7  -2   5 3096.55 695.180   1
   7   2  -5 2600.41 593.830   1
  -7   2   5 3285.58 486.270   1
   7   2  -5 2552.15 564.880   1
  -7   2   5 3271.74 693.270   1
   7  -2  -5 2314.97 377.480   1
   7   2  -5 3397.44 746.780   1
  -7  -2   5 2709.03 525.330   1
  -7   2   5 2590.39 604.080   1
  -3   8   2 -130.85 156.500   1
   3  -8  -2 107.730 96.8400   1
  -3   8   2 148.210 115.490   1
   3  -8  -2 163.250 152.960   1
   3   8  -2 70.2800 55.1100   1
  -3  -8   2 27.0000 55.0500   1
   3  -8  -2 151.190 117.080   1
  -3   8   2 240.550 198.730   1
   3   8  -2 -45.910 135.140   1
  -3  -8   2 171.300 89.5800   1
  -3  -8   2 178.330 155.410   1
  -7  -2  -1 78730.6 1754.58   1
  -7   2  -1 77944.9 1819.41   1
   7   2   1 73540.3 1429.92   1
   7   2   1 79308.8 1544.07   1
  -7  -2  -1 80236.4 1415.25   1
   7   2   1 76837.4 1351.01   1
  -7  -2  -1 76743.0 1361.55   1
  -7   2  -1 77977.7 1560.41   1
   7  -2   1 75417.9 1534.84   1
   7   2   1 77503.5 1366.86   1
   4  -3   7 36144.1 1322.03   1
  -4   3  -7 36340.9 1336.17   1
   4   3   7 34420.6 1171.42   1
  -4  -3  -7 34751.6 1191.79   1
  -4   3  -7 35136.6 1214.99   1
  -4   3  -7 33951.3 699.230   1
  -4  -3  -7 34669.7 1189.62   1
  -4  -3  -7 35784.8 1416.01   1
   4  -3   7 37288.1 1310.57   1
   4   3   7 34187.1 512.540   1
   6   3  -7 14110.5 688.680   1
  -6   3   7 15761.1 1012.32   1
  -6  -3   7 14013.7 734.570   1
  -6  -3   7 13377.8 472.790   1
   6  -3  -7 14800.4 744.240   1
   6   3  -7 15467.5 686.490   1
  -6  -3   7 14453.7 840.760   1
   6  -3  -7 13163.3 915.730   1
   6   3  -7 15113.3 731.800   1
  -6   3   7 14511.3 779.750   1
   4  -1 -10 32.5200 157.580   1
  -4  -1  10 209.010 151.400   1
  -4   1  10 48.7200 82.8500   1
  -4  -1  10 -1.5600 119.380   1
   4   1 -10 21.7000 79.2900   1
   4   1 -10 87.6900 106.560   1
   4  -1 -10 283.530 188.650   1
   4   1 -10 123.380 122.340   1
  -4   1  10 -40.260 247.030   1
   4  -1 -10 91.1800 140.870   1
   6  -1  -8 87201.4 1672.12   1
   6   1  -8 86582.5 1596.47   1
  -6   1   8 85138.1 1678.36   1
  -6  -1   8 83620.7 1900.19   1
   6   1  -8 85951.2 1928.49   1
  -6   1   8 85167.0 1699.99   1
   6  -1  -8 87470.5 1743.09   1
  -6  -1   8 85440.8 1731.24   1
  -6   5   4 1703.66 262.080   1
   6  -5  -4 1467.10 232.580   1
  -6   5   4 1684.14 333.220   1
   6   5  -4 1588.96 221.480   1
   6   5  -4 1843.81 320.900   1
  -6  -5   4 1609.56 274.150   1
  -6  -5   4 1764.18 219.200   1
   6   5  -4 1716.68 364.650   1
   6   5  -4 1392.05 284.620   1
  -6  -5   4 1785.83 356.300   1
   6  -5  -4 2216.82 401.520   1
   2   8  -4 186.750 147.330   1
  -2   8   4 338.360 188.620   1
  -2  -8   4 124.200 149.240   1
   2  -8  -4 195.130 162.080   1
  -2  -8   4 183.180 131.150   1
  -2   8   4 183.930 129.340   1
   2  -8  -4 115.710 92.1800   1
   2  -8  -4 208.750 166.110   1
  -2  -8   4 303.950 100.320   1
  -1   4  -9 15969.9 1344.79   1
  -1  -4  -9 15519.8 851.010   1
  -1   4  -9 14495.9 710.970   1
  -1   4  -9 14394.7 1129.98   1
  -1  -4  -9 14169.3 739.910   1
   1  -4   9 13320.6 371.710   1
  -1  -4  -9 14356.7 623.990   1
   1  -4   9 15983.4 1113.81   1
  -1  -4  -9 15423.8 789.850   1
  -6  -4   6 946.080 250.910   1
  -6   4   6 1164.25 205.300   1
   6   4  -6 817.060 142.880   1
   6   4  -6 1221.06 280.800   1
  -6   4   6 1050.36 262.620   1
   6  -4  -6 1519.05 300.010   1
   6   4  -6 1027.47 249.570   1
  -6  -4   6 1165.94 302.170   1
   6  -4  -6 1085.18 203.400   1
  -7   0   6 148344. 2623.57   1
  -7   0   6 139660. 3103.03   1
   7   0  -6 140245. 2587.82   1
   4   7   2 62324.5 1124.17   1
   4   7   2 57735.3 1996.69   1
  -4  -7  -2 58605.7 452.420   1
   4   7   2 61347.8 1152.45   1
  -4  -7  -2 60053.1 1318.87   1
   4   7   2 58114.4 1928.75   1
  -4  -7  -2 56225.4 1906.89   1
  -4   7  -2 56877.6 1903.25   1
  -4   7  -2 58877.6 1253.84   1
   4  -7   2 59674.5 1186.58   1
  -4   7  -2 55595.0 1926.81   1
  -5  -2   9 3304.69 379.760   1
  -5  -2   9 3681.51 656.050   1
   5   2  -9 2951.10 505.540   1
  -5   2   9 4169.17 855.530   1
  -5   2   9 2785.35 331.510   1
   5  -2  -9 3867.26 788.540   1
   5  -2  -9 2894.07 539.520   1
   5   2  -9 3923.96 625.090   1
  -5   2   9 2834.97 505.620   1
   5  -2  -9 4527.97 773.810   1
  -5  -2   9 2622.32 548.780   1
   5   2  -9 3385.39 514.850   1
  -3   7  -4 2465.16 475.610   1
   3   7   4 2369.97 347.180   1
  -3   7  -4 2989.40 521.170   1
  -3  -7  -4 2770.67 605.690   1
   3  -7   4 2204.59 602.110   1
  -3   7  -4 2152.26 433.190   1
   3   7   4 2133.98 476.910   1
   3   7   4 2412.75 371.080   1
   3   7   4 1498.09 461.560   1
  -3  -7  -4 2469.11 391.850   1
  -1  -7  -6 10809.4 1002.59   1
  -1  -7  -6 8864.87 595.080   1
   1   7   6 10892.5 619.310   1
  -1   7  -6 13430.0 1982.24   1
  -1   7  -6 11029.7 1049.55   1
  -1   7  -6 9075.93 873.460   1
   1  -7   6 10270.1 782.810   1
  -7   0  -2 50716.1 1693.70   1
   7   0   2 48958.1 1623.69   1
  -1  -8  -4 14242.5 754.490   1
   1   8   4 16412.4 782.550   1
  -1   8  -4 16545.1 955.610   1
   1   8   4 16392.0 711.370   1
  -1  -8  -4 15514.9 775.330   1
  -1   8  -4 17508.5 890.180   1
   1   8   4 14924.8 727.470   1
   1  -8   4 15733.6 1533.65   1
  -1   8  -4 14318.6 710.630   1
   5   6   2 33042.5 1333.56   1
  -5  -6  -2 34518.3 1264.59   1
   5   6   2 34234.8 550.230   1
  -5  -6  -2 34081.8 596.570   1
   5   6   2 33554.2 1408.62   1
  -5  -6  -2 35873.4 1223.89   1
  -5   6  -2 34894.2 1286.10   1
  -5   6  -2 34021.2 477.240   1
   5  -6   2 35150.4 1205.15   1
  -5   6  -2 34930.7 1280.20   1
  -2   8  -3 18019.7 848.800   1
   2   8   3 19135.5 866.220   1
  -2  -8  -3 18536.2 886.180   1
  -2   8  -3 18510.9 998.970   1
  -2   8  -3 18626.0 1097.97   1
  -2  -8  -3 17514.8 791.860   1
  -2  -8  -3 18383.3 1061.89   1
   2   8   3 16858.7 808.600   1
   2  -8   3 18282.4 872.310   1
  -7   3   4 971.420 196.250   1
   7   3  -4 1256.13 221.290   1
   7   3  -4 1319.28 359.220   1
  -7  -3   4 1432.56 295.870   1
   7   3  -4 1031.98 265.150   1
  -7   3   4 1386.96 306.380   1
  -7  -3   4 1299.35 298.000   1
   7  -3  -4 1056.46 286.330   1
   2   3   9 11773.5 645.050   1
  -2   3  -9 13210.9 746.850   1
  -2   3  -9 12703.2 723.150   1
   2  -3   9 11060.7 1367.82   1
  -2  -3  -9 11035.4 1278.70   1
   2  -3   9 13263.0 725.800   1
  -2   3  -9 12522.1 940.100   1
  -2  -3  -9 12748.3 678.270   1
  -2   3  -9 13095.1 807.510   1
  -2  -3  -9 12809.8 766.410   1
  -7  -3   0 7515.43 157.540   1
  -7   3   0 8180.99 654.940   1
   7  -3   0 7364.68 962.600   1
   7   3   0 8009.40 398.650   1
  -7  -3   0 8369.38 534.040   1
   7   3   0 7975.27 475.140   1
  -7   3   0 9149.30 1284.29   1
   7   3   0 8143.28 476.670   1
  -7  -3   0 7961.79 439.470   1
  -7   3   0 7841.99 386.590   1
   7   3   0 7727.62 415.820   1
  -3   8  -1 47884.1 1638.92   1
   3  -8   1 49715.6 1697.41   1
  -3  -8  -1 46940.3 1641.42   1
   3   8   1 47246.1 1618.42   1
  -3  -8  -1 51646.8 1814.18   1
  -3  -8  -1 48203.1 1594.20   1
   3   8   1 51374.0 1707.51   1
  -3   8  -1 50907.1 1789.10   1
   3   8   1 50869.2 1677.13   1
   3  -8   1 46857.5 1644.47   1
  -3   8  -1 50389.1 1885.36   1
   7   1  -6 58953.8 1157.78   1
  -7   1   6 62622.8 1279.77   1
   7   1  -6 60413.9 1217.83   1
   7  -1  -6 61248.1 1241.57   1
   7   1  -6 63522.8 1264.93   1
  -7   1   6 64451.2 1378.19   1
   7  -1  -6 63992.2 1303.83   1
  -7  -1   6 61287.7 1215.68   1
   0  -3  10 17823.1 880.840   1
   0  -3 -10 18162.6 916.230   1
   0   3 -10 16628.8 1152.05   1
   0   3  10 16502.7 791.580   1
   0   3 -10 17996.0 982.940   1
   0  -3  10 16811.6 1286.05   1
   0  -3 -10 18545.0 1098.41   1
   5  -6  -5 5942.67 750.520   1
   5   6  -5 5088.84 988.000   1
   5  -6  -5 6026.93 922.170   1
  -5   6   5 6052.04 1213.63   1
  -5  -6   5 6850.54 603.650   1
   5   6  -5 6776.25 585.530   1
  -5  -6   5 6069.17 434.360   1
  -5   6   5 6852.22 660.890   1
   1  -6  -8 3066.24 549.110   1
  -1   6   8 3040.19 654.090   1
   1  -6  -8 1832.23 391.590   1
   1  -6  -8 2678.17 222.000   1
  -1   6   8 2762.95 227.100   1
  -1  -6   8 3827.87 734.130   1
  -1  -6   8 2517.20 360.310   1
   1   6  -8 2329.31 548.570   1
   7  -1   2 14576.2 683.440   1
  -7   1  -2 15649.9 859.240   1
  -7  -1  -2 15458.6 701.860   1
   7   1   2 14743.8 629.040   1
   7   1   2 14783.2 733.730   1
   7   1   2 13412.6 1558.87   1
   7   1   2 15023.8 697.140   1
  -7  -1  -2 15509.3 772.640   1
  -7   1  -2 15937.1 788.780   1
   5   4   5 19260.2 872.460   1
  -5  -4  -5 18773.3 832.710   1
   5   4   5 19657.6 852.940   1
  -5   4  -5 20219.4 920.050   1
  -5   4  -5 21381.4 971.290   1
   5  -4   5 17408.5 1002.10   1
  -5  -4  -5 20292.5 894.530   1
  -5  -4  -5 20779.5 932.210   1
   5   4   5 18045.8 857.530   1
   5   4   5 19720.0 895.660   1
  -5   4  -5 20244.8 975.890   1
   5  -4   5 20510.2 897.300   1
  -6  -5  -1 28858.0 1279.61   1
   6   5   1 30174.7 1243.71   1
   6   5   1 28136.7 1161.25   1
  -6  -5  -1 29256.1 1227.34   1
   6   5   1 30354.8 1248.95   1
  -6  -5  -1 30376.7 1263.04   1
   6  -5   1 30890.9 1245.45   1
  -6   5  -1 29208.6 1175.94   1
  -6   5  -1 27945.8 1274.63   1
  -6   5  -1 30751.6 1331.72   1
  -1   2 -10 8293.23 1205.79   1
  -1  -2 -10 8554.16 1213.64   1
   1   2  10 5642.86 918.110   1
  -1  -2 -10 7101.80 534.500   1
  -1   2 -10 7396.70 739.090   1
   1  -2  10 5730.98 954.200   1
  -1  -2 -10 7691.52 558.380   1
   1  -2  10 8141.39 755.540   1
  -1   2 -10 7112.43 731.540   1
   1  -5  -9 48787.3 1696.48   1
   1  -5  -9 45707.1 1504.94   1
   1  -5  -9 44149.5 1556.87   1
   1  -5  -9 42707.7 1550.43   1
   1   5  -9 48382.6 1703.17   1
  -1  -5   9 49038.7 1718.25   1
  -1  -5   9 47461.0 1589.16   1
   1   5  -9 47962.0 1598.96   1
   3  -8  -3 210.930 169.500   1
  -3   8   3 146.470 151.290   1
  -3  -8   3 80.1400 129.400   1
  -3  -8   3 182.970 87.9600   1
   3   8  -3 294.250 205.710   1
  -3   8   3 442.850 151.900   1
  -3  -8   3 360.000 192.130   1
  -4   5   8 7296.95 1158.44   1
   4  -5  -8 7787.44 952.410   1
   4  -5  -8 6646.33 475.180   1
  -4   5   8 7136.15 516.260   1
   4   5  -8 7376.99 557.550   1
  -4  -5   8 5576.53 983.690   1
   4   5  -8 7177.04 462.660   1
  -4  -5   8 7291.73 459.040   1
  -4  -5   8 7414.96 590.340   1
  -3   3  10 152.590 121.450   1
   3  -3 -10 -41.380 233.780   1
  -3  -3  10 177.150 163.730   1
  -3  -3  10 86.3000 86.7600   1
   3   3 -10 65.5400 64.1500   1
   3  -3 -10 156.010 106.320   1
   3   3 -10 684.000 245.540   1
   3  -3 -10 254.070 187.870   1
  -3   7   6 13353.9 1045.04   1
   3  -7  -6 12117.3 628.890   1
   3  -7  -6 11436.8 1204.45   1
  -3   7   6 12294.1 653.530   1
   3   7  -6 13176.1 828.300   1
  -3  -7   6 11661.3 643.250   1
  -3  -7   6 12361.7 572.230   1
  -3  -7   6 11180.5 710.430   1
  -5  -5  -4 10593.5 517.480   1
  -5  -5  -4 10487.3 575.530   1
   5   5   4 9726.04 503.550   1
  -5   5  -4 9997.39 965.360   1
   5   5   4 9963.07 546.670   1
   5  -5   4 10150.0 533.390   1
  -5   5  -4 10085.7 557.540   1
   5   5   4 9853.35 570.800   1
  -5  -5  -4 10095.0 495.030   1
  -5   5  -4 10981.0 678.940   1
  -5  -5  -4 11472.2 813.780   1
   2  -6  -8 721.580 181.700   1
  -2   6   8 1035.43 282.730   1
  -2   6   8 578.870 140.480   1
   2  -6  -8 487.380 100.190   1
  -2  -6   8 376.830 75.2400   1
  -2  -6   8 548.520 213.860   1
  -2  -6   8 334.670 136.950   1
   2   6  -8 526.620 221.290   1
   2  -5  -9 286.800 159.120   1
   2  -5  -9 -93.720 206.060   1
   2  -5  -9 51.5800 37.6000   1
  -2   5   9 151.870 100.520   1
  -2  -5   9 191.420 76.5100   1
   2   5  -9 67.0000 243.040   1
   2   5  -9 165.860 71.7400   1
  -2  -5   9 275.060 160.730   1
  -5  -4   8 8013.53 784.630   1
  -5   4   8 9877.20 954.850   1
   5  -4  -8 8878.46 724.020   1
   5   4  -8 10068.4 646.140   1
  -5   4   8 9620.93 828.350   1
   5  -4  -8 8871.39 687.280   1
  -5  -4   8 9403.43 689.580   1
   5   4  -8 9526.65 508.780   1
  -3   0  -9 -130.72 148.360   1
  -3   0  -9 155.360 147.700   1
   3   0   9 212.290 107.260   1
   3   0   9 319.870 175.470   1
  -3   0  -9 389.500 192.410   1
  -4  -2  10 4159.62 393.970   1
   4  -2 -10 5896.47 1073.79   1
   4   2 -10 4309.80 338.230   1
   4  -2 -10 5181.68 963.020   1
   4   2 -10 6367.22 1085.64   1
   4  -2 -10 4376.47 608.100   1
  -4   2  10 3901.39 559.350   1
  -4   2  10 6083.83 877.700   1
  -4  -2  10 5385.33 1018.10   1
   6  -2  -8 12791.1 706.360   1
  -6   2   8 12196.9 725.440   1
   6  -2  -8 10797.3 937.630   1
   6   2  -8 13124.6 673.290   1
  -6   2   8 12901.7 883.610   1
  -6  -2   8 11608.8 703.130   1
   6   2  -8 11057.6 613.230   1
  -6   2   8 12922.5 765.230   1
   6   2  -8 12857.6 711.010   1
   6   2  -8 11924.6 675.120   1
  -6  -2   8 13221.6 799.500   1
   4   0   8 171.190 162.180   1
   4   0   8 176.280 83.2000   1
  -4   0  -8 -111.45 195.800   1
  -4   0  -8 207.630 110.530   1
   4   0   8 -78.390 138.700   1
  -4   0  -8 112.460 157.680   1
  -3   5  -7 96594.6 1927.84   1
  -3   5  -7 101013. 1927.11   1
   3  -5   7 94783.2 1824.42   1
   3  -5   7 102190. 1895.16   1
  -3  -5  -7 102231. 2158.04   1
  -3   5  -7 96295.1 2037.53   1
  -3  -5  -7 97753.6 1794.19   1
  -3  -5  -7 97669.8 1844.68   1
  -3  -5  -7 98270.6 1666.02   1
   3   5   7 99746.7 1692.42   1
   5  -5  -7 13774.1 927.270   1
  -5   5   7 13808.0 850.820   1
   5   5  -7 13927.1 682.960   1
  -5  -5   7 13230.2 749.810   1
  -5  -5   7 12913.0 674.110   1
  -5   5   7 13898.0 681.580   1
   5  -5  -7 11810.8 853.700   1
  -4  -4   9 1048.10 247.700   1
  -4  -4   9 753.780 192.110   1
   4   4  -9 1151.75 209.380   1
  -4  -4   9 671.780 140.470   1
  -4   4   9 924.510 200.530   1
   4  -4  -9 728.600 144.340   1
   4   4  -9 938.320 235.220   1
   4  -4  -9 993.010 246.070   1
   0  -6  -8 13889.9 955.960   1
   0  -6  -8 14734.6 744.260   1
   0  -6  -8 14734.1 721.440   1
   0  -6   8 15300.9 873.750   1
   0  -6   8 14650.9 681.290   1
   0   6  -8 13775.5 989.650   1
  -6   4  -3 9396.95 470.490   1
  -6  -4  -3 9411.27 451.310   1
  -6   4  -3 9860.65 702.280   1
   6   4   3 9287.43 455.840   1
   6   4   3 8630.51 475.330   1
  -6  -4  -3 9206.99 538.440   1
  -6   4  -3 8787.75 695.750   1
  -6  -4  -3 9628.80 774.130   1
   6   4   3 8881.65 520.790   1
   6  -4   3 9531.93 508.480   1
   6   4   3 9486.08 545.220   1
   6  -4   3 9063.10 534.530   1
  -6   0  -5 199.790 155.830   1
   6   0   5 140.210 132.940   1
   6   0   5 31.1300 114.730   1
  -6   0  -5 106.180 112.270   1
  -6   0  -5 300.000 158.650   1
   6   0   5 187.920 85.9300   1
  -1   8   5 128673. 2211.25   1
   1  -8  -5 129185. 2417.66   1
   1   8  -5 128752. 2390.09   1
  -1  -8   5 119423. 2286.05   1
   0  -9   0 -14.610 153.210   1
   0   9   0 159.290 212.520   1
   0  -9   0 124.410 200.100   1
   0   9   0 165.020 155.260   1
   0  -9   0 16.8600 100.750   1
   6  -3   4 18074.8 843.270   1
   6   3   4 18166.9 925.270   1
   6   3   4 19661.0 853.830   1
   6   3   4 19402.1 870.350   1
  -6  -3  -4 18598.1 873.730   1
  -6  -3  -4 18542.2 804.000   1
  -6   3  -4 18934.5 907.490   1
  -6  -3  -4 20145.9 986.280   1
  -6   3  -4 19497.9 851.900   1
   6   3   4 18581.5 842.550   1
  -6   3  -4 19322.0 940.670   1
   6  -3   4 19956.0 847.380   1
   4  -7  -5 19860.5 1362.52   1
  -4   7   5 19676.9 1119.33   1
  -4  -7   5 20141.4 909.450   1
  -4   7   5 21881.5 943.100   1
   4  -7  -5 20672.8 953.690   1
   4   7  -5 21849.5 943.170   1
  -4   7   5 19055.1 997.360   1
  -4  -7   5 22349.4 1138.90   1
   3  -6   6 55522.7 1872.14   1
  -3   6  -6 57618.7 1987.75   1
  -3  -6  -6 61628.6 1341.17   1
  -3  -6  -6 57076.6 1918.99   1
  -3  -6  -6 56899.4 1909.12   1
  -3   6  -6 57747.8 1975.78   1
   3   6   6 57812.5 1833.51   1
   3  -6   6 62070.7 1241.01   1
   3   6   6 55650.8 2011.13   1
  -3   6  -6 59441.8 1287.58   1
   2   0 -11 177.400 133.270   1
   2   0 -11 185.770 195.830   1
  -2   0  11 93.4100 134.010   1
  -2   0  11 -42.000 247.600   1
  -3   1  -9 75.4100 173.950   1
  -3  -1  -9 -25.160 291.980   1
   3  -1   9 334.740 123.930   1
  -3  -1  -9 -174.77 120.640   1
  -3   1  -9 300.370 103.870   1
  -3  -1  -9 358.980 139.950   1
   3  -1   9 61.4700 95.1400   1
   3   1   9 116.530 123.850   1
  -3   1  -9 206.560 127.570   1
  -4   1  -8 23191.0 1121.15   1
   4  -1   8 25118.3 1068.84   1
  -4  -1  -8 22431.9 1037.00   1
  -4   1  -8 21905.7 1379.89   1
   4  -1   8 22878.6 987.780   1
   4   1   8 23372.9 999.410   1
  -4  -1  -8 22874.2 990.290   1
   4  -1   8 22431.0 1044.87   1
  -4   1  -8 22893.3 1322.80   1
   4   1   8 22875.7 1011.45   1
  -4  -1  -8 22596.0 982.020   1
  -6  -5   5 1224.59 289.380   1
  -6   5   5 1263.98 323.740   1
   6   5  -5 1171.14 269.150   1
  -6  -5   5 1512.87 397.820   1
   6  -5  -5 1994.00 482.800   1
   6   5  -5 1485.64 236.720   1
  -6   5   5 2039.68 374.940   1
   6  -5  -5 1166.46 274.170   1
   6   5  -5 1776.30 393.810   1
  -1   0  11 43.0700 100.840   1
   1   0 -11 148.700 136.740   1
  -1   0  11 129.740 143.000   1
   1   0 -11 -413.83 233.800   1
   0  -8  -5 11729.7 882.330   1
   0   8   5 13218.1 725.550   1
   0   8   5 13299.3 238.910   1
   0  -8  -5 13468.5 708.480   1
   0   8  -5 12698.0 735.070   1
   0  -8   5 13301.5 838.530   1
   0  -5  -9 13056.5 983.530   1
   0  -5  -9 11252.1 547.830   1
   0  -5  -9 11728.2 672.470   1
   0  -5  -9 10246.0 837.230   1
   0  -5   9 10247.2 720.130   1
   0   5  -9 10941.9 717.610   1
   0   5  -9 11297.7 726.810   1
   0  -5   9 13931.7 1310.48   1
  -2  -6  -7 7193.02 573.380   1
  -2  -6  -7 6422.50 554.860   1
  -2  -6  -7 8057.12 1123.05   1
  -2   6  -7 7827.70 810.610   1
   2  -6   7 6078.23 644.780   1
   2  -6   7 7988.05 929.240   1
  -2   6  -7 6497.56 482.150   1
  -2   6  -7 9270.92 1347.69   1
   4  -6  -7 27149.3 1197.54   1
   4  -6  -7 27403.4 1134.37   1
  -4   6   7 29995.5 1241.14   1
  -4   6   7 28682.8 1336.55   1
  -4  -6   7 26451.8 1277.57   1
  -4  -6   7 27222.0 1149.51   1
   4   6  -7 30422.7 1292.90   1
   0   9   1 78627.1 1517.60   1
   0   9   1 78490.2 1539.06   1
   0  -9   1 81066.9 1553.71   1
   0   9  -1 79593.4 1554.71   1
   0  -9  -1 75261.3 1467.80   1
   0  -9   1 77334.4 1540.19   1
   0   9   1 81968.7 1544.78   1
   0   9  -1 82656.2 1597.37   1
   0  -9  -1 77965.2 1521.74   1
   0  -9  -1 77807.3 1578.12   1
  -7   2   6 355.280 151.790   1
  -7   2   6 55.9300 116.820   1
   7   2  -6 93.5900 101.790   1
  -7  -2   6 134.890 99.6000   1
   7  -2  -6 166.900 108.210   1
  -7   2   6 191.570 279.850   1
  -7  -2   6 -80.870 226.450   1
   7   2  -6 143.950 109.670   1
   7   2  -6 -60.140 101.520   1
   7  -2  -6 117.690 126.490   1
   6  -1   5 8547.75 435.260   1
  -6  -1  -5 9247.91 1158.23   1
   6  -1   5 7447.68 550.350   1
   6   1   5 7490.08 540.850   1
  -6  -1  -5 7596.85 475.980   1
   6   1   5 7415.82 511.410   1
   6  -1   5 7206.04 1045.19   1
  -6  -1  -5 8155.05 457.550   1
  -6   1  -5 8259.72 494.020   1
  -6   1  -5 7930.59 505.380   1
   1  -7  -7 23818.9 952.380   1
  -1   7   7 24006.5 952.950   1
   1  -7  -7 21110.2 985.810   1
  -1   7   7 25820.3 1195.32   1
   1  -7  -7 20534.6 947.890   1
  -1  -7   7 21066.1 974.370   1
  -1  -7   7 21197.3 893.170   1
   1   7  -7 23700.1 1063.95   1
  -5   3  -6 1108.13 286.800   1
   5  -3   6 660.380 138.020   1
   5  -3   6 927.430 225.280   1
  -5   3  -6 942.340 220.790   1
  -5  -3  -6 1122.14 247.140   1
  -5  -3  -6 939.420 189.030   1
   5   3   6 750.900 149.100   1
  -5   3  -6 1075.92 223.480   1
  -5  -3  -6 692.710 195.730   1
   5   3   6 712.250 168.600   1
  -2  -5  -8 8109.87 1369.50   1
  -2  -5  -8 8536.88 410.440   1
  -2  -5  -8 6288.12 480.990   1
  -2  -5  -8 6909.47 853.740   1
  -2   5  -8 6776.88 656.780   1
  -2   5  -8 8499.76 1137.99   1
  -2   5  -8 7067.22 1220.63   1
   2  -5   8 8304.97 1286.28   1
   2  -5   8 6128.76 747.100   1
   7  -3  -5 3904.09 798.630   1
  -7  -3   5 4801.65 808.490   1
  -7   3   5 4406.40 582.750   1
   7   3  -5 4488.67 587.100   1
  -7  -3   5 4696.63 713.710   1
   7   3  -5 4611.55 360.310   1
  -7   3   5 5023.36 1071.20   1
   7   3  -5 4576.17 480.840   1
   3   8   2 67710.7 1519.40   1
  -3  -8  -2 70034.0 1512.91   1
  -3   8  -2 72185.6 1477.79   1
   3   8   2 72216.3 1325.89   1
  -3   8  -2 68889.1 1456.03   1
   3   8   2 71362.4 1337.86   1
  -3   8  -2 66677.0 1323.97   1
  -3  -8  -2 67652.2 1300.51   1
   3  -8   2 72324.3 1435.46   1
  -3  -8  -2 68266.5 1424.24   1
   7   2   2 9090.70 491.620   1
   7   2   2 8857.03 511.020   1
  -7   2  -2 8865.01 650.730   1
  -7  -2  -2 10430.6 661.340   1
   7   2   2 8826.56 507.510   1
   7   2   2 7794.67 1113.42   1
  -7   2  -2 9320.23 553.090   1
  -7  -2  -2 9005.85 503.540   1
   7  -2   2 8530.16 508.560   1
   7   3   1 5508.86 363.020   1
  -7  -3  -1 5978.49 476.360   1
   7   3   1 4604.81 736.670   1
  -7   3  -1 7032.92 1108.49   1
   7   3   1 5410.82 417.980   1
  -7  -3  -1 6139.65 501.060   1
   7   3   1 6180.07 437.720   1
  -7  -3  -1 5485.13 359.130   1
   7  -3   1 5685.05 438.630   1
  -7   3  -1 5649.78 467.830   1
  -2   1  11 14350.2 1019.74   1
   2  -1 -11 16443.6 839.630   1
   2   1 -11 15875.7 764.110   1
   2  -1 -11 14757.5 712.680   1
   2  -1 -11 15769.5 925.460   1
   2   1 -11 17837.4 1445.73   1
  -2  -1  11 17373.1 1046.64   1
  -2   1  11 16992.5 941.060   1
  -2  -1  11 14855.5 716.390   1
   1  -9   0 143904. 2605.06   1
  -1   9   0 149260. 2719.63   1
   1   9   0 145460. 2602.11   1
  -1   9   0 147746. 2718.73   1
   1   9   0 136674. 2426.29   1
  -1  -9   0 136774. 2584.90   1
   1  -9   0 140407. 2632.20   1
   1  -1 -11 6506.09 903.420   1
   1   1 -11 6532.16 842.140   1
   1   1 -11 6167.37 933.320   1
  -1   1  11 6340.28 926.050   1
   1  -1 -11 5584.75 1006.41   1
  -1  -1  11 6248.46 1122.76   1
  -1   1  11 4679.39 557.140   1
  -1  -1  11 4913.39 497.930   1
  -4  -5  -6 889.720 212.840   1
  -4  -5  -6 1232.23 219.690   1
  -4   5  -6 1226.25 270.220   1
   4   5   6 808.970 151.710   1
  -4  -5  -6 1101.94 250.330   1
  -4   5  -6 1346.79 271.460   1
   4   5   6 939.810 220.560   1
  -4   5  -6 884.510 197.200   1
   4  -5   6 1127.74 228.000   1
  -1   9   1 68957.6 1343.77   1
  -1  -9   1 67140.6 1285.44   1
   1  -9  -1 65706.3 1372.86   1
   1  -9  -1 61338.7 1322.87   1
  -1  -9   1 63530.0 1353.79   1
   1   9  -1 67998.1 1445.07   1
  -1   9   1 66846.6 1413.49   1
   1  -9  -1 62708.2 1295.64   1
  -1  -9   1 64829.4 1284.44   1
   7   4  -2 23314.7 929.240   1
  -7   4   2 23221.4 1035.72   1
   7  -4  -2 22900.8 1007.18   1
   7   4  -2 23743.2 1039.40   1
  -7  -4   2 23595.3 1017.74   1
  -7   4   2 22896.7 928.600   1
   7   4  -2 24093.0 1000.24   1
   7   4  -2 22464.3 980.280   1
  -7  -4   2 23433.1 1027.51   1
   7   4  -2 25168.5 1001.71   1
  -5  -3   9 2687.57 289.200   1
   5   3  -9 3775.50 872.550   1
   5  -3  -9 4199.35 689.260   1
   5  -3  -9 3088.78 507.750   1
   5   3  -9 3502.78 208.650   1
   5  -3  -9 3948.86 703.020   1
  -5   3   9 2538.06 521.500   1
  -5  -3   9 2807.64 347.500   1
  -5  -3   9 3219.54 520.430   1
  -5   3   9 2867.24 448.990   1
   4   7   3 152.790 111.630   1
   4   7   3 -32.510 154.050   1
  -4  -7  -3 93.0500 49.3500   1
   4   7   3 235.110 91.1400   1
  -4  -7  -3 -26.940 129.970   1
  -4  -7  -3 420.450 207.590   1
   4   7   3 185.720 93.1400   1
  -4   7  -3 196.190 129.990   1
   4  -7   3 181.480 122.550   1
  -4   7  -3 171.590 140.150   1
  -4   7  -3 318.110 209.820   1
  -2   8   5 119569. 2107.04   1
   2  -8  -5 113405. 2081.33   1
   2  -8  -5 113180. 2161.21   1
  -2   8   5 119151. 2242.65   1
  -2  -8   5 116224. 2149.91   1
   2   8  -5 117478. 2194.63   1
  -2  -8   5 117012. 2031.67   1
  -3  -8   4 56395.0 1938.71   1
   3  -8  -4 55478.1 1842.76   1
  -3   8   4 57949.3 1930.67   1
  -3  -8   4 54355.3 1840.86   1
   3   8  -4 57878.8 1935.32   1
  -3   8   4 56200.8 1948.91   1
  -3  -8   4 56585.4 1818.77   1
   3  -8  -4 51903.6 1835.33   1
   1  -4 -10 9753.92 526.320   1
   1  -4 -10 10589.2 1073.02   1
   1  -4 -10 10328.1 701.370   1
   1   4 -10 11068.9 795.130   1
  -1  -4  10 10068.2 685.950   1
  -1  -4  10 10609.0 572.250   1
   1   4 -10 11269.4 1071.22   1
   5   7  -1 19843.6 869.480   1
  -5  -7   1 20020.0 1062.24   1
   5   7  -1 20853.3 270.430   1
   5   7  -1 18792.2 1044.05   1
  -5  -7   1 20375.4 861.950   1
   5   7  -1 20620.3 935.290   1
  -5  -7   1 21675.4 908.950   1
  -5   7   1 20257.4 934.470   1
  -5   7   1 20157.5 1326.73   1
  -5   7   1 20650.9 983.540   1
   0  -7  -7 8350.10 872.500   1
   0  -7  -7 9292.83 1190.29   1
   0   7   7 10488.0 655.960   1
   0   7  -7 9188.38 854.700   1
   0  -7   7 9204.07 905.120   1
   0  -7   7 10415.9 1070.05   1
  -2   7   7 35745.8 1207.95   1
  -2   7   7 35633.3 1410.79   1
   2  -7  -7 34732.0 1151.92   1
   2  -7  -7 34631.6 1495.72   1
   2   7  -7 34861.3 1250.15   1
  -2  -7   7 32567.7 1377.32   1
  -2  -7   7 34274.2 1127.98   1
  -2  -7   7 34964.8 1293.34   1
  -3   4  -8 3271.34 480.640   1
  -3  -4  -8 2506.44 510.530   1
   3   4   8 2381.34 462.290   1
  -3   4  -8 2229.80 515.630   1
  -3  -4  -8 2473.04 204.880   1
  -3   4  -8 3023.12 562.050   1
  -3  -4  -8 2304.16 360.420   1
   3  -4   8 2941.14 662.150   1
   3  -4   8 2142.61 287.950   1
  -5   7   2 5018.64 919.310   1
   5   7  -2 4655.19 329.190   1
  -5  -7   2 4658.24 324.320   1
   5   7  -2 4940.41 779.540   1
   5  -7  -2 3805.98 646.900   1
  -5  -7   2 4555.28 341.750   1
   5   7  -2 4579.23 331.740   1
  -5   7   2 5728.22 756.720   1
  -5   7   2 4706.02 479.210   1
  -5  -7   2 4661.86 972.640   1
   5   7  -2 4128.70 951.330   1
  -7  -4   3 355.140 144.880   1
   7   4  -3 94.1000 80.6700   1
  -7   4   3 134.690 195.110   1
   7   4  -3 25.3400 66.8600   1
   7   4  -3 78.4600 65.3400   1
  -7  -4   3 38.3600 136.310   1
   7   4  -3 58.3800 51.7100   1
  -7   4   3 525.020 258.250   1
   3  -5  -9 19534.2 1005.67   1
  -3   5   9 20784.4 382.920   1
  -3   5   9 22265.5 1518.09   1
   3  -5  -9 19503.6 874.110   1
  -3  -5   9 20908.3 576.340   1
   3   5  -9 21088.4 964.700   1
  -3  -5   9 21412.6 879.640   1
   3   5  -9 21333.0 868.950   1
   2  -4 -10 5447.80 687.140   1
   2  -4 -10 5379.12 503.860   1
   2  -4 -10 6868.18 1093.75   1
  -2  -4  10 7180.53 1059.69   1
   2   4 -10 5511.84 552.210   1
  -2  -4  10 5410.19 400.520   1
   2   4 -10 5356.10 690.220   1
   7   4  -1 863.620 176.210   1
  -7  -4   1 1148.95 277.730   1
   7   4  -1 770.260 246.300   1
   7   4  -1 930.220 259.820   1
  -7  -4   1 1169.64 282.770   1
   7   4  -1 1167.64 210.080   1
   7   4  -1 1274.30 228.310   1
  -7   4   1 1136.35 255.370   1
  -7   4   1 1525.43 259.500   1
   7  -4  -1 949.810 287.530   1
  -7   4   1 1389.51 298.780   1
   1  -9   1 4021.33 940.040   1
  -1  -9  -1 5036.34 699.280   1
  -1   9  -1 6504.50 876.030   1
  -1  -9  -1 5532.00 778.790   1
   1  -9   1 5467.18 452.100   1
   1   9   1 6723.15 980.190   1
   1   9   1 5121.40 722.870   1
  -1   9  -1 6143.69 982.690   1
   1  -9   1 5601.55 653.480   1
  -1  -9  -1 5530.34 857.750   1
  -2   0 -10 619.190 239.870   1
   2   0  10 566.540 194.570   1
  -2   0 -10 417.370 149.930   1
  -2   0 -10 458.500 210.330   1
   2   0  10 247.160 123.200   1
   3  -6  -8 418.230 193.770   1
   3  -6  -8 16.7800 73.8800   1
  -3   6   8 76.2500 69.9100   1
  -3   6   8 132.690 128.480   1
  -3  -6   8 -198.65 201.260   1
  -3  -6   8 257.360 142.130   1
   3   6  -8 137.760 125.060   1
  -3  -6   8 34.2400 23.9500   1
   0   9   2 40965.2 1385.01   1
   0  -9   2 37201.9 1334.16   1
   0  -9  -2 36584.7 1278.07   1
   0   9  -2 38934.0 1406.31   1
   0   9   2 39514.5 1393.13   1
   0   9  -2 41901.6 1473.76   1
   0  -9   2 39085.3 1569.37   1
   0  -9  -2 38104.1 1392.03   1
   0   9   2 37612.7 1336.45   1
   0  -9   2 39171.0 1346.87   1
   0  -9  -2 40258.6 1442.79   1
   6   5   2 974.570 216.840   1
   6   5   2 786.390 178.370   1
   6   5   2 702.650 200.800   1
  -6  -5  -2 666.100 178.170   1
  -6  -5  -2 956.790 238.730   1
  -6  -5  -2 662.920 198.110   1
  -6   5  -2 827.440 234.160   1
  -6   5  -2 692.800 179.870   1
   6  -5   2 915.270 213.560   1
  -6   5  -2 698.000 132.860   1
   3   0 -11 23.9800 144.470   1
   3   0 -11 144.320 115.830   1
  -3   0  11 114.490 79.6700   1
  -3   0  11 501.090 174.130   1
   3   0 -11 -114.44 169.430   1
   5   6   3 1924.26 410.670   1
  -5  -6  -3 1891.63 173.060   1
  -5  -6  -3 2077.96 136.150   1
   5   6   3 1598.21 406.320   1
  -5  -6  -3 2002.68 440.240   1
  -5  -6  -3 2199.31 502.410   1
   5   6   3 1555.93 209.780   1
  -5  -6  -3 2417.38 444.210   1
  -5   6  -3 2786.37 501.790   1
   5  -6   3 1983.30 422.970   1
  -5   6  -3 2501.08 410.280   1
  -5   6  -3 1831.64 379.430   1
   5   0   7 315.260 181.320   1
  -5   0  -7 197.800 121.070   1
   5   0   7 165.540 99.4300   1
  -5   0  -7 163.970 162.770   1
   5   0   7 274.540 96.0900   1
  -5   0  -7 112.700 179.010   1
   7   0  -7 58.0700 251.110   1
  -7   0   7 138.830 152.900   1
   7   0  -7 309.200 146.290   1
  -7   0   7 128.340 132.290   1
   7   0  -7 112.120 147.160   1
  -2  -8  -4 351.870 131.160   1
   2  -8   4 569.260 160.760   1
  -2   8  -4 547.250 170.230   1
   2   8   4 402.620 91.7700   1
  -2   8  -4 572.350 179.650   1
   2   8   4 899.840 273.430   1
  -2   8  -4 310.150 111.430   1
   2   8   4 456.830 139.320   1
   3  -2   9 2440.89 531.730   1
  -3  -2  -9 2240.90 375.510   1
  -3   2  -9 2252.16 433.960   1
  -3   2  -9 2075.64 464.670   1
  -3  -2  -9 2301.46 369.270   1
   3   2   9 2021.71 284.490   1
  -3   2  -9 2322.43 373.400   1
  -3  -2  -9 2641.50 485.380   1
   1  -3  10 4953.69 816.810   1
  -1  -3 -10 4865.06 908.110   1
  -1   3 -10 4952.84 802.910   1
   1  -3  10 3383.00 398.260   1
  -1   3 -10 3846.80 645.430   1
  -1  -3 -10 3325.60 187.200   1
  -1   3 -10 3249.00 504.430   1
   1   3  10 3335.85 553.710   1
  -1  -3 -10 4788.75 823.930   1
   4   6   5 6774.45 825.660   1
   4  -6   5 8087.58 509.110   1
   4   6   5 7347.84 511.130   1
  -4  -6  -5 8450.57 864.610   1
  -4  -6  -5 7661.16 441.140   1
  -4   6  -5 8899.11 615.970   1
  -4  -6  -5 7852.90 464.710   1
  -4  -6  -5 8181.60 453.700   1
   4   6   5 6557.79 929.170   1
  -4   6  -5 8117.50 827.350   1
  -4   6  -5 7970.44 618.450   1
  -4  -4  -7 288.840 160.870   1
   4   4   7 308.590 82.8400   1
  -4  -4  -7 361.910 145.630   1
  -4  -4  -7 446.850 106.280   1
  -4   4  -7 412.790 110.980   1
  -4   4  -7 578.120 190.020   1
   4   4   7 310.940 106.120   1
   4  -4   7 666.020 152.790   1
  -6   4   7 25044.1 1112.24   1
   6  -4  -7 23390.0 1337.09   1
  -6   4   7 23391.8 1099.15   1
   6   4  -7 26154.5 1114.74   1
  -6  -4   7 22893.1 970.690   1
   6   4  -7 25908.9 1035.91   1
  -6  -4   7 24776.0 1091.06   1
   6   4  -7 22635.2 981.460   1
   6  -4  -7 24855.9 1107.64   1
  -1  -9   2 4661.26 439.150   1
  -1   9   2 4914.13 385.790   1
   1  -9  -2 5107.12 771.810   1
  -1  -9   2 5030.62 387.750   1
  -1   9   2 4029.66 925.220   1
   1  -9  -2 5782.79 816.470   1
  -1  -9   2 4817.31 907.040   1
  -1   9   2 5417.92 767.190   1
   1  -9  -2 4067.99 474.540   1
   1   9  -2 5337.76 711.750   1
  -4  -2  -8 5034.68 846.180   1
  -4   2  -8 4013.58 840.340   1
  -4   2  -8 4551.11 633.310   1
  -4  -2  -8 4669.09 879.380   1
   4  -2   8 4661.19 775.770   1
  -4   2  -8 5325.65 707.830   1
  -4  -2  -8 4394.57 336.780   1
   4   2   8 3496.58 531.700   1
   4  -2   8 3136.85 855.130   1
   4   2   8 3802.32 639.090   1
   4  -2   8 3069.02 449.030   1
   7   0   3 203.760 96.6500   1
   7   0   3 96.6100 32.9100   1
  -7   0  -3 190.610 122.080   1
   7   0   3 91.7200 30.3800   1
  -7   0  -3 -133.58 203.960   1
   7   0   3 148.830 90.3900   1
  -5   6   6 4391.54 749.720   1
   5  -6  -6 4190.85 623.420   1
  -5   6   6 6046.87 878.420   1
  -5  -6   6 4963.34 527.110   1
   5   6  -6 5166.24 515.700   1
   5  -6  -6 5123.02 879.400   1
  -5  -6   6 5918.09 1049.80   1
   0   0 -11 239.030 105.090   1
   0   0  11 89.2900 100.520   1
   0   0  11 -102.32 226.320   1
   0   0 -11 91.1300 141.870   1
   5   7   0 25781.0 1106.86   1
   5   7   0 24119.9 1038.70   1
   5   7   0 28490.7 1165.74   1
  -5  -7   0 26911.0 1114.42   1
  -5  -7   0 26179.8 1031.62   1
   5   7   0 26359.1 1033.61   1
  -5  -7   0 26167.9 1352.35   1
  -5   7   0 27715.5 1289.56   1
  -5   7   0 26737.2 1182.02   1
   5  -7   0 27275.0 1149.38   1
  -5   7   0 25905.6 1087.50   1
  -2   1 -10 13466.4 686.130   1
  -2   1 -10 15757.0 1020.69   1
  -2  -1 -10 14779.8 846.750   1
  -2  -1 -10 14709.8 773.790   1
   2   1  10 13458.5 670.440   1
   2   1  10 14605.1 740.530   1
  -2   1 -10 13723.2 708.030   1
   2  -1  10 15090.2 748.140   1
  -2  -1 -10 13834.6 669.660   1
  -2  -7  -6 426.480 131.410   1
   2   7   6 92.7200 75.0700   1
   2  -7   6 341.050 185.120   1
  -2   7  -6 402.050 141.980   1
  -2   7  -6 362.610 192.340   1
  -2   7  -6 328.710 135.850   1
  -5  -7   3 127.550 101.960   1
  -5   7   3 43.2300 50.3600   1
   5   7  -3 248.150 96.9300   1
   5   7  -3 83.8000 56.4700   1
  -5   7   3 -19.840 140.450   1
  -5   7   3 187.130 157.640   1
   5  -7  -3 211.810 92.3900   1
  -5  -7   3 60.9500 48.9600   1
   5   7  -3 196.660 64.0400   1
   5  -7  -3 350.640 168.470   1
  -5  -7   3 27.1600 101.720   1
  -6   2  -5 124161. 2312.08   1
  -6  -2  -5 113096. 2643.56   1
  -6  -2  -5 120954. 2127.24   1
   6  -2   5 115010. 2114.78   1
   6   2   5 119833. 2108.39   1
  -6  -2  -5 125928. 2289.30   1
   6  -2   5 122747. 2089.27   1
   6   2   5 123520. 2155.63   1
  -6   2  -5 122320. 2416.86   1
   6   2   5 119132. 2169.20   1
   3  -1 -11 10034.0 594.580   1
   3   1 -11 9968.12 563.240   1
  -3  -1  11 9422.06 533.920   1
  -3   1  11 8609.87 814.900   1
   3   1 -11 8343.78 655.330   1
  -3  -1  11 11714.7 922.520   1
  -3   1  11 9984.78 681.660   1
   3   1 -11 11519.2 1063.90   1
   3  -1 -11 9012.59 782.470   1
   3  -1 -11 12258.1 1635.76   1
   1   8   5 178.820 73.5200   1
  -1  -8  -5 162.470 60.0500   1
   1   8   5 66.1500 51.9800   1
  -1  -8  -5 72.5000 87.1800   1
  -1   8  -5 286.310 204.980   1
  -1   8  -5 242.880 167.140   1
   1  -8   5 52.0300 252.980   1
  -5   1  -7 20590.3 969.480   1
   5   1   7 20047.5 919.930   1
   5  -1   7 20603.8 912.680   1
  -5   1  -7 21020.1 1965.03   1
   5  -1   7 19376.3 962.330   1
  -5  -1  -7 20825.4 1558.95   1
  -5   1  -7 19398.0 916.170   1
  -5  -1  -7 19648.2 907.760   1
   5  -1   7 18859.1 899.220   1
   5   1   7 18665.6 868.350   1
  -5  -1  -7 20678.5 1045.49   1
   7  -1  -7 73695.5 1539.19   1
  -7  -1   7 79106.9 1601.89   1
   7   1  -7 81569.6 1585.82   1
   7   1  -7 73997.2 1436.20   1
  -7   1   7 77690.8 1502.08   1
  -7  -1   7 76470.5 1486.55   1
   7   1  -7 77713.5 1466.82   1
   7  -1  -7 78779.9 1692.41   1
  -7   1   7 76442.6 1564.52   1
  -5   0  10 17270.4 930.010   1
  -5   0  10 15830.5 746.420   1
   5   0 -10 17752.3 833.050   1
   5   0 -10 15877.5 804.000   1
  -6  -6   2 17720.9 750.140   1
   6   6  -2 19306.2 826.500   1
  -6   6   2 19503.9 958.560   1
  -6  -6   2 19510.9 942.580   1
   6   6  -2 17556.1 819.100   1
  -6  -6   2 19475.8 977.850   1
   6   6  -2 19371.7 906.610   1
  -6   6   2 19561.3 880.760   1
   6   6  -2 18738.7 839.210   1
  -6  -6   2 19185.2 870.400   1
  -6   6   2 20413.4 1313.17   1
   2   2 -11 4712.52 717.080   1
   2  -2 -11 3896.86 831.030   1
  -2  -2  11 4063.04 730.360   1
   2   2 -11 4000.16 559.780   1
   2  -2 -11 3043.30 528.430   1
   2  -2 -11 4439.04 826.240   1
  -2  -2  11 3035.07 595.210   1
   4   3 -10 13279.2 471.160   1
   4  -3 -10 13114.9 787.700   1
   4   3 -10 13070.6 666.930   1
  -4   3  10 12734.6 859.530   1
   4  -3 -10 11440.4 829.450   1
   4  -3 -10 12960.2 745.990   1
  -4  -3  10 12059.0 618.460   1
  -4  -3  10 13457.2 1242.71   1
  -3   7  -5 20226.5 985.950   1
  -3  -7  -5 20652.1 982.030   1
   3   7   5 18016.0 853.880   1
   3  -7   5 20707.9 956.920   1
  -3  -7  -5 18503.6 819.720   1
  -3   7  -5 20578.8 952.630   1
  -3   7  -5 20404.2 999.180   1
  -3  -7  -5 19816.6 877.620   1
   3   7   5 20665.2 893.840   1
  -6   3   8 50289.9 1724.46   1
   6   3  -8 54321.1 1939.33   1
   6   3  -8 52078.1 1787.41   1
   6   3  -8 52951.8 1757.75   1
   6  -3  -8 52404.9 1838.06   1
  -6  -3   8 52346.7 1806.45   1
  -1  -6  -8 1086.16 216.690   1
  -1  -6  -8 2350.46 439.940   1
  -1  -6  -8 1934.75 465.210   1
   1  -6   8 1592.11 419.080   1
   1  -6   8 1301.08 365.150   1
  -1   6  -8 2012.74 316.230   1
  -1   6  -8 1282.92 236.680   1
   6   6  -1 23337.2 1044.09   1
  -6   6   1 23819.8 989.810   1
   6   6  -1 23371.9 963.900   1
  -6  -6   1 24003.2 995.150   1
  -6   6   1 23694.7 1411.33   1
   6   6  -1 23573.0 1029.34   1
  -6  -6   1 25911.5 1124.64   1
   6   6  -1 24705.3 957.910   1
  -6  -6   1 23307.9 1055.06   1
  -6   6   1 23384.7 1058.95   1
   7   4  -4 13304.2 362.770   1
  -7   4   4 12753.9 746.840   1
   7   4  -4 12746.8 650.210   1
   7   4  -4 13361.0 297.830   1
  -7  -4   4 12715.9 748.220   1
  -7   4   4 13324.7 913.960   1
   7   4  -4 13119.6 664.070   1
  -7  -4   4 12873.5 724.500   1
  -7  -1  -3 6765.89 521.850   1
  -7   1  -3 6392.27 531.340   1
  -7  -1  -3 6630.66 462.960   1
  -7   1  -3 6397.73 513.930   1
   7   1   3 6003.79 458.940   1
   7   1   3 6724.35 450.220   1
   7  -1   3 6102.56 915.750   1
   7   1   3 6272.11 438.440   1
   1  -2 -11 799.030 233.330   1
  -1  -2  11 1271.53 285.050   1
   1   2 -11 1128.07 221.590   1
   1   2 -11 1116.20 241.610   1
  -1  -2  11 959.910 221.310   1
   1  -2 -11 975.020 207.520   1
   0  -1  11 5758.49 827.150   1
   0   1 -11 7727.36 710.850   1
   0  -1 -11 8169.39 936.090   1
   0   1 -11 7424.02 784.300   1
   0  -1 -11 7471.28 680.450   1
   0  -1  11 7686.45 856.630   1
   0   1  11 7626.83 555.220   1
  -2  -4  -9 747.950 270.590   1
   2  -4   9 165.270 155.540   1
  -2   4  -9 556.330 159.130   1
  -2  -4  -9 714.580 192.550   1
   2   4   9 272.850 106.980   1
  -2   4  -9 250.440 74.3800   1
  -2  -4  -9 368.810 96.1600   1
  -2   4  -9 284.310 141.910   1
  -2   4  -9 591.980 171.890   1
   2  -4   9 367.230 146.610   1
   7   4   0 46321.8 1466.09   1
   7   4   0 44972.3 1537.92   1
   7   4   0 47380.8 1602.76   1
  -7  -4   0 46769.3 1569.95   1
   7   4   0 49767.5 1572.52   1
  -7  -4   0 48918.7 1696.44   1
   7   4   0 45345.0 1545.03   1
   7  -4   0 44487.3 1539.38   1
  -7   4   0 46797.1 1521.48   1
  -7   4   0 47813.5 1730.78   1
  -6   0   9 -19.580 208.900   1
   6   0  -9 233.010 109.800   1
   6   0  -9 -15.820 120.670   1
  -6   0   9 164.300 118.330   1
   4   8  -1 5689.84 412.620   1
  -4  -8   1 4877.68 389.270   1
   4   8  -1 5405.86 402.610   1
  -4   8   1 6311.29 682.510   1
   4  -8  -1 5139.97 548.200   1
  -4  -8   1 5376.27 387.190   1
   4   8  -1 5188.86 436.580   1
   4  -8  -1 5800.88 1086.30   1
   4  -8  -1 6108.67 774.300   1
  -4  -8   1 5059.58 894.390   1
  -4   8   1 5860.70 877.100   1
  -4   8   1 4816.63 1019.32   1
   0  -4 -10 16353.7 969.820   1
   0  -4 -10 18736.8 1148.88   1
   0  -4 -10 17730.1 876.550   1
   0  -4 -10 17334.4 758.750   1
   0  -4  10 18194.9 1129.25   1
   0   4 -10 17161.2 818.660   1
   0  -4  10 17264.8 804.340   1
   0   4 -10 18715.2 1012.90   1
   1   9   2 18466.2 871.210   1
   1  -9   2 16363.0 821.810   1
  -1  -9  -2 17486.6 865.100   1
   1  -9   2 18282.0 863.150   1
   1   9   2 17079.9 813.280   1
  -1  -9  -2 18097.6 859.010   1
   1   9   2 17641.5 822.080   1
  -1   9  -2 17687.0 855.070   1
  -1  -9  -2 17195.1 834.450   1
  -1   9  -2 17745.2 882.170   1
   5   1 -10 2913.55 567.860   1
   5  -1 -10 2314.45 378.420   1
  -5   1  10 1663.11 367.850   1
  -5  -1  10 1964.39 351.130   1
  -5  -1  10 2428.75 402.230   1
  -5   1  10 2855.84 457.640   1
   5   1 -10 2628.30 448.320   1
   5  -1 -10 1864.22 284.900   1
   5  -1 -10 3067.96 709.920   1
  -5   1  10 2632.36 429.740   1
   6   6  -3 26231.0 1050.36   1
  -6  -6   3 25748.2 1031.26   1
  -6  -6   3 26297.6 1140.13   1
   6   6  -3 23330.0 1000.08   1
   6   6  -3 25469.9 1106.03   1
  -6   6   3 25862.5 1123.55   1
   6   6  -3 26785.6 1076.30   1
  -6   6   3 25405.2 1671.68   1
  -6   6   3 27687.2 1227.59   1
  -4  -8   2 709.190 188.040   1
   4  -8  -2 759.030 189.090   1
   4  -8  -2 353.510 108.560   1
  -4   8   2 1066.94 190.210   1
   4   8  -2 610.720 145.510   1
   4   8  -2 828.200 189.540   1
  -4  -8   2 928.510 239.210   1
  -4  -8   2 769.380 189.300   1
   4   8  -2 803.830 202.600   1
  -4   8   2 846.590 202.340   1
  -4   8   2 582.760 177.760   1
   3  -4 -10 19875.0 899.840   1
  -3   4  10 20451.2 921.580   1
   3  -4 -10 19092.5 947.600   1
   3  -4 -10 21898.0 1014.22   1
  -3  -4  10 22452.0 1495.23   1
  -3  -4  10 21059.3 964.940   1
   3   4 -10 21667.2 922.660   1
   3   4 -10 21717.6 1415.30   1
   2   9  -1 5101.15 551.210   1
  -2  -9   1 5376.23 755.400   1
  -2   9   1 5948.20 739.680   1
  -2   9   1 6741.08 1202.91   1
  -2  -9   1 5536.66 516.650   1
  -2  -9   1 5718.05 895.870   1
   2  -9  -1 5809.42 615.640   1
   2   9  -1 5212.47 727.020   1
   2  -9  -1 6271.11 1010.47   1
  -1  -5  -9 28833.2 1287.32   1
  -1  -5  -9 31795.1 1628.89   1
  -1  -5  -9 31350.4 1215.39   1
  -1  -5  -9 31579.9 1224.89   1
  -1  -5  -9 32355.9 1464.01   1
   1  -5   9 31172.8 2135.22   1
   1  -5   9 31490.5 1339.88   1
  -1   5  -9 33932.3 1712.93   1
  -6  -5   6 485.590 99.3100   1
  -6   5   6 401.870 204.400   1
   6  -5  -6 350.470 178.510   1
   6   5  -6 241.120 51.1800   1
   6  -5  -6 288.790 202.440   1
   6   5  -6 227.500 52.0700   1
  -6  -5   6 481.720 236.620   1
   6   5  -6 307.770 177.980   1
  -6   5   6 276.080 213.130   1
   6   5  -6 350.510 133.670   1
   2  -9   0 14485.1 1122.77   1
   2   9   0 13974.0 658.230   1
  -2  -9   0 14847.8 710.240   1
  -2  -9   0 13663.8 674.230   1
  -2   9   0 14085.3 747.230   1
   2   9   0 14211.8 681.470   1
  -2   9   0 15093.7 758.720   1
  -2  -9   0 14885.8 1144.91   1
   2  -9   0 15031.2 768.800   1
  -7  -3   6 17713.2 847.430   1
   7   3  -6 16015.3 747.400   1
   7  -3  -6 16574.9 820.190   1
  -7   3   6 16473.6 1154.96   1
  -7  -3   6 16616.7 852.480   1
   7   3  -6 16874.0 789.240   1
   7   3  -6 15108.3 719.210   1
  -7   3   6 15599.4 788.710   1
   3   8   3 14157.3 659.310   1
  -3   8  -3 12496.7 722.110   1
  -3  -8  -3 13776.5 696.820   1
   3   8   3 12858.7 699.370   1
   3   8   3 15635.3 717.550   1
  -3   8  -3 12190.4 1285.34   1
  -3  -8  -3 13150.6 785.180   1
   3  -8   3 14641.9 1391.00   1
  -3   8  -3 15527.6 1218.45   1
  -3  -8  -3 13315.8 381.230   1
  -4  -8   0 30085.5 1258.32   1
   4   8   0 28585.6 1186.88   1
  -4  -8   0 28436.1 1142.54   1
   4   8   0 27521.9 1161.97   1
  -4  -8   0 27709.8 1203.21   1
   4   8   0 28153.1 1161.17   1
  -4   8   0 32211.3 1393.21   1
  -4   8   0 28012.3 1182.99   1
   4  -8   0 29107.2 1231.21   1
  -4   8   0 29057.3 1278.99   1
  -6   1   9 11190.5 649.430   1
   6   1  -9 11269.0 653.910   1
   6   1  -9 12286.2 694.710   1
   6  -1  -9 10603.4 631.720   1
  -6  -1   9 12324.7 914.940   1
  -6   1   9 12072.2 873.190   1
   6   1  -9 11640.2 623.530   1
   6  -1  -9 11687.3 670.440   1
  -6  -1   9 11454.0 726.030   1
   7  -3   2 2054.87 599.340   1
   7   3   2 2695.55 247.000   1
  -7  -3  -2 2816.38 695.360   1
  -7   3  -2 3502.08 581.800   1
  -7  -3  -2 3397.40 574.830   1
  -7  -3  -2 2548.07 118.680   1
  -7   3  -2 3309.05 670.790   1
   7   3   2 1982.20 512.450   1
   7   3   2 2065.84 475.680   1
   7   3   2 2674.92 462.340   1
  -4   7   6 116461. 2138.94   1
   4  -7  -6 115112. 2081.13   1
   4  -7  -6 113483. 2463.62   1
  -4  -7   6 120206. 2397.46   1
  -4  -7   6 110221. 2014.55   1
   4   7  -6 118985. 2174.39   1
  -4   7   6 118338. 2282.74   1
  -6  -6   0 20069.2 929.160   1
   6   6   0 19937.3 888.620   1
  -6  -6   0 21443.0 920.260   1
  -6   6   0 21685.4 1063.93   1
   6   6   0 21014.5 923.250   1
   6   6   0 19568.6 896.560   1
  -6  -6   0 21728.3 1019.16   1
  -6   6   0 21141.2 981.560   1
  -6   6   0 19959.5 936.010   1
  -8   0   2 45514.1 1545.99   1
   8   0  -2 42158.0 1425.14   1
  -8   0   2 42679.6 1395.14   1
  -8   0   2 47020.5 1676.97   1
   5   7   1 227.370 146.980   1
   5   7   1 199.880 106.430   1
  -5   7  -1 410.690 204.710   1
  -5  -7  -1 184.560 37.6200   1
  -5   7  -1 197.500 122.300   1
  -5  -7  -1 255.690 116.310   1
   5   7   1 53.2300 106.190   1
  -5   7  -1 127.420 79.3900   1
   5   7   1 170.650 37.7000   1
   5  -7   1 79.6100 75.5600   1
  -5  -7  -1 375.750 225.960   1
   0  -9   3 11200.2 611.680   1
   0   9   3 9715.34 559.040   1
   0  -9  -3 9973.82 766.470   1
   0   9   3 11004.0 578.670   1
   0  -9   3 8733.48 871.850   1
   0  -9  -3 9812.25 633.700   1
   0   9   3 9515.01 659.640   1
   0   9  -3 10246.3 609.300   1
   0  -9   3 10743.4 772.710   1
   0  -9  -3 11286.6 951.340   1
  -8   0   3 39.4400 84.4700   1
   8   0  -3 48.8400 86.3800   1
  -8   0   3 91.3600 52.7200   1
   1  -7   7 78119.3 1562.34   1
  -1  -7  -7 77831.2 1979.60   1
  -1   7  -7 82595.1 1705.78   1
  -1   7  -7 78723.3 1693.73   1
  -1  -7  -7 76439.3 1489.69   1
  -3  -7   7 40001.3 1268.57   1
   3  -7  -7 38263.1 1391.16   1
  -3  -7   7 42141.8 1338.95   1
   3  -7  -7 41811.2 1413.60   1
  -3   7   7 41842.6 1416.89   1
  -3  -7   7 38751.6 1352.34   1
   3   7  -7 41794.8 1526.97   1
  -3   7   7 40547.6 1519.72   1
  -3  -7   7 40945.9 1469.91   1
  -1  -9   3 205.740 175.590   1
  -1   9   3 162.640 148.840   1
   1  -9  -3 135.740 97.6500   1
   1   9  -3 301.770 139.830   1
  -1  -9   3 494.250 191.450   1
  -1   9   3 112.120 77.7100   1
   1  -9  -3 102.860 209.160   1
  -1  -9   3 129.360 70.4900   1
  -1   9   3 -141.22 139.650   1
   1  -9  -3 319.260 233.840   1
  -5   7   4 44086.0 1537.34   1
  -5  -7   4 45345.9 1585.53   1
  -5   7   4 41067.8 1408.70   1
   5  -7  -4 45595.5 1619.60   1
   5   7  -4 45027.8 1515.75   1
   5  -7  -4 44846.6 1539.73   1
   5   7  -4 42573.6 1477.50   1
  -5  -7   4 45036.9 1496.85   1
  -5   7   4 46377.3 1661.30   1
   2   2  10 218.760 99.4400   1
  -2  -2 -10 66.0100 82.2900   1
  -2   2 -10 166.440 188.430   1
  -2   2 -10 201.720 154.450   1
  -2  -2 -10 210.990 76.4200   1
  -2   2 -10 437.830 122.070   1
   2  -2  10 115.620 144.560   1
  -2  -2 -10 205.980 157.580   1
  -2   9   2 43638.9 1508.59   1
  -2  -9   2 42137.0 1653.50   1
  -2  -9   2 42937.5 1434.81   1
  -2  -9   2 40579.7 1427.26   1
   2   9  -2 44044.5 1512.84   1
  -2   9   2 42646.5 1515.23   1
   2  -9  -2 42220.8 1497.34   1
   2  -9  -2 39735.9 1446.55   1
   3  -2 -11 8709.61 1043.55   1
   3  -2 -11 7465.24 728.440   1
   3  -2 -11 6481.14 782.700   1
   3   2 -11 7182.35 523.900   1
  -3  -2  11 6784.99 560.550   1
  -3  -2  11 7299.77 599.000   1
  -3   2  11 8307.32 1332.38   1
   3   2 -11 8904.73 1522.40   1
  -5  -2  -7 89374.6 1660.09   1
   5   2   7 86073.0 1674.72   1
  -5   2  -7 89690.1 1958.28   1
  -5  -2  -7 91187.7 1822.39   1
   5  -2   7 91593.1 1676.29   1
  -5   2  -7 86729.1 1793.69   1
  -5  -2  -7 86068.2 1693.40   1
   5   2   7 86465.0 1629.62   1
   5  -2   7 84005.4 1639.62   1
   7   2  -7 244129. 4234.39   1
  -7  -2   7 238848. 4231.73   1
   7   2  -7 239704. 4145.35   1
   7  -2  -7 250120. 4367.99   1
  -7  -2   7 236944. 4380.16   1
  -7   2   7 236303. 4096.66   1
  -6   4  -4 7690.10 401.510   1
   6   4   4 7456.58 523.700   1
  -6  -4  -4 7534.84 474.420   1
   6  -4   4 7737.79 421.820   1
   6   4   4 7510.85 526.690   1
  -6  -4  -4 7357.11 1321.74   1
  -6   4  -4 8094.34 861.360   1
   6   4   4 6935.53 506.330   1
  -6   4  -4 7490.65 585.610   1
  -6  -4  -4 7465.45 484.640   1
   5   5   5 9396.71 522.220   1
  -5  -5  -5 10054.3 607.120   1
  -5   5  -5 8938.39 668.910   1
  -5  -5  -5 10555.1 611.930   1
  -5  -5  -5 9501.70 481.220   1
  -5   5  -5 9986.10 1312.17   1
  -5  -5  -5 9395.38 478.230   1
   5   5   5 8986.99 472.720   1
   5  -5   5 10214.9 546.750   1
  -5   5  -5 9422.62 510.520   1
  -1   8   6 3208.52 149.660   1
   1   8  -6 3803.20 667.560   1
   1  -8  -6 3309.77 656.120   1
   1  -8  -6 2633.18 481.860   1
  -1   8   6 2926.59 587.240   1
   1  -8  -6 3129.42 328.870   1
  -1  -8   6 3399.82 493.920   1
  -4  -8   3 31576.9 1096.86   1
   4   8  -3 31108.8 1089.42   1
   4  -8  -3 33362.4 1297.50   1
  -4   8   3 29037.0 1120.33   1
  -4  -8   3 29582.1 1152.03   1
   4   8  -3 31989.2 1224.89   1
  -4   8   3 31776.8 1399.32   1
  -4  -8   3 30317.7 1098.02   1
  -4   8   3 31578.0 1216.85   1
   4  -8  -3 29890.4 1831.50   1
  -3  -8   5 85955.2 2016.65   1
   3   8  -5 89609.4 2110.13   1
  -3   8   5 92042.0 2129.03   1
   3  -8  -5 88248.9 2041.58   1
  -3  -8   5 87601.1 1928.34   1
  -3   8   5 89785.1 2218.54   1
   3  -8  -5 87478.8 2129.14   1
  -3  -8   5 89078.5 2178.55   1
   2  -9   1 9202.11 619.280   1
   2  -9   1 7884.70 679.860   1
  -2  -9  -1 8233.62 804.130   1
   2   9   1 8552.73 938.330   1
  -2  -9  -1 8189.05 537.050   1
  -2   9  -1 7415.12 472.710   1
  -2  -9  -1 7953.12 505.710   1
   2   9   1 8285.22 538.530   1
  -2   9  -1 8220.77 772.790   1
   8   1  -2 57109.2 1862.16   1
  -8   1   2 58652.4 406.660   1
  -8  -1   2 56637.3 1856.22   1
  -8   1   2 57156.0 1964.98   1
  -8  -1   2 58547.3 847.870   1
   8   1  -2 57737.8 4305.63   1
  -8  -1   2 56296.2 1853.93   1
  -8   1   2 58030.8 4353.54   1
   8  -1  -2 54603.4 1860.69   1
  -8   0   1 373.040 203.420   1
  -8   0   1 93.2700 35.0800   1
   8   0  -1 106.490 83.3000   1
  -8   0   1 34.7100 136.520   1
   7   2   3 14082.0 780.200   1
  -7  -2  -3 12962.8 744.780   1
  -7   2  -3 14531.4 875.670   1
  -7  -2  -3 13507.8 844.950   1
   7  -2   3 13159.9 782.200   1
  -7   2  -3 14146.8 989.200   1
  -7  -2  -3 13909.4 871.460   1
   7   2   3 13209.5 738.880   1
   7   2   3 13224.1 798.860   1
  -8  -1   3 8446.13 481.080   1
  -8   1   3 8054.88 451.200   1
   8   1  -3 8110.14 469.010   1
  -8   1   3 8215.25 527.830   1
   8   1  -3 8087.46 496.080   1
   8  -1  -3 7992.55 495.550   1
  -8   1   3 8525.21 1301.16   1
  -8  -1   3 8830.19 687.740   1
   0  -2 -11 3936.62 699.410   1
   0   2 -11 3953.00 566.340   1
   0  -2 -11 4250.77 717.700   1
   0   2 -11 3159.31 435.090   1
   0  -2  11 2852.39 600.880   1
   0  -2  11 4339.12 649.470   1
  -6   6   4 2786.94 261.080   1
   6  -6  -4 3771.53 675.720   1
   6   6  -4 2759.06 485.660   1
  -6  -6   4 2737.67 421.590   1
   6   6  -4 3723.25 430.740   1
  -6   6   4 3591.85 570.510   1
  -6  -6   4 3856.90 782.820   1
   6   6  -4 2683.68 117.160   1
   5   4   6 52440.6 1744.91   1
  -5  -4  -6 53212.8 1819.32   1
   5   4   6 53166.6 1817.86   1
  -5  -4  -6 52479.2 1740.04   1
  -5   4  -6 57133.3 2027.84   1
  -5   4  -6 52298.0 1789.20   1
   5  -4   6 55464.8 1835.90   1
   5   4   6 51277.4 1722.31   1
  -5  -4  -6 52311.7 1828.71   1
  -5   4  -6 55176.5 1951.68   1
   7   4  -5 564.800 143.600   1
  -7   4   5 1092.45 274.090   1
   7   4  -5 1201.96 323.520   1
  -7  -4   5 1003.59 249.940   1
  -7   4   5 1151.48 248.800   1
   7   4  -5 984.490 235.600   1
   7  -4  -5 1277.74 328.010   1
  -7  -4   5 1081.20 231.810   1
   7   4  -5 862.880 153.780   1
   5   5  -8 139.150 35.9600   1
  -5   5   8 231.120 133.350   1
   5   5  -8 176.790 151.600   1
  -5  -5   8 72.0200 76.7600   1
  -5   5   8 -15.930 178.520   1
   5  -5  -8 87.0300 49.6800   1
   5  -5  -8 252.470 130.160   1
  -5  -5   8 451.840 181.160   1
   5   2 -10 1151.84 276.900   1
   5  -2 -10 1376.08 271.650   1
  -5   2  10 954.700 248.980   1
  -5  -2  10 1286.26 257.280   1
  -5   2  10 1388.72 286.850   1
   5  -2 -10 1811.48 409.740   1
  -5   2  10 1834.48 311.510   1
   5  -2 -10 1322.78 234.330   1
   5   2 -10 1566.88 395.220   1
  -5  -2  10 1893.02 322.450   1
  -4   8  -1 212.300 149.860   1
  -4  -8  -1 85.5100 74.8800   1
   4   8   1 -45.130 68.0600   1
  -4   8  -1 105.720 130.460   1
  -4  -8  -1 158.820 92.4100   1
   4   8   1 156.630 117.570   1
   4  -8   1 -50.860 154.580   1
  -4  -8  -1 236.420 146.380   1
  -4   8  -1 237.420 189.680   1
   4   8   1 113.030 102.970   1
   8   0  -4 26736.8 1006.59   1
  -8   0   4 27981.5 1151.76   1
  -8   0   4 28103.9 1052.00   1
   0  -8   6 62058.3 1624.22   1
   0  -8  -6 54877.4 1907.58   1
   0   8   6 63725.2 1414.99   1
   0   8  -6 54581.1 2096.40   1
   0   8   6 62085.7 1539.72   1
   0  -8  -6 56075.9 1934.31   1
  -7  -4  -1 4403.73 693.180   1
   7   4   1 3956.86 201.860   1
  -7  -4  -1 3710.81 613.240   1
   7   4   1 3247.95 557.220   1
  -7  -4  -1 3479.62 207.960   1
   7   4   1 3801.32 757.920   1
  -7   4  -1 3944.80 134.050   1
  -7   4  -1 5062.23 825.520   1
   7  -4   1 3172.47 653.310   1
  -7   4  -1 4282.62 820.290   1
  -3   3  -9 6537.20 266.980   1
   3  -3   9 7086.31 469.440   1
  -3  -3  -9 8090.24 620.200   1
  -3   3  -9 7508.87 797.210   1
  -3   3  -9 7535.75 628.950   1
  -3   3  -9 6471.92 547.240   1
  -3  -3  -9 7184.64 473.980   1
   3   3   9 5574.06 692.400   1
  -3  -3  -9 7232.93 506.260   1
  -4   0  11 256.080 205.280   1
   4   0 -11 233.330 103.120   1
  -4   0  11 76.3200 116.760   1
   4   0 -11 114.030 139.100   1
   4   0 -11 -389.97 248.260   1
   8   1  -1 67305.7 1534.02   1
  -8   1   1 69434.9 1730.65   1
  -8  -1   1 69226.1 1612.54   1
  -8   1   1 67543.4 1792.25   1
   8   1  -1 68152.1 1585.30   1
   8  -1  -1 66319.9 1640.54   1
  -8  -1   1 71284.6 1770.59   1
   8   1  -1 71714.2 1748.59   1
  -8  -1   1 68606.3 1544.87   1
  -8   1   1 67730.4 1483.55   1
  -4   7  -4 2044.11 429.730   1
  -4  -7  -4 1704.84 258.280   1
  -4   7  -4 2131.30 289.210   1
  -4  -7  -4 2003.44 330.380   1
   4   7   4 1865.94 288.180   1
  -4  -7  -4 1738.78 378.600   1
   4   7   4 1352.83 378.180   1
  -4   7  -4 1772.52 282.170   1
   4  -7   4 1931.71 512.700   1
   4   7   4 1319.99 267.570   1
  -4  -3  -8 9470.60 693.560   1
   4   3   8 9060.38 978.320   1
  -4  -3  -8 9416.57 648.800   1
  -4   3  -8 9622.24 660.640   1
   4   3   8 9511.00 544.080   1
  -4   3  -8 9748.02 621.460   1
  -4  -3  -8 9797.18 902.770   1
   4  -3   8 10567.5 650.350   1
  -4   3  -8 9155.31 566.800   1
  -4  -5   9 13399.7 750.120   1
   4  -5  -9 13594.5 988.080   1
   4   5  -9 14604.9 1135.75   1
   4   5  -9 14271.9 782.720   1
  -4  -5   9 13726.6 1116.84   1
  -4   5   9 13635.1 848.720   1
  -4   5   9 15832.2 993.400   1
   6   5   3 396.950 78.7300   1
   6   5   3 216.210 91.7300   1
   6   5   3 212.090 95.0000   1
  -6  -5  -3 328.810 178.120   1
  -6  -5  -3 119.180 74.5000   1
   6  -5   3 212.770 92.3400   1
  -6   5  -3 453.850 182.530   1
  -6   5  -3 486.210 225.840   1
  -6   5  -3 230.570 99.1100   1
   6   3   5 44414.6 1482.86   1
  -6  -3  -5 44447.6 1515.93   1
  -6   3  -5 44454.1 1594.47   1
   6   3   5 43086.7 1465.69   1
  -6  -3  -5 41042.0 1495.23   1
   6   3   5 45612.3 1536.76   1
  -6  -3  -5 43556.3 1451.50   1
   6  -3   5 40865.1 1551.49   1
  -6   3  -5 44728.8 1571.76   1
   6  -3   5 45163.6 1499.28   1
  -6  -2   9 15866.3 1079.59   1
  -6   2   9 17694.0 864.280   1
  -6   2   9 16733.0 819.000   1
   6  -2  -9 16437.7 804.310   1
   6  -2  -9 18415.3 896.350   1
   6   2  -9 17493.7 1038.26   1
   6   2  -9 17889.9 814.360   1
   5   4  -9 4602.92 650.530   1
   5   4  -9 3988.04 196.280   1
   5  -4  -9 4441.80 738.870   1
  -5  -4   9 4150.58 685.910   1
  -5  -4   9 3227.51 457.140   1
  -5   4   9 3985.43 767.090   1
   5  -4  -9 3485.83 536.640   1
  -5   4   9 4756.95 634.870   1
  -1  -9  -3 70289.0 1672.33   1
  -1   9  -3 70075.0 1775.07   1
   1   9   3 75936.4 1829.81   1
  -1  -9  -3 78452.7 1915.69   1
   1   9   3 67965.1 1649.22   1
   1  -9   3 73478.3 1759.68   1
  -1  -9  -3 72889.5 1814.87   1
   1  -9   3 67574.9 1746.02   1
   1   9   3 76286.4 1818.04   1
  -2  -8   6 16790.0 1252.01   1
   2  -8  -6 16711.0 847.100   1
   2  -8  -6 16103.6 758.810   1
  -2   8   6 17871.9 819.300   1
  -2  -8   6 15612.4 742.420   1
   2   8  -6 16450.6 795.540   1
  -2   8   6 18627.5 1473.20   1
  -2  -8   6 16496.7 730.450   1
  -8  -1   4 1375.61 323.870   1
   8   1  -4 991.560 234.770   1
  -8   1   4 1325.91 329.530   1
  -8  -1   4 1279.33 288.780   1
  -8   1   4 1797.00 277.420   1
  -8   1   4 1163.95 210.160   1
   8   1  -4 1060.25 208.970   1
   8  -1  -4 965.440 291.520   1
  -8  -1   4 1424.94 245.990   1
   2   3 -11 32264.7 1229.56   1
   2  -3 -11 28726.7 1048.55   1
   2  -3 -11 30709.3 1217.96   1
   2   3 -11 31917.4 1260.52   1
  -2  -3  11 29459.6 1175.65   1
  -2  -3  11 31457.3 1159.44   1
   2  -3 -11 29688.6 1176.12   1
  -6   6  -1 48498.1 1609.44   1
  -6   6  -1 49074.1 1735.56   1
  -6  -6  -1 51084.2 1736.74   1
   6   6   1 47435.1 1600.94   1
  -6   6  -1 51105.4 1794.19   1
  -6  -6  -1 49659.3 1729.38   1
   6   6   1 46659.2 1597.78   1
   6  -6   1 51553.0 1733.51   1
  -6  -6  -1 47204.7 1616.51   1
   6   6   1 48568.5 1649.46   1
   1   6  -9 8703.80 1237.65   1
  -1  -6   9 7495.08 709.800   1
   1  -6  -9 7615.97 684.690   1
   1  -6  -9 7082.46 397.180   1
   1  -6  -9 10164.5 1537.11   1
  -1  -6   9 9748.03 1272.94   1
  -4   1  11 53368.1 1866.20   1
  -4  -1  11 49884.9 1780.93   1
   4  -1 -11 54169.6 1862.54   1
  -4  -1  11 52216.3 1839.51   1
   4  -1 -11 49006.0 1716.20   1
   4  -1 -11 53386.3 1880.06   1
   4   1 -11 54853.8 1943.51   1
   4   1 -11 54597.4 1855.93   1
  -4   1  11 48053.7 1657.86   1
  -1   0 -11 316.050 146.220   1
   1   0  11 -240.48 200.760   1
  -1   0 -11 179.460 131.600   1
  -4  -6   8 42884.4 1531.89   1
   4  -6  -8 41974.4 1420.98   1
   4  -6  -8 43823.0 1596.02   1
   4   6  -8 43584.9 1535.69   1
  -4  -6   8 39302.5 1414.34   1
  -4   6   8 49555.2 2804.05   1
  -4   6   8 48771.0 1659.92   1
   1   3 -11 7965.02 1216.18   1
  -1  -3  11 7550.79 669.940   1
   1  -3 -11 6277.47 251.120   1
   1   3 -11 6895.15 457.840   1
   1  -3 -11 7507.47 667.690   1
   1  -3 -11 7302.93 665.880   1
  -1  -3  11 5919.26 631.740   1
   2   9  -3 14234.0 890.400   1
  -2   9   3 14975.1 691.040   1
   2  -9  -3 13966.4 807.130   1
  -2  -9   3 14199.8 801.520   1
   2  -9  -3 14265.3 1026.22   1
  -2  -9   3 14239.2 898.280   1
  -2  -9   3 12816.2 980.940   1
  -2   9   3 14618.5 1394.79   1
  -5  -6  -4 3453.15 141.680   1
  -5  -6  -4 3529.10 167.250   1
  -5  -6  -4 3598.60 178.570   1
   5   6   4 3091.44 313.650   1
  -5  -6  -4 3644.29 955.420   1
   5   6   4 2998.43 592.490   1
   5   6   4 3075.10 504.810   1
  -5   6  -4 4353.83 742.720   1
  -5   6  -4 3295.14 428.040   1
  -5   6  -4 4054.85 834.290   1
   5  -6   4 3931.09 535.690   1
   6   0   6 107209. 2440.19   1
   6   0   6 96807.6 2448.47   1
   6   0   6 98774.1 2276.97   1
  -6   0  -6 102028. 2763.26   1
  -6   0  -6 105621. 2482.62   1
  -6   0  -6 103907. 2420.97   1
  -8   0   0 200966. 4479.44   1
   8   0   0 200654. 4502.04   1
  -8   0   0 213395. 4841.80   1
  -8   0   0 217207. 4672.24   1
   2  -6  -9 25861.2 1943.67   1
  -2  -6   9 26655.7 982.130   1
   2  -6  -9 22855.9 1078.18   1
  -2  -6   9 27303.8 1338.40   1
   2   6  -9 25719.8 1992.94   1
  -2   6   9 26181.4 2052.24   1
  -2   6   9 27075.6 976.830   1
  -2  -9  -2 71591.1 1692.30   1
  -2  -9  -2 76177.4 1910.58   1
   2   9   2 71227.6 1704.50   1
  -2  -9  -2 74959.8 1907.07   1
  -2   9  -2 79099.8 1934.53   1
  -2   9  -2 76355.2 1903.11   1
   2   9   2 76198.4 1827.48   1
  -2  -8  -5 1479.11 283.110   1
   2   8   5 1140.99 192.590   1
  -2   8  -5 1268.91 306.230   1
   2   8   5 1186.19 174.010   1
  -2   8  -5 1646.41 326.410   1
  -2  -8  -5 943.200 224.020   1
  -2   8  -5 851.790 195.450   1
   2  -8   5 861.010 210.740   1
  -8   2   2 64658.8 1452.61   1
  -8   2   2 63710.8 1622.56   1
   8   2  -2 60893.8 1418.94   1
  -8  -2   2 63667.6 1557.45   1
   8   2  -2 65542.1 1589.10   1
  -8  -2   2 65464.7 1708.53   1
   8  -2  -2 61613.4 1512.86   1
   8   2  -2 61208.4 1424.26   1
  -8   2   2 63848.6 1587.17   1
  -8  -2   2 62073.7 1446.65   1
   1  -4  10 13170.8 989.420   1
  -1   4 -10 15116.7 753.720   1
  -1  -4 -10 14270.5 827.830   1
  -1  -4 -10 14940.3 1203.51   1
  -1  -4 -10 14959.5 1043.04   1
  -1   4 -10 13960.7 1110.37   1
   1   4  10 12201.4 730.220   1
   5  -7   2 11007.3 663.060   1
  -5  -7  -2 10950.0 710.210   1
   5   7   2 10299.1 1196.25   1
  -5  -7  -2 11424.2 703.850   1
  -5   7  -2 11953.9 768.070   1
   5   7   2 10645.3 619.040   1
  -5   7  -2 10145.4 657.030   1
   5   7   2 9161.76 1192.12   1
  -5   7  -2 11531.7 1746.35   1
  -5  -7  -2 11303.7 611.750   1
  -5  -7  -2 10615.6 575.190   1
  -1  -1 -11 29921.4 1869.36   1
  -1  -1 -11 27350.0 1099.01   1
   1   1  11 30060.3 1275.36   1
  -1   1 -11 28711.5 1170.34   1
   4   8  -4 26050.2 1977.35   1
  -4  -8   4 24664.7 1155.11   1
  -4   8   4 26858.3 1098.73   1
  -4  -8   4 25944.9 2005.43   1
   4  -8  -4 25109.8 1941.89   1
   4  -8  -4 26837.0 1083.67   1
  -4  -8   4 26875.7 927.960   1
  -4   8   4 26508.8 1181.06   1
  -8  -2   3 196.800 116.540   1
   8   2  -3 156.830 134.190   1
  -8  -2   3 -51.260 182.020   1
  -8   2   3 -56.130 208.590   1
   8  -2  -3 317.620 126.910   1
  -8  -2   3 454.130 111.680   1
   8   2  -3 280.740 70.0300   1
  -8   2   3 201.880 90.2300   1
  -8   2   3 190.360 112.250   1
   3   6   7 3643.16 116.280   1
  -3   6  -7 3991.74 672.890   1
  -3  -6  -7 4163.41 322.090   1
  -3   6  -7 3605.50 677.420   1
   3  -6   7 4680.67 575.350   1
  -3   6  -7 4349.77 837.470   1
  -3  -6  -7 3650.13 458.960   1
  -3  -6  -7 5000.18 769.160   1
  -3  -6  -7 3780.32 433.370   1
   3  -6   7 3197.06 498.400   1
  -5  -6   7 13069.6 927.310   1
   5  -6  -7 12803.6 751.930   1
  -5   6   7 12442.0 788.600   1
  -5  -6   7 11528.5 739.480   1
   5   6  -7 12662.0 931.460   1
  -5   6   7 13515.1 1886.85   1
   5  -6  -7 13180.0 904.560   1
  -7   0   8 237249. 5407.24   1
  -7   0   8 245122. 18185.0   1
   7   0  -8 245739. 18211.4   1
   7   0  -8 245050. 18170.8   1
  -7   5   2 6928.27 618.010   1
   7   5  -2 5993.44 338.270   1
  -7   5   2 8206.57 1174.76   1
  -7  -5   2 6780.46 1119.84   1
   7   5  -2 6727.09 522.780   1
  -7   5   2 6526.86 1254.76   1
   7   5  -2 6674.05 521.900   1
   7   5  -2 6041.10 250.590   1
  -7  -5   2 6282.16 606.790   1
  -5  -7   5 57491.7 4327.61   1
   5  -7  -5 58012.3 4373.21   1
   5   7  -5 57685.3 4307.59   1
   5  -7  -5 56866.5 1955.77   1
  -5  -7   5 56989.1 1890.83   1
  -5   7   5 52761.1 1860.45   1
  -1   7   8 281.650 62.0500   1
   1   7  -8 653.170 331.770   1
   1  -7  -8 163.700 67.9900   1
  -1   7   8 825.170 212.430   1
   1  -7  -8 317.340 60.3300   1
  -1  -7   8 118.240 176.470   1
   1  -7  -8 -66.080 209.810   1
  -1  -7   8 275.070 67.1100   1
  -6   1  -6 50136.5 1722.94   1
  -6  -1  -6 50627.6 1726.50   1
   6  -1   6 47647.4 1651.80   1
   6   1   6 48721.0 1633.77   1
  -6  -1  -6 49650.9 1765.83   1
   6   1   6 48079.7 1661.49   1
  -6   1  -6 50904.7 1760.51   1
  -6  -1  -6 49896.5 1720.01   1
   6  -1   6 51809.3 1693.33   1
  -8   1   0 6652.46 1115.94   1
   8   1   0 5408.95 136.980   1
  -8  -1   0 5337.93 167.330   1
   8   1   0 5181.55 378.750   1
   8  -1   0 4689.00 752.040   1
  -8   1   0 5447.18 274.690   1
  -8  -1   0 5627.55 1114.71   1
   8   1   0 4834.57 723.890   1
  -8  -1   0 4989.54 200.340   1
  -1   9   4 -133.42 188.420   1
  -1  -9   4 27.8500 159.270   1
  -1   9   4 149.360 125.660   1
   1  -9  -4 -107.41 170.500   1
  -1  -9   4 116.400 85.6900   1
   1   9  -4 126.380 181.090   1
   1  -9  -4 262.270 180.760   1
  -1  -9   4 38.6400 81.1800   1
  -8   0   5 69.3500 144.540   1
  -8   0   5 -90.980 100.590   1
   8   0  -5 293.790 157.980   1
  -8   0   5 103.000 79.3100   1
   7   0   4 25573.9 1913.26   1
   7   0   4 22869.9 1003.10   1
  -7   0  -4 24596.5 1178.14   1
   7   0   4 25297.0 1888.59   1
  -7   0  -4 23843.8 1087.14   1
   0  -9  -4 1891.11 296.710   1
   0  -9  -4 891.210 240.160   1
   0   9   4 1586.21 413.420   1
   0   9   4 1614.48 343.100   1
   0  -9   4 1274.43 331.660   1
   0  -9   4 1929.97 324.280   1
  -1  -5  10 552.020 164.640   1
   1  -5 -10 449.180 211.050   1
  -1  -5  10 781.490 128.380   1
   1   5 -10 545.420 142.460   1
   1  -5 -10 442.940 95.7000   1
   1  -5 -10 524.240 163.370   1
   1   5 -10 1163.28 236.730   1
  -3   5  -8 4970.41 760.330   1
  -3  -5  -8 3985.53 604.480   1
  -3  -5  -8 3597.38 172.570   1
  -3   5  -8 5676.94 557.310   1
  -3  -5  -8 4192.27 705.330   1
   3  -5   8 4685.11 778.960   1
  -3   5  -8 3460.99 544.510   1
  -4  -4  10 18750.0 1389.07   1
   4   4 -10 17727.8 868.530   1
   4   4 -10 17232.9 789.540   1
   4  -4 -10 15357.3 1175.30   1
  -4   4  10 18484.4 879.790   1
   4  -4 -10 16647.5 962.730   1
  -4  -4  10 17038.9 745.520   1
   4  -4 -10 16489.6 978.710   1
  -6   4   8 9526.69 1048.81   1
  -6  -4   8 9782.82 782.830   1
   6   4  -8 10580.0 666.900   1
  -6   4   8 9913.93 1364.61   1
   6   4  -8 11031.7 617.760   1
   6  -4  -8 8893.85 644.810   1
   6  -4  -8 9101.51 620.700   1
  -6  -4   8 10595.2 685.390   1
   7   5  -3 43.1100 70.7000   1
   7   5  -3 137.090 81.9700   1
  -7  -5   3 165.870 77.8400   1
  -7   5   3 97.0200 49.3300   1
  -7   5   3 407.440 193.870   1
   7   5  -3 65.8100 65.1800   1
  -7   5   3 418.430 215.410   1
  -7  -5   3 322.390 148.020   1
   7   5  -3 125.330 50.6000   1
   8   2  -1 51825.9 1796.60   1
  -8   2   1 50499.7 1768.69   1
  -8  -2   1 49101.5 1722.22   1
   8  -2  -1 47517.0 1719.62   1
   8   2  -1 49661.4 1651.03   1
  -8   2   1 50683.3 1739.87   1
  -8  -2   1 47487.3 1603.76   1
  -8   2   1 49037.0 1559.64   1
   8   2  -1 48472.6 1623.74   1
  -8   2   1 49368.6 1569.85   1
  -8  -2   1 48049.3 1578.98   1
   2   5 -10 15358.1 824.970   1
   2  -5 -10 14583.2 813.790   1
   2  -5 -10 18514.8 1798.34   1
  -2  -5  10 15328.4 680.700   1
   2   5 -10 15937.5 815.230   1
  -2  -5  10 17800.3 1714.92   1
   2  -5 -10 15784.2 788.160   1
  -6   6   5 1817.82 386.900   1
   6  -6  -5 1174.12 250.670   1
   6  -6  -5 1874.67 368.510   1
  -6  -6   5 1764.92 324.850   1
  -6   6   5 1377.41 219.510   1
   6   6  -5 1414.28 374.080   1
  -6  -6   5 1213.20 302.180   1
   6   6  -5 1335.87 176.290   1
   7   5  -1 1588.77 324.170   1
   7   5  -1 1951.90 102.730   1
   7   5  -1 1811.68 393.410   1
  -7   5   1 1799.82 434.480   1
  -7  -5   1 1995.48 447.120   1
  -7  -5   1 2248.63 439.770   1
   7   5  -1 1938.65 127.980   1
   7   5  -1 1857.90 441.900   1
  -7   5   1 2426.01 433.120   1
  -7   5   1 1650.30 397.800   1
   0  -6  -9 48195.8 1526.50   1
   0  -6   9 45391.2 1583.44   1
   0  -6   9 46854.8 1656.44   1
   0  -6  -9 46769.1 1692.64   1
   0  -6  -9 49763.5 1781.20   1
   0   6  -9 47068.3 1675.00   1
   0  -6  -9 42627.4 1493.83   1
   7   1  -8 47894.9 1623.75   1
  -7  -1   8 46106.7 1658.69   1
   7   1  -8 43565.0 1532.33   1
   7   1  -8 48111.0 1673.36   1
  -7  -1   8 57468.2 4332.38   1
  -7   1   8 45641.5 1622.46   1
  -7   1   8 46317.1 1638.54   1
   7  -1  -8 47017.4 1621.78   1
   7   1  -8 42023.9 1456.16   1
  -2  -3 -10 68.6200 134.950   1
   2   3  10 97.2800 71.2200   1
  -2   3 -10 43.5300 135.330   1
  -2   3 -10 134.500 131.760   1
  -2  -3 -10 89.4500 74.7000   1
  -2   3 -10 282.320 208.130   1
  -2   3 -10 143.990 128.470   1
   2  -3  10 480.050 224.430   1
  -2  -3 -10 170.100 256.570   1
  -4  -8  -2 12625.3 762.940   1
  -4  -8  -2 11472.0 735.720   1
   4  -8   2 13011.0 1051.82   1
  -4   8  -2 10978.3 1035.74   1
  -4  -8  -2 12233.9 683.990   1
   4   8   2 12865.8 756.650   1
  -4   8  -2 14958.7 1507.06   1
   4   8   2 11763.0 1102.32   1
   4   8   2 13349.4 747.840   1
  -4   8  -2 11572.0 853.390   1
  -3   8  -4 56610.7 1950.04   1
  -3   8  -4 60263.4 1548.52   1
   3   8   4 60762.1 1379.98   1
  -3   8  -4 61554.1 1599.31   1
   3   8   4 55943.4 1897.41   1
  -3  -8  -4 59801.9 1530.26   1
  -3  -8  -4 57401.7 1882.80   1
   3   8   4 63573.9 1504.26   1
   3  -8   4 60831.1 1506.54   1
  -2   6  -8 51245.4 1823.66   1
  -2  -6  -8 46540.0 1589.23   1
  -2   6  -8 50718.4 1793.32   1
  -2  -6  -8 45390.2 1538.42   1
  -2  -6  -8 48720.1 2040.93   1
  -2   6  -8 46167.3 1603.50   1
   2  -6   8 48913.2 1791.31   1
   2  -6   8 44229.9 1586.77   1
  -2   7   8 144.330 95.8500   1
  -2   7   8 168.020 134.550   1
   2   7  -8 265.090 93.7100   1
   2  -7  -8 104.360 78.9000   1
  -2  -7   8 131.800 57.1600   1
   2  -7  -8 242.070 140.830   1
  -2  -7   8 465.050 185.670   1
  -3  -3  11 1865.48 305.970   1
   3  -3 -11 1688.67 338.370   1
   3  -3 -11 1376.54 266.610   1
   3   3 -11 1507.92 320.480   1
   3  -3 -11 1473.32 394.310   1
  -3  -3  11 1446.08 265.170   1
   3   3 -11 1555.54 397.030   1
   5  -3   7 209.810 90.9100   1
  -5  -3  -7 347.440 303.710   1
   5   3   7 225.830 90.3600   1
  -5   3  -7 68.6900 106.550   1
  -5  -3  -7 65.1000 71.6000   1
   5   3   7 -18.170 92.5700   1
  -5  -3  -7 -6.1600 105.530   1
  -5   3  -7 100.190 121.870   1
  -5   3  -7 160.040 87.7400   1
   7   3  -7 -166.11 256.380   1
  -7   3   7 168.640 132.670   1
   7   3  -7 84.0200 90.2900   1
  -7  -3   7 430.640 253.930   1
  -7   3   7 124.610 93.7200   1
   7   3  -7 69.9000 157.790   1
   1   8   6 220.240 141.410   1
  -1   8  -6 403.860 159.070   1
  -1  -8  -6 143.690 125.330   1
   1  -8   6 108.830 214.050   1
  -1  -8  -6 166.130 74.1300   1
  -1   8  -6 379.210 150.100   1
  -8   2   4 29483.8 1161.39   1
   8   2  -4 28710.8 1044.06   1
  -8  -2   4 28913.6 1253.40   1
   8  -2  -4 27494.7 1048.24   1
  -8   2   4 30174.8 1189.77   1
  -8  -2   4 29249.8 1168.42   1
   8   2  -4 28522.4 1044.39   1
  -8   2   4 29096.4 1062.07   1
   8   2  -4 29532.4 1081.21   1
  -8   1   5 6110.76 270.110   1
  -8  -1   5 6397.14 461.440   1
  -8   1   5 7135.04 697.620   1
  -8  -1   5 6478.79 1152.76   1
   8  -1  -5 5863.75 685.360   1
   8   1  -5 6068.69 275.770   1
  -8   1   5 6963.02 1026.67   1
   8   1  -5 6333.37 605.150   1
   7   1   4 24075.2 1064.83   1
   7   1   4 26473.9 951.710   1
  -7   1  -4 27969.9 1062.37   1
  -7  -1  -4 26225.0 971.690   1
   7  -1   4 26835.6 913.050   1
   7  -1   4 25421.0 1953.80   1
   7   1   4 26017.6 1966.06   1
  -7  -1  -4 28984.0 1126.41   1
  -7   1  -4 24442.9 1113.48   1
  -3  -9   1 28180.1 1104.61   1
  -3  -9   1 29955.6 1113.22   1
  -3   9   1 28847.2 1236.35   1
   3  -9  -1 24874.5 2386.74   1
  -3   9   1 31299.9 1351.04   1
   3   9  -1 29944.3 1100.34   1
   3  -9  -1 29798.4 1210.91   1
   3   9  -1 28806.4 1060.55   1
  -3  -9   1 29152.9 1397.51   1
  -4   5  -7 2762.53 505.960   1
   4   5   7 2268.91 380.790   1
   4  -5   7 2841.25 632.900   1
  -4   5  -7 2044.48 466.290   1
   4   5   7 1627.27 447.650   1
  -4  -5  -7 2141.76 475.440   1
  -4   5  -7 3449.62 591.980   1
  -4  -5  -7 2606.27 414.060   1
  -4  -5  -7 2208.20 298.230   1
  -6   5   7 137.510 101.070   1
   6  -5  -7 209.800 104.060   1
  -6  -5   7 157.290 127.250   1
   6   5  -7 113.170 25.7700   1
   6   5  -7 167.350 44.7800   1
   6  -5  -7 470.510 180.670   1
  -6  -5   7 207.440 120.480   1
   6   5  -7 525.100 169.320   1
  -6   5   7 263.680 118.280   1
   4   2 -11 15100.7 783.550   1
  -4  -2  11 15645.7 1218.73   1
   4   2 -11 14279.1 828.550   1
  -4  -2  11 12837.1 863.850   1
   4  -2 -11 14773.7 1189.99   1
   4  -2 -11 13281.0 1195.21   1
   4  -2 -11 12549.7 778.470   1
  -4   2  11 16645.1 2104.32   1
  -7   3  -3 1212.88 294.250   1
   7  -3   3 872.690 188.990   1
   7   3   3 1207.71 244.840   1
  -7   3  -3 1340.15 267.290   1
   7   3   3 959.840 254.580   1
   7   3   3 1031.78 201.300   1
   7  -3   3 1108.50 145.420   1
  -7  -3  -3 1149.01 248.610   1
  -7  -3  -3 1253.29 349.700   1
  -7  -3  -3 1172.54 256.530   1
   0   3 -11 8038.71 891.740   1
   0  -3 -11 8608.38 748.960   1
   0   3 -11 9067.14 824.360   1
   0  -3  11 7007.07 637.870   1
   0  -3 -11 8801.98 1236.48   1
   0  -3  11 9105.37 1289.20   1
  -4  -6  -6 120097. 2709.24   1
  -4   6  -6 128220. 3106.84   1
  -4  -6  -6 121179. 2751.52   1
  -4  -6  -6 120800. 2690.45   1
  -4   6  -6 125076. 2977.80   1
  -4   6  -6 123856. 2869.25   1
   4   6   6 112654. 2637.42   1
   0   7  -8 4149.12 712.460   1
   0  -7  -8 2772.13 604.070   1
   0  -7   8 3033.21 403.520   1
   0  -7   8 3683.29 522.550   1
   0   7   8 3730.11 560.400   1
   0  -7  -8 4229.07 625.660   1
  -7   4   6 41574.6 1499.95   1
   7   4  -6 40911.6 1403.05   1
   7   4  -6 36717.0 1317.42   1
  -7  -4   6 39562.4 1434.62   1
  -7   4   6 38427.2 1612.97   1
   7  -4  -6 40216.1 1466.40   1
  -7  -4   6 40893.0 1468.92   1
   7   4  -6 35114.4 1416.89   1
  -3   9   0 24827.7 1221.94   1
  -3   9   0 24435.7 1099.16   1
   3  -9   0 21799.2 973.790   1
  -3  -9   0 24822.0 1133.34   1
   3   9   0 23553.9 1018.27   1
   3  -9   0 25006.4 1953.94   1
   3   9   0 23848.2 1029.33   1
   3  -9   0 25258.2 1960.53   1
  -3  -9   0 22943.4 1225.64   1
  -3  -9   0 23875.9 1029.05   1
   4   0   9 8.25000 131.560   1
  -4   0  -9 130.340 161.280   1
  -4   0  -9 161.440 94.3200   1
  -4   0  -9 -39.710 258.210   1
   4   0   9 250.610 108.970   1
   5  -3 -10 13720.7 1435.00   1
  -5  -3  10 13211.3 1286.11   1
   5   3 -10 13190.7 770.850   1
   5  -3 -10 11959.3 722.800   1
  -5   3  10 12797.4 800.370   1
  -5  -3  10 12596.6 717.880   1
   7   4   2 46141.8 1584.77   1
  -7   4  -2 51330.4 1652.38   1
   7   4   2 50773.2 1697.95   1
  -7  -4  -2 50188.8 1682.17   1
  -7  -4  -2 50485.7 1772.75   1
  -7   4  -2 49760.9 1740.72   1
   7   4   2 47454.3 1614.36   1
  -7  -4  -2 51174.1 1836.92   1
  -7   4  -2 49579.2 1731.01   1
  -3  -9   2 2105.74 505.290   1
  -3  -9   2 1339.97 392.800   1
   3   9  -2 2364.61 502.370   1
  -3   9   2 1880.48 349.260   1
   3   9  -2 2120.43 271.340   1
   3  -9  -2 2003.35 372.170   1
   3  -9  -2 1350.73 347.340   1
  -3  -9   2 1579.34 328.550   1
  -3   9   2 2105.72 393.830   1
  -3  -7  -6 6128.14 602.920   1
  -3   7  -6 7056.34 976.030   1
  -3  -7  -6 5970.23 377.120   1
  -3   7  -6 5139.26 581.930   1
  -3   7  -6 6367.15 651.040   1
   3  -7   6 6048.51 498.540   1
  -3  -7  -6 6075.76 388.220   1
  -1  -2 -11 77.6200 98.5200   1
  -1   2 -11 608.590 243.950   1
  -1  -2 -11 -1.5200 222.830   1
  -1   2 -11 54.4300 132.030   1
  -1  -2 -11 141.620 149.140   1
  -3  -6   9 148.860 59.7400   1
   3  -6  -9 282.530 137.880   1
  -3  -6   9 166.990 121.290   1
  -3   6   9 293.220 184.510   1
  -3   6   9 76.6600 75.1900   1
   3  -6  -9 303.670 61.8700   1
  -7   5   4 100.680 137.430   1
   7   5  -4 -17.830 118.710   1
  -7  -5   4 145.050 115.320   1
   7   5  -4 42.0300 80.7000   1
  -7   5   4 -59.440 220.830   1
   7   5  -4 120.990 78.1900   1
  -7  -5   4 319.470 147.260   1
   7   5  -4 76.5200 65.8900   1
  -2   5  -9 24563.7 1135.90   1
  -2  -5  -9 24159.3 1293.73   1
   2  -5   9 23892.4 1076.43   1
  -2   5  -9 22338.8 1121.77   1
  -2   5  -9 23018.9 1082.51   1
  -2  -5  -9 23331.4 947.170   1
  -2  -5  -9 26310.7 1026.45   1
  -2  -5  -9 22458.4 1176.16   1
   2  -5   9 22308.8 1027.82   1
   2  -7   7 35839.1 1325.93   1
  -2   7  -7 35997.4 1384.96   1
  -2   7  -7 39875.3 1605.79   1
  -2  -7  -7 39166.6 1351.87   1
   2  -7   7 41099.5 1449.96   1
  -2  -7  -7 38486.7 1323.34   1
  -4   7   7 122324. 2792.15   1
  -4  -7   7 110846. 2567.12   1
   4   7  -7 121271. 2820.15   1
   4  -7  -7 116111. 2755.38   1
  -4  -7   7 118263. 2792.97   1
   4  -7  -7 118427. 2685.86   1
  -2   9   4 -78.830 220.580   1
   2  -9  -4 84.6300 128.500   1
  -2   9   4 182.430 147.830   1
  -2  -9   4 82.3800 104.140   1
   2   9  -4 -49.470 172.360   1
  -2  -9   4 215.930 128.190   1
   2  -9  -4 80.6000 105.020   1
  -2  -9   4 60.5100 64.9400   1
  -7  -5   0 2374.93 508.050   1
   7   5   0 1631.17 363.620   1
  -7  -5   0 1984.39 557.220   1
  -7   5   0 2157.94 352.780   1
   7   5   0 1438.51 199.370   1
   7   5   0 1392.27 303.820   1
  -7   5   0 1855.71 369.330   1
  -7  -5   0 1699.97 316.460   1
  -7   5   0 2147.70 367.380   1
  -3  -8   6 25020.0 1861.21   1
   3  -8  -6 24789.2 1154.68   1
  -3  -8   6 24825.1 1152.76   1
  -3  -8   6 23480.4 954.720   1
   3  -8  -6 23776.4 1045.07   1
  -3  -8   6 22910.2 1021.23   1
   3   8  -6 23369.8 1112.26   1
  -3   8   6 25069.0 2405.61   1
  -6  -3   9 7712.90 529.520   1
   6   3  -9 8681.64 536.520   1
  -6   3   9 9240.05 937.560   1
  -6  -3   9 6492.77 940.690   1
  -6   3   9 9660.20 1400.27   1
   6   3  -9 9537.29 920.120   1
   3   0  10 30427.9 1429.06   1
  -3   0 -10 29714.5 1681.78   1
  -3   0 -10 29106.0 1244.35   1
  -3   0 -10 27066.5 1202.57   1
  -6   6  -2 225.550 102.670   1
   6   6   2 250.210 84.0200   1
  -6  -6  -2 222.250 144.190   1
  -6   6  -2 302.010 144.090   1
  -6   6  -2 189.030 147.880   1
  -6  -6  -2 451.940 148.930   1
   6   6   2 -30.270 115.140   1
  -6  -6  -2 213.660 94.9900   1
   6  -6   2 226.830 111.230   1
   6   6   2 245.880 92.2100   1
   0  -5 -10 5010.98 315.770   1
   0  -5  10 4817.11 795.910   1
   0  -5  10 5717.41 675.780   1
   0   5 -10 5706.59 552.120   1
   0  -5 -10 5891.88 882.240   1
   0  -5 -10 5926.73 1134.26   1
   0   5 -10 5304.32 525.560   1
  -8   0  -1 181.000 97.8200   1
   8   0   1 70.4200 71.0600   1
  -8   0  -1 548.640 253.500   1
  -6  -2  -6 7333.52 468.430   1
   6  -2   6 4971.74 696.290   1
   6   2   6 6281.26 782.490   1
  -6  -2  -6 7074.11 522.440   1
  -6   2  -6 7166.93 511.590   1
   6  -2   6 7091.34 451.160   1
  -6  -2  -6 6724.67 1333.71   1
  -6   2  -6 6459.46 832.910   1
   6   2   6 6426.06 385.630   1
  -4  -1  -9 72318.1 1774.15   1
  -4  -1  -9 70318.7 1816.36   1
  -4   1  -9 69290.1 1780.96   1
  -4   1  -9 68491.5 1809.97   1
  -4  -1  -9 70467.9 1858.41   1
  -4   1  -9 68390.1 1765.74   1
  -8  -2   0 7483.31 443.310   1
   8   2   0 7268.27 412.680   1
  -8   2   0 9498.75 1453.82   1
  -8  -2   0 7171.29 420.530   1
   8   2   0 6819.30 458.780   1
  -8   2   0 7208.48 508.060   1
   8  -2   0 6717.55 913.210   1
   8   2   0 7077.12 413.240   1
  -8  -2   0 6985.30 839.060   1
  -1  -9  -4 1631.43 366.860   1
   1   9   4 2471.88 454.150   1
   1   9   4 2266.02 418.600   1
  -1   9  -4 2526.65 435.740   1
  -1  -9  -4 2055.87 470.470   1
   1   9   4 1505.81 314.080   1
  -1   9  -4 2179.29 432.300   1
   1  -9   4 2287.33 499.100   1
  -2  -9  -3 194.360 124.730   1
  -2  -9  -3 126.000 144.860   1
  -2   9  -3 395.000 224.310   1
  -2   9  -3 181.170 129.840   1
   2   9   3 531.740 164.190   1
  -2  -9  -3 127.810 77.5500   1
   2   9   3 85.6200 118.750   1
   3   5 -10 427.770 148.580   1
   3  -5 -10 474.720 162.960   1
   3  -5 -10 337.390 168.010   1
  -3  -5  10 327.130 92.5700   1
  -3  -5  10 728.250 191.040   1
  -3   5  10 533.540 118.570   1
   3  -5 -10 312.530 71.4400   1
  -7  -2   8 3144.45 418.620   1
  -7   2   8 2852.05 524.780   1
   7   2  -8 2528.84 594.080   1
   7  -2  -8 3263.50 520.490   1
  -7  -2   8 2512.22 483.810   1
   7   2  -8 2596.17 496.800   1
  -7   2   8 2871.54 590.530   1
  -7   2   8 2230.82 429.100   1
   7   2  -8 2179.76 443.630   1
   7   2  -8 3024.62 728.340   1
  -3  -9  -1 68901.8 1768.99   1
   3   9   1 70391.4 1652.80   1
  -3   9  -1 69855.2 1777.56   1
  -3  -9  -1 71441.4 1713.71   1
  -3  -9  -1 67583.7 1578.01   1
  -3   9  -1 71194.3 1793.81   1
   3  -9   1 69037.0 1704.61   1
   3   9   1 67333.2 1703.36   1
   3  -1  10 9198.03 603.950   1
  -3   1 -10 10410.4 1449.80   1
  -3  -1 -10 9327.22 850.460   1
   3   1  10 6520.59 934.540   1
  -3  -1 -10 8227.05 515.420   1
  -3   1 -10 9304.87 604.180   1
  -3   1 -10 9062.98 692.810   1
  -3  -1 -10 9465.30 1190.06   1
   3   1  10 9345.37 603.880   1
  -8   1  -1 277.110 163.670   1
  -8  -1  -1 334.490 160.380   1
   8   1   1 190.680 68.9000   1
   8  -1   1 -53.090 136.410   1
  -8   1  -1 298.610 148.640   1
  -8  -1  -1 130.110 68.9500   1
   4   8  -5 112005. 2580.51   1
  -4  -8   5 110441. 2530.49   1
   4  -8  -5 109649. 2520.87   1
   4  -8  -5 115606. 2757.13   1
  -4  -8   5 115028. 2808.08   1
  -4   8   5 113651. 2614.99   1
  -4   8   5 115453. 2825.46   1
  -8  -2   5 8922.37 583.950   1
  -8   2   5 9014.81 598.560   1
  -8   2   5 9239.40 742.270   1
  -8  -2   5 8621.74 1365.92   1
   8   2  -5 8316.48 528.500   1
   8   2  -5 9006.46 583.840   1
   8  -2  -5 7973.58 510.950   1
   8   2  -5 8216.76 548.140   1
[truncated: 4,163,971 more chars]
