# Supplementary material for: Trinuclear nickel coordination complexes of phenanthrene-9,10-dione dioxime
Source: Acta Crystallogr E Crystallogr Commun. 2016 Mar 24;72(Pt 4):538–42. doi: 10.1107/S2056989016004023 (PMC4910314; doi:10.1107/S2056989016004023)
Supplement: Supplementary file 2 [file e-72-00538-1sup3.hkl]

#
# h,k,l, Fc-squared, Fo-squared, sigma(Fo-squared), status flag
#
data_1
_shelx_title ' User-defined'
_shelx_refln_list_code          4
_shelx_F_calc_maximum      500.79
_exptl_crystal_F_000      3192.00
_reflns_d_resolution_high  0.7696

loop_
 _space_group_symop_operation_xyz
 'x, y, z'
 '-x, y+1/2, -z+1/2'
 '-x, -y, -z'
 'x, -y-1/2, z-1/2'

_cell_length_a    15.9728
_cell_length_b    18.6392
_cell_length_c    22.7845
_cell_angle_alpha  90.000
_cell_angle_beta  101.757
_cell_angle_gamma  90.000

_shelx_F_squared_multiplier     1.000

loop_
 _refln_index_h
 _refln_index_k
 _refln_index_l
 _refln_F_squared_calc
 _refln_F_squared_meas
 _refln_F_squared_sigma
 _refln_observed_status
   2   0   0        151.02        224.00        27.00 o
   3   0   0       8424.17      10500.20       128.36 o
   4   0   0       6118.08       5072.11        65.41 o
   5   0   0      19893.00      19796.39       160.13 o
   6   0   0       8696.77       8391.26       100.12 o
   7   0   0      37597.95      37685.82       300.88 o
   8   0   0      57799.38      65033.53      1308.32 o
   9   0   0       9433.89       8864.32       420.75 o
  10   0   0      38108.59      39286.96       498.83 o
  11   0   0       2270.69       2255.42       159.30 o
  12   0   0      13075.87      12754.57       336.50 o
  13   0   0       9808.31      10644.70       643.85 o
  14   0   0        635.14        696.82        96.98 o
  15   0   0        362.84        368.86        61.12 o
  16   0   0        277.47        312.35        54.81 o
  17   0   0       3283.99       3794.89       513.99 o
  18   0   0       1398.32       1880.56       323.43 o
  19   0   0        215.71        332.63        94.41 o
  20   0   0       1581.54       1659.45       264.27 o
   2   1   0       3839.56       3097.91        24.52 o
   3   1   0      56219.16      55922.84       198.27 o
   4   1   0          0.29         26.19         8.10 o
   5   1   0      22123.56      22592.50       141.50 o
   6   1   0       2060.10       2120.34        29.56 o
   7   1   0      77212.02      83661.21       574.08 o
   8   1   0       1869.41       1660.04        42.65 o
   9   1   0       5709.98       4991.25        92.73 o
  10   1   0        220.76        209.22        27.74 o
  11   1   0       6557.03       6360.00       156.53 o
  12   1   0       2715.80       2375.92       183.01 o
  13   1   0        109.78        135.17        34.22 o
  14   1   0       1205.34       1141.73       104.89 o
  15   1   0        249.70        222.85        31.77 o
  16   1   0        398.39        438.52        61.13 o
  17   1   0       1602.50       1868.10       215.52 o
  18   1   0         65.88        200.11        65.55 o
  19   1   0       1524.96       1750.16       312.01 o
  20   1   0        128.27        157.81        48.23 o
   0   2   0       1480.00       2139.67        35.19 o
   1   2   0      45839.20      50847.36       187.75 o
   2   2   0          6.42        130.30        11.02 o
   3   2   0        778.42        784.80        22.09 o
   4   2   0        681.03        824.35        30.92 o
   5   2   0       4580.22       4159.37        45.03 o
   6   2   0      17282.84      15774.48       145.21 o
   7   2   0       7634.82       7201.51       103.72 o
   8   2   0       2175.91       2251.41        53.49 o
   9   2   0         72.16         40.58         9.24 o
  10   2   0       9257.71       9555.91       126.45 o
  11   2   0       1377.72       1304.97        74.13 o
  12   2   0        781.81        735.28        82.52 o
  13   2   0       1165.74       1163.34       128.90 o
  14   2   0        500.58        657.05        68.75 o
  15   2   0        913.57        897.37        93.11 o
  16   2   0        112.97        191.06        37.71 o
  17   2   0       1041.17       1274.12       151.90 o
  18   2   0        105.20        364.59        92.34 o
  19   2   0        406.16        416.82        90.75 o
  20   2   0        859.88        822.20       161.62 o
   1   3   0      20647.30      20599.91       151.27 o
   2   3   0      75865.62      77995.34       354.43 o
   3   3   0        258.01        356.96        20.74 o
   4   3   0      11696.72       9762.60        86.07 o
   5   3   0       1026.77        824.70        20.56 o
   6   3   0       1383.84       1010.24        26.64 o
   7   3   0       2859.77       2427.74        37.87 o
   8   3   0      17439.32      19081.22       252.65 o
   9   3   0       6288.95       6388.00       174.66 o
  10   3   0       1567.32       1339.75        71.27 o
  11   3   0       6707.33       6761.48       132.01 o
  12   3   0        497.67        426.71        60.50 o
  13   3   0       4534.01       4644.67       125.61 o
  14   3   0        239.14        334.68        54.43 o
  15   3   0       2005.31       1792.25       193.77 o
  16   3   0        208.54        139.31        36.24 o
  17   3   0       2053.97       2125.99       232.35 o
  18   3   0         21.03        107.16        38.78 o
  19   3   0       1192.10       1224.56       138.69 o
  20   3   0        254.78        251.56        53.82 o
   0   4   0      50946.69      46301.88       334.94 o
   1   4   0      32176.61      29487.77       121.96 o
   2   4   0       2000.40       1345.65        22.91 o
   3   4   0       5583.93       4119.47        40.29 o
   4   4   0       8567.61       8204.43        72.59 o
   5   4   0       5260.78       5025.05        57.40 o
   6   4   0      54034.11      52387.98       305.87 o
   7   4   0      14246.10      14646.69       155.57 o
   8   4   0      15274.33      14241.09       205.36 o
   9   4   0       1297.42       1283.06        34.97 o
  10   4   0       1825.32       1747.42       144.72 o
  11   4   0       1082.06       1093.24        46.85 o
  12   4   0      10634.65      10960.90       148.10 o
  13   4   0        844.67        686.79        82.49 o
  14   4   0       2941.48       3290.92       114.09 o
  15   4   0         55.13        465.10       135.65 o
  16   4   0       7010.14       7836.52       162.58 o
  17   4   0          1.01         66.75        34.83 o
  18   4   0       1712.54       1573.82       178.86 o
  19   4   0         88.74        150.44        48.31 o
  20   4   0        133.37        144.75        69.98 o
   1   5   0         43.33         52.79         9.69 o
   2   5   0       9532.50       9045.23        77.87 o
   3   5   0      33703.35      31405.24       151.94 o
   4   5   0       5837.53       5042.26        48.28 o
   5   5   0      38109.82      38695.61       253.74 o
   6   5   0       7407.28       8033.98       115.57 o
   7   5   0        712.36        554.11        34.24 o
   8   5   0        571.89        403.73        30.85 o
   9   5   0       9797.27       9578.16       160.09 o
  10   5   0       1296.41       1307.86        56.14 o
  11   5   0       9349.24       9487.96       197.42 o
  12   5   0      12715.21      13161.53       229.34 o
  13   5   0       7448.72       7699.19       111.37 o
  14   5   0         10.61         50.06       110.78 o
  15   5   0       6420.17       6984.73       145.98 o
  16   5   0       1414.92       1382.75       144.73 o
  17   5   0       4889.93       5633.16       259.71 o
  18   5   0        107.63         83.54        45.10 o
  19   5   0        135.85         56.40        28.78 o
   0   6   0      11141.90      11732.83       130.12 o
   1   6   0        116.72        166.71        11.57 o
   2   6   0       6863.31       5979.83        65.71 o
   3   6   0         55.25         42.69         8.50 o
   4   6   0        177.65        100.43         9.86 o
   5   6   0        317.25        583.49        20.33 o
   6   6   0       5852.99       6471.49        98.66 o
   7   6   0       1561.89       2037.17        42.42 o
   8   6   0       6308.14       6176.63       162.12 o
   9   6   0        691.83        618.65        51.32 o
  10   6   0      11085.03      10239.45       280.65 o
  11   6   0       2098.53       2084.82        62.67 o
  12   6   0        912.47        954.02       120.46 o
  13   6   0       3376.58       3516.77       109.37 o
  14   6   0       4111.26       4149.18       333.24 o
  15   6   0        236.17        240.73        52.49 o
  16   6   0        538.27        636.94       134.00 o
  17   6   0         57.01         66.95        47.36 o
  18   6   0        510.80        353.67        67.87 o
  19   6   0        391.75        311.19        52.93 o
   1   7   0        480.49        471.72        33.16 o
   2   7   0       2033.59       1794.75        48.32 o
   3   7   0        999.74       1062.50        47.01 o
   4   7   0       7627.45       8736.19       109.39 o
   5   7   0       8438.32       8279.76       106.49 o
   6   7   0       2906.84       3581.08        97.54 o
   7   7   0       4537.54       4428.33       105.73 o
   8   7   0        257.69        390.11        45.70 o
   9   7   0         17.01         76.53        18.31 o
  10   7   0       1095.92       1021.46        76.53 o
  11   7   0       5407.19       5188.03       160.99 o
  12   7   0        221.36        219.41        36.17 o
  13   7   0       2087.01       1874.59       157.83 o
  14   7   0        212.93        174.94        85.47 o
  15   7   0         33.26         82.91        37.43 o
  16   7   0         91.94         62.22        44.01 o
  17   7   0        196.51        192.71        87.97 o
  18   7   0          5.72         32.14        29.52 o
  19   7   0        426.10        384.18        62.12 o
   0   8   0      39898.34      41538.64       335.57 o
   1   8   0         66.32         74.55        13.95 o
   2   8   0      25571.11      27883.45       174.79 o
   3   8   0       7152.76       7167.14        95.81 o
   4   8   0       8425.03       9012.23       120.10 o
   5   8   0       2932.86       2889.75        82.02 o
   6   8   0         89.25        181.81        12.13 o
   7   8   0         65.03         60.24        13.72 o
   8   8   0       5153.93       4977.30       127.30 o
   9   8   0        850.24        662.56        63.72 o
  10   8   0      14565.14      15766.49       321.18 o
  11   8   0         50.09         33.12        21.21 o
  12   8   0       1766.38       1835.76       146.68 o
  13   8   0       2976.50       2974.48       557.55 o
  14   8   0        758.18        614.55        89.94 o
  15   8   0         39.21        153.52        90.12 o
  16   8   0        348.10        415.45        60.90 o
  17   8   0        787.07        702.28        98.26 o
  18   8   0        766.32        719.20        93.38 o
  19   8   0        345.19        255.12        83.75 o
   1   9   0      44070.20      44652.40       542.54 o
   2   9   0       4445.57       4509.81        79.65 o
   3   9   0       7564.05       7453.06       115.20 o
   4   9   0          5.95         20.85         7.75 o
   5   9   0        914.23        960.96        51.71 o
   6   9   0        268.79        181.29        17.10 o
   7   9   0       1918.66       1783.16        98.11 o
   8   9   0       5920.67       5366.91       134.32 o
   9   9   0      28045.27      28702.38       866.68 o
  10   9   0       1907.94       1712.96       121.78 o
  11   9   0       2853.48       3332.64       222.47 o
  12   9   0       1647.83       1831.57       156.71 o
  13   9   0       1071.50       1416.37       143.16 o
  14   9   0          1.02         68.92        32.22 o
  15   9   0        430.68        447.63        74.30 o
  16   9   0        620.64        501.68       112.27 o
  17   9   0       1561.53       1273.28       173.49 o
  18   9   0        511.19        453.29        69.60 o
   0  10   0        754.64        617.26        52.27 o
   1  10   0       1243.71       1254.12        57.14 o
   2  10   0       7229.86       7551.81       145.54 o
   3  10   0        573.08        691.23        40.65 o
   4  10   0       4162.44       3992.40       102.08 o
   5  10   0        163.84        165.83        20.43 o
   6  10   0       9433.49       8938.71       117.26 o
   7  10   0       5073.49       5295.11       181.43 o
   8  10   0       6261.82       6160.87       181.68 o
   9  10   0        235.00        234.25        35.63 o
  10  10   0       3248.38       3441.00       125.80 o
  11  10   0       1103.10       1261.18       147.73 o
  12  10   0         26.68         87.06        20.33 o
  13  10   0       1221.51       1150.56        97.03 o
  14  10   0       2841.97       3051.00       214.85 o
  15  10   0         88.21        110.18        32.83 o
  16  10   0       3666.95       3867.77       344.35 o
  17  10   0        386.34        290.53        58.12 o
  18  10   0       1008.82        859.18       107.77 o
   1  11   0       2716.16       2387.27        82.02 o
   2  11   0         74.04         73.29        15.03 o
   3  11   0       2445.13       2311.46       105.73 o
   4  11   0       1913.15       1891.87        69.79 o
   5  11   0       4584.69       4051.89        88.82 o
   6  11   0       1712.41       1520.53        80.94 o
   7  11   0       4396.84       4164.61       165.47 o
   8  11   0       7137.10       7376.96       188.37 o
   9  11   0       6208.59       6294.71       278.57 o
  10  11   0       6590.05       6924.66       271.93 o
  11  11   0       3661.31       3496.25       363.60 o
  12  11   0       2015.79       2020.16       194.75 o
  13  11   0        853.90        909.80        99.52 o
  14  11   0         96.95         86.00        61.00 o
  15  11   0        914.26        893.14       154.55 o
  16  11   0        323.36        249.92       153.84 o
  17  11   0        600.64        528.78       129.22 o
  18  11   0        146.79         98.14        58.34 o
   0  12   0        206.93        256.95        32.92 o
   1  12   0        590.39        602.05        42.14 o
   2  12   0       1036.45       1019.59        75.81 o
   3  12   0       2244.64       2237.86        56.28 o
   4  12   0       5376.56       5103.41       106.75 o
   5  12   0        988.27        952.46        55.72 o
   6  12   0      17391.65      17669.30       221.57 o
   7  12   0       3877.98       3939.92       155.73 o
   8  12   0         81.01         97.85        22.67 o
   9  12   0        629.64        606.61        72.78 o
  10  12   0          0.13         53.71        24.06 o
  11  12   0         24.13         41.34        36.12 o
  12  12   0        239.95        240.24        48.09 o
  13  12   0       2797.95       2943.49       225.97 o
  14  12   0        263.89        168.84        44.98 o
  15  12   0        336.44        332.15        56.89 o
  16  12   0        420.01        247.88        55.96 o
  17  12   0         33.63        170.90        64.57 o
   1  13   0       6238.85       6874.87       170.38 o
   2  13   0       2334.44       2411.04       108.09 o
   3  13   0       7961.96       8086.80       165.49 o
   4  13   0         47.38         81.87        16.52 o
   5  13   0      14384.16      14894.20       237.47 o
   6  13   0       4115.73       4021.42        83.33 o
   7  13   0       3127.99       2788.45       133.16 o
   8  13   0          5.63         20.71        21.36 o
   9  13   0        524.20        534.27        57.28 o
  10  13   0       1611.31       1275.13        90.57 o
  11  13   0        482.61        383.30        76.37 o
  12  13   0        285.87        218.37        48.46 o
  13  13   0       1641.21       1767.37       193.25 o
  14  13   0        500.52        557.14       104.56 o
  15  13   0       2505.57       3100.51       375.14 o
  16  13   0        413.03        495.21        86.61 o
  17  13   0        870.21        625.04       116.43 o
   0  14   0       3170.86       3229.12       181.47 o
   1  14   0         27.88        100.79        15.26 o
   2  14   0       1256.41       1469.22       105.42 o
   3  14   0       2785.88       2787.86       129.71 o
   4  14   0       2651.05       2889.18        96.93 o
   5  14   0         31.79         32.26        15.10 o
   6  14   0       3697.85       3722.38       168.57 o
   7  14   0        212.56        200.67        36.52 o
   8  14   0       2110.74       2144.85        64.87 o
   9  14   0         14.16         70.95        26.99 o
  10  14   0        242.10        332.24        44.31 o
  11  14   0        736.40        884.67       102.13 o
  12  14   0        942.52        974.97        93.37 o
  13  14   0         82.03         80.97        30.97 o
  14  14   0        633.17        703.88       117.88 o
  15  14   0        185.12        316.31       120.95 o
  16  14   0         62.02         14.85        55.99 o
   1  15   0       6446.51       6333.26       128.44 o
   2  15   0         25.22         70.34        22.54 o
   3  15   0        353.59        302.50        37.92 o
   4  15   0       2422.01       2557.48       115.81 o
   5  15   0       2074.42       2091.60        92.05 o
   6  15   0         63.49         83.82        16.65 o
   7  15   0        180.84        155.84        21.58 o
   8  15   0        935.27        909.54        80.25 o
   9  15   0        226.87        257.69        33.78 o
  10  15   0        477.85        393.32        49.96 o
  11  15   0        590.85        713.37        85.05 o
  12  15   0        441.57        325.68        46.32 o
  13  15   0        325.93        288.51        43.36 o
  14  15   0        463.76        446.37        70.33 o
  15  15   0        261.73        303.37        68.95 o
   0  16   0       2934.95       3247.04       200.40 o
   1  16   0        306.64        385.73        33.70 o
   2  16   0       3412.62       3488.73        86.28 o
   3  16   0       3240.66       3341.28        97.66 o
   4  16   0        752.05        794.15        58.44 o
   5  16   0       1255.99       1004.29        70.66 o
   6  16   0        377.34        329.88        31.44 o
   7  16   0          4.51         52.86        16.19 o
   8  16   0         87.15         52.09        30.37 o
   9  16   0         71.74         87.11        21.01 o
  10  16   0        137.85        156.06        38.71 o
  11  16   0        123.48         91.89        33.36 o
  12  16   0       1074.86       1100.61       114.06 o
  13  16   0          5.47         50.97        32.41 o
  14  16   0          0.76         49.31        30.51 o
  15  16   0        104.13        170.07        59.35 o
   1  17   0        891.06        976.45        65.36 o
   2  17   0        633.86        604.62        43.97 o
   3  17   0         81.83         59.16        17.05 o
   4  17   0         65.34         46.56        19.64 o
   5  17   0          9.26         47.78        16.00 o
   6  17   0          4.77         40.62        34.68 o
   7  17   0          5.61         29.44        28.13 o
   8  17   0        368.52        385.52        70.22 o
   9  17   0        188.35        299.55        51.37 o
  10  17   0        269.04        355.64        51.39 o
  11  17   0       2415.61       2628.53       233.78 o
  12  17   0        770.11        872.69       101.36 o
  13  17   0         52.89        129.51        90.73 o
  14  17   0         40.80        124.89        42.06 o
   0  18   0       2263.36       2411.38       180.50 o
   1  18   0        586.46        582.61        69.98 o
   2  18   0         44.24         80.33        17.70 o
   3  18   0        107.00        110.61        23.33 o
   4  18   0         52.65         73.58        22.57 o
   5  18   0        153.98        121.44        29.51 o
   6  18   0        490.90        425.56        55.71 o
   7  18   0         12.00         82.69        42.81 o
   8  18   0        131.16         87.65        46.17 o
   9  18   0         79.05        100.06        32.39 o
  10  18   0        300.03        288.62        49.62 o
  11  18   0        102.42         65.09        47.84 o
  12  18   0         50.84         87.74        30.71 o
  13  18   0         22.55         85.49        26.47 o
   1  19   0          1.17         60.80        17.66 o
   2  19   0        487.48        475.39        36.87 o
   3  19   0        490.03        584.07        49.50 o
   4  19   0       1067.49        915.45        72.35 o
   5  19   0       2832.74       2651.38       208.06 o
   6  19   0        565.10        526.83        57.37 o
   7  19   0        797.98        936.84        91.39 o
   8  19   0       1503.40       1361.49       130.77 o
   9  19   0        189.89        233.83        43.87 o
  10  19   0        140.41        169.00        37.02 o
  11  19   0         80.94         94.41        37.82 o
  12  19   0         18.15        123.16        28.10 o
   0  20   0        325.74        277.96        40.63 o
   1  20   0         97.14         71.51        23.15 o
   2  20   0         93.27         98.47        21.32 o
   3  20   0          0.75         49.63        18.85 o
   4  20   0          3.46         58.56        22.31 o
   5  20   0         33.83         68.83        48.65 o
   6  20   0         34.19         85.22        39.52 o
   7  20   0         49.10         86.42        28.18 o
   8  20   0        184.38        110.68        63.02 o
   9  20   0        368.69        283.02        47.58 o
  10  20   0         74.75         75.45        29.06 o
  11  20   0        244.99        198.87        55.84 o
   1  21   0        621.58        715.58        71.94 o
   2  21   0        583.87        584.94        53.24 o
   3  21   0         42.33         83.14        24.60 o
   4  21   0        753.82        742.33        68.92 o
   5  21   0       1390.76       1422.78       146.72 o
   6  21   0        366.70        438.37        50.78 o
   7  21   0        301.78        223.45        55.82 o
   8  21   0        628.22        528.57       170.71 o
   9  21   0        807.20        582.93       111.17 o
  10  21   0         50.62        141.87        37.29 o
   0  22   0        208.38        212.35        53.83 o
   1  22   0          0.55        105.31        24.57 o
   2  22   0          4.09         46.54        33.34 o
   3  22   0          6.87        130.07        37.42 o
   4  22   0          6.03         76.50        27.33 o
   5  22   0         11.37         96.52        46.86 o
   6  22   0          1.11         97.55        40.46 o
   7  22   0        177.20        104.05        32.65 o
   8  22   0         29.53         82.53        28.95 o
   1  23   0        620.07        564.33        58.76 o
   2  23   0        488.28        468.04        63.33 o
   3  23   0         10.71         81.11        43.51 o
   4  23   0        668.72        624.78        85.53 o
   5  23   0        434.23        391.45        77.06 o
   6  23   0        300.04        218.65        68.04 o
   0  24   0        145.26        119.65        52.05 o
   1  24   0        352.53        452.27        87.01 o
   2  24   0        720.19        682.30        94.84 o
 -20   1   1        434.84        437.43       100.65 o
 -19   1   1        850.65        934.43       144.72 o
 -18   1   1       2717.01       3428.89       363.43 o
 -17   1   1        195.48        223.91        43.63 o
 -16   1   1        262.46        229.21        65.80 o
 -15   1   1        324.31        314.07        39.35 o
 -14   1   1       2781.49       2665.31        98.93 o
 -13   1   1       7169.80       6891.49       293.24 o
 -12   1   1          1.57         19.08        22.73 o
 -11   1   1       9854.88       9641.87       151.48 o
 -10   1   1      13785.49      13988.93       231.90 o
  -9   1   1        243.62         86.89        11.31 o
  -8   1   1      20895.39      21474.49       161.65 o
  -7   1   1      22006.36      24843.90       134.80 o
  -6   1   1       4256.62       3722.31        37.20 o
  -5   1   1       3348.28       3289.69        34.63 o
  -4   1   1        314.20        498.88        16.65 o
  -3   1   1      54298.18      52687.43       205.70 o
  -2   1   1      11278.09       9123.20       106.72 o
  -1   1   1      56091.66      54860.52       548.46 o
   1   1   1      80302.54      77560.41       344.01 o
   2   1   1       2827.19       3265.79        24.89 o
   3   1   1       5424.55       6193.11        56.11 o
   4   1   1       7822.39       5944.12        58.75 o
   5   1   1       1159.71       1263.47        24.06 o
   6   1   1        811.71        890.20        28.45 o
   7   1   1      14567.95      15086.74       179.22 o
   8   1   1         55.27         56.73        15.41 o
   9   1   1      11655.78      11269.70       182.91 o
  10   1   1       9146.50       9091.85       121.65 o
  11   1   1       8514.58       8166.94       167.44 o
  12   1   1       8116.25       8159.48       208.50 o
  13   1   1        253.77        162.92        40.36 o
  14   1   1       1866.17       1731.54       148.83 o
  15   1   1          0.29         12.31        19.37 o
  16   1   1         30.11         69.55        59.68 o
  17   1   1       3207.80       3440.36       291.66 o
  18   1   1         24.51        101.60        35.83 o
  19   1   1       2944.93       3522.78       378.42 o
  20   1   1        259.02        216.13        67.90 o
 -20   2   1        164.51        183.57        54.24 o
 -19   2   1        630.56        750.48       114.72 o
 -18   2   1       1743.33       1813.95       229.04 o
 -17   2   1       2314.94       2324.22       248.82 o
 -16   2   1       3624.05       3735.90       257.43 o
 -15   2   1       1704.09       1733.88       142.94 o
 -14   2   1         50.48        153.15        24.77 o
 -13   2   1         91.97         88.34        31.45 o
 -12   2   1      11898.51      12810.91       237.59 o
 -11   2   1       7698.03       7264.78       144.29 o
 -10   2   1       7577.19       7152.26       129.28 o
  -9   2   1       7494.13       7596.21       123.27 o
  -8   2   1      14701.49      15388.59       156.61 o
  -7   2   1       2719.06       2134.82        47.88 o
  -6   2   1      13397.80      13502.35       126.72 o
  -5   2   1      10205.05      10380.21        96.79 o
  -4   2   1        136.81         79.08        12.98 o
  -3   2   1      18088.97      18662.18       117.51 o
  -2   2   1      40086.21      41163.42       169.41 o
  -1   2   1      56215.80      53934.87       264.42 o
   0   2   1      31206.79      29328.39        95.42 o
   1   2   1        534.31        490.76        15.38 o
   2   2   1      64836.48      62245.11       330.61 o
   3   2   1        899.93        753.47        25.32 o
   4   2   1       1985.15       2146.90        22.19 o
   5   2   1        610.53        701.10        23.02 o
   6   2   1      10929.51      10985.05        96.53 o
   7   2   1      22287.38      24201.56       150.12 o
   8   2   1      10047.40       8842.64       224.99 o
   9   2   1         41.15         66.41        14.00 o
  10   2   1       9042.20       8939.71       132.00 o
  11   2   1       2205.68       1932.56        80.55 o
  12   2   1       5091.75       4764.12        83.37 o
  13   2   1        555.01        550.21        62.93 o
  14   2   1       6557.60       6659.96       246.41 o
  15   2   1         35.69         52.89        17.45 o
  16   2   1       4453.43       5246.04       473.39 o
  17   2   1       1018.57       1036.94       150.02 o
  18   2   1       3820.93       3980.94       427.71 o
  19   2   1        348.51        331.99        72.51 o
  20   2   1       1424.90       1281.03       219.93 o
 -20   3   1         53.62         55.31        61.67 o
 -19   3   1        512.78        389.49        62.95 o
 -18   3   1         13.12         58.55        24.75 o
 -17   3   1       2576.38       2698.48       309.18 o
 -16   3   1        493.93        678.92        79.13 o
 -15   3   1        109.68        179.08        38.76 o
 -14   3   1       1220.05       1065.70       127.30 o
 -13   3   1       4243.66       4048.73       110.17 o
 -12   3   1       5073.72       5013.66        93.57 o
 -11   3   1          2.62         36.64        14.99 o
 -10   3   1         48.77         55.15        11.27 o
  -9   3   1       3131.18       2712.68        56.86 o
  -8   3   1      12317.37      14063.88       160.89 o
  -7   3   1      79424.38      84864.42      1085.81 o
  -6   3   1       4630.53       4228.08        44.97 o
  -5   3   1      10286.41      10748.33        91.97 o
  -4   3   1      14531.91      12849.52        88.85 o
  -3   3   1      19317.37      16499.55        96.33 o
  -2   3   1      21799.73      22981.69       128.63 o
  -1   3   1          3.23         58.64         6.13 o
   0   3   1        228.40        504.23        20.53 o
   1   3   1       7366.26       4614.13        46.27 o
   2   3   1        265.09        370.15        19.68 o
   3   3   1        274.96        272.34        16.88 o
   4   3   1        367.85        395.29        20.70 o
   5   3   1      33019.58      29453.10       156.20 o
   6   3   1      33462.34      35293.59       181.51 o
   7   3   1       2245.06       1787.48        46.05 o
   8   3   1       5280.33       4417.55       108.74 o
   9   3   1       3342.77       3075.40        73.88 o
  10   3   1       4005.72       3871.99       101.58 o
  11   3   1       3045.57       3102.90        90.03 o
  12   3   1        489.90        407.62        46.10 o
  13   3   1        553.11        408.10        81.11 o
  14   3   1        434.95        357.07        49.87 o
  15   3   1      11999.12      13149.56       358.64 o
  16   3   1       2516.51       2817.19       254.16 o
  17   3   1       2481.85       2776.78       277.43 o
  18   3   1       1163.16       1237.36       139.41 o
  19   3   1        817.67        884.14       153.03 o
  20   3   1        389.16        535.69       170.84 o
 -20   4   1         49.72         74.23        37.51 o
 -19   4   1         84.36         55.68        60.62 o
 -18   4   1        606.46        743.65       101.69 o
 -17   4   1        164.20        211.14        78.71 o
 -16   4   1       1487.09       1189.92       138.63 o
 -15   4   1       1979.15       1927.21       193.44 o
 -14   4   1         13.82         48.22        17.01 o
 -13   4   1       1577.27       1386.01       105.55 o
 -12   4   1       1420.25       1184.29        79.05 o
 -11   4   1        599.15        593.44        48.52 o
 -10   4   1       3753.34       3663.92        64.98 o
  -9   4   1        151.77        107.07         9.16 o
  -8   4   1       4769.40       4578.98       117.38 o
  -7   4   1        529.93        356.04        23.04 o
  -6   4   1      20338.73      19346.20       108.86 o
  -5   4   1       7300.37       7346.28        64.17 o
  -4   4   1       2713.03       1989.59        24.82 o
  -3   4   1         26.45         31.37         7.56 o
  -2   4   1       6468.99       5946.96        53.74 o
  -1   4   1       5533.90       4250.08        42.21 o
   0   4   1       3519.20       3769.99        34.10 o
   1   4   1       6546.17       6630.88        58.87 o
   2   4   1       8232.00       7338.89        61.23 o
   3   4   1       1083.82        725.11        17.83 o
   4   4   1        214.34        113.93        11.20 o
   5   4   1      40643.87      40648.21       245.77 o
   6   4   1       3817.20       4218.74        58.18 o
   7   4   1       1632.91       1207.68        44.18 o
   8   4   1       3651.90       3409.80        86.70 o
   9   4   1        113.43         86.35        22.35 o
  10   4   1         71.92         89.90        21.57 o
  11   4   1        129.19         83.47        39.23 o
  12   4   1         21.82         42.77        15.60 o
  13   4   1        579.03        604.15        70.46 o
  14   4   1       3998.14       4519.25       123.10 o
  15   4   1        101.21        112.72        45.83 o
  16   4   1        770.11        822.00        79.61 o
  17   4   1        101.67        102.20        37.45 o
  18   4   1          2.30         59.74        51.11 o
  19   4   1         35.31         82.20        66.50 o
 -20   5   1         11.24        -72.18        82.70 o
 -19   5   1         21.51        111.59        69.00 o
 -18   5   1         96.30        143.79        35.54 o
 -17   5   1        401.87        494.94        64.36 o
 -16   5   1        736.78        920.77       124.47 o
 -15   5   1        428.43        467.89        64.72 o
 -14   5   1       1501.14       1611.51       129.85 o
 -13   5   1       5701.62       5784.44       126.94 o
 -12   5   1       4537.42       4403.76       119.88 o
 -11   5   1        656.57        492.44        35.30 o
 -10   5   1        249.66        228.75        22.52 o
  -9   5   1        743.38        661.37        29.21 o
  -8   5   1       1021.18       1225.44        24.96 o
  -7   5   1        825.94        607.16        21.90 o
  -6   5   1       9075.58       8816.45       106.02 o
  -5   5   1       6238.47       5075.64        69.48 o
  -4   5   1       2268.71       2647.95        31.90 o
  -3   5   1       9919.02       9154.49        75.15 o
  -2   5   1        248.73         85.41        11.55 o
  -1   5   1        213.27        240.40        15.23 o
   0   5   1       8719.19       7413.75        65.65 o
   1   5   1        593.64        535.48        32.56 o
   2   5   1        595.03        227.42        15.12 o
   3   5   1         26.61         31.01         8.45 o
   4   5   1        333.51        222.54        13.32 o
   5   5   1      35878.18      35900.08       318.91 o
   6   5   1      10002.69       9256.52       122.88 o
   7   5   1        963.26        893.15        47.07 o
   8   5   1       1596.98       1288.59        77.53 o
   9   5   1        118.98        176.54        19.95 o
  10   5   1         87.54        132.26        23.44 o
  11   5   1        710.09        675.28        65.54 o
  12   5   1       3041.01       2515.02       316.81 o
  13   5   1       4461.93       4909.53       352.99 o
  14   5   1        989.53       1065.75       126.11 o
  15   5   1        326.40        539.18        83.08 o
  16   5   1        464.86        702.05        79.19 o
  17   5   1        565.96        471.21        87.15 o
  18   5   1       1185.38       1400.11       312.55 o
  19   5   1        193.09        154.57        68.24 o
 -19   6   1        211.66        351.90        61.32 o
 -18   6   1        516.44        416.77        86.32 o
 -17   6   1        688.70        729.94        97.97 o
 -16   6   1       1087.42       1149.78        95.02 o
 -15   6   1        947.67       1117.62       133.86 o
 -14   6   1        805.73        713.97       106.52 o
 -13   6   1       6052.56       6245.43       137.69 o
 -12   6   1       3014.24       2504.57        66.88 o
 -11   6   1       6328.35       5890.78       154.51 o
 -10   6   1       3253.71       3390.33       130.22 o
  -9   6   1       5953.25       6338.29       140.95 o
  -8   6   1       4525.80       4188.42       105.34 o
  -7   6   1       1185.49       1039.58        46.81 o
  -6   6   1       7803.71       7482.38       103.45 o
  -5   6   1      36648.74      38380.91       206.71 o
  -4   6   1       4079.96       4170.06        45.74 o
  -3   6   1      15308.12      15116.73        91.49 o
  -2   6   1       5921.78       5667.09        57.20 o
  -1   6   1       1585.20       1510.26        29.14 o
   0   6   1        935.40       1317.12        32.65 o
   1   6   1       7006.38       7312.04        67.46 o
   2   6   1        133.71        140.46        12.46 o
   3   6   1       1430.54       1883.40        30.79 o
   4   6   1      18862.52      19401.75       114.82 o
   5   6   1       3134.05       4077.61        63.34 o
   6   6   1      14773.92      15331.14       165.77 o
   7   6   1       4333.36       3724.46        90.36 o
   8   6   1       2520.17       2172.39       114.74 o
   9   6   1       4484.52       4604.96       121.98 o
  10   6   1       4481.28       4457.68       108.51 o
  11   6   1       6953.20       6988.10       169.89 o
  12   6   1       1499.10       1323.13       123.46 o
  13   6   1        579.19        488.92        61.38 o
  14   6   1       4681.78       5259.09       188.50 o
  15   6   1        133.81        150.72        33.88 o
  16   6   1       2945.45       3360.71       504.91 o
  17   6   1       1949.63       1939.01       192.50 o
  18   6   1        999.20        943.42       129.48 o
  19   6   1        434.40        439.19       111.58 o
 -19   7   1         22.57        150.22        38.13 o
 -18   7   1       1163.11       1207.61       154.79 o
 -17   7   1        789.23        781.93       120.20 o
 -16   7   1        571.25        514.98        71.25 o
 -15   7   1        754.84        685.35        80.92 o
 -14   7   1        630.60        608.78        65.83 o
 -13   7   1        577.48        602.33        73.93 o
 -12   7   1        983.70        841.39        77.83 o
 -11   7   1       2679.14       2747.15       248.25 o
 -10   7   1      14198.19      13822.28       267.79 o
  -9   7   1       8151.63       7939.45       192.75 o
  -8   7   1       5488.39       4931.70       113.16 o
  -7   7   1        549.59        608.92        45.86 o
  -6   7   1       8975.33      10189.76       119.43 o
  -5   7   1       6109.33       6456.81        64.87 o
  -4   7   1       3218.40       2721.37        52.64 o
  -3   7   1      30895.39      32154.65       264.00 o
  -2   7   1      20956.42      20531.84       123.10 o
  -1   7   1      30079.19      29882.69       156.29 o
   0   7   1      32095.20      29539.78       123.30 o
   1   7   1       8526.47       8195.84        77.93 o
   2   7   1       7670.87       6740.54        81.05 o
   3   7   1      35740.70      38824.84       299.09 o
   4   7   1       4496.06       3352.88        61.86 o
   5   7   1        170.12         56.17         7.93 o
   6   7   1        687.79        575.53        35.19 o
   7   7   1      12488.80      11840.76       193.79 o
   8   7   1        353.39        299.06        28.98 o
   9   7   1      16630.77      16950.16       206.02 o
  10   7   1       8504.61       8163.66       218.36 o
  11   7   1      13429.08      13897.85       246.65 o
  12   7   1       1304.54       1196.99        98.87 o
  13   7   1         14.79         72.30        33.43 o
  14   7   1        579.15        662.80        90.00 o
  15   7   1       1067.87       1203.99       201.83 o
  16   7   1        852.97        771.97       122.37 o
  17   7   1       1351.29       1432.55       197.25 o
  18   7   1        129.48        132.32        42.55 o
  19   7   1       1540.18       1505.60       167.65 o
 -19   8   1          2.54         16.29        45.96 o
 -18   8   1        320.64        291.00        60.87 o
 -17   8   1        516.58        377.89        87.86 o
 -16   8   1        772.33        693.86       125.09 o
 -15   8   1        430.42        405.99        81.28 o
 -14   8   1         84.49         45.09        23.81 o
 -13   8   1         78.55         57.85        26.02 o
 -12   8   1        219.10        311.75        82.49 o
 -11   8   1          8.99         41.50        23.46 o
 -10   8   1       3174.10       2945.35       178.15 o
  -9   8   1       6027.57       5811.74       205.84 o
  -8   8   1       3730.98       3825.27       134.85 o
  -7   8   1       7228.95       7107.77       131.84 o
  -6   8   1        517.07        487.41        37.64 o
  -5   8   1       6320.84       6485.55       103.11 o
  -4   8   1       1587.06       1691.94        48.22 o
  -3   8   1      15625.58      16980.79       175.12 o
  -2   8   1      16712.08      16686.67       163.79 o
  -1   8   1       3263.86       3681.95        74.41 o
   0   8   1      31992.59      30948.56       188.13 o
   1   8   1        886.96        618.40        35.98 o
   2   8   1      44904.82      48518.61       414.04 o
   3   8   1      16128.45      15391.29       166.86 o
   4   8   1          3.16         32.64        10.44 o
   5   8   1        171.64        155.58        14.82 o
   6   8   1       4125.10       4177.09        93.78 o
   7   8   1        490.37        541.99        46.72 o
   8   8   1      12124.56      11858.89       295.57 o
   9   8   1        411.26        354.70        37.49 o
  10   8   1      19701.12      21206.10       300.01 o
  11   8   1         19.71         40.43        13.18 o
  12   8   1        333.97        317.78        41.41 o
  13   8   1       4651.49       4123.62       457.10 o
  14   8   1         87.37        116.96        60.19 o
  15   8   1          0.66         80.88        34.17 o
  16   8   1        352.06        358.37        94.21 o
  17   8   1        129.11        200.13        49.70 o
  18   8   1        540.55        444.64        72.78 o
  19   8   1         42.22         47.89        46.88 o
 -18   9   1        151.01         55.22        25.99 o
 -17   9   1       2369.59       2912.11       351.45 o
 -16   9   1         14.29        114.64        36.15 o
 -15   9   1       1339.16       1559.99       149.63 o
 -14   9   1        137.48         96.19        38.04 o
 -13   9   1       1419.43       1374.50       138.18 o
 -12   9   1        310.23        356.12        48.60 o
 -11   9   1         66.72         63.53        52.38 o
 -10   9   1        166.94        171.20        27.79 o
  -9   9   1        293.09        363.29        48.08 o
  -8   9   1       6123.34       5857.92       169.48 o
  -7   9   1       2465.57       1952.72        71.12 o
  -6   9   1        424.15        466.56        31.28 o
  -5   9   1        571.15        861.41        46.69 o
  -4   9   1       1946.20       1473.73        46.96 o
  -3   9   1       7889.95       9177.53       128.77 o
  -2   9   1       1439.18       1756.56        73.59 o
  -1   9   1      19169.14      20473.53       230.75 o
   0   9   1      23522.03      24729.07       186.99 o
   1   9   1       1696.18       1741.19        72.30 o
   2   9   1       2623.65       2550.75        63.28 o
   3   9   1      19349.79      21718.59       188.81 o
   4   9   1        233.82        385.61        25.85 o
   5   9   1      13819.09      13492.36       179.73 o
   6   9   1         53.40        102.06        11.00 o
   7   9   1       1120.05       1177.57        90.14 o
   8   9   1        997.15       1051.83        98.76 o
   9   9   1         13.84         75.26        17.25 o
  10   9   1       1472.90       1281.41       147.75 o
  11   9   1       1729.06       1824.26       166.78 o
  12   9   1       2040.85       2080.86       170.91 o
  13   9   1        506.88        558.99        79.39 o
  14   9   1        325.00        520.91        86.11 o
  15   9   1        447.36        429.39        65.75 o
  16   9   1        124.47        131.55        43.77 o
  17   9   1          5.70         54.83        24.40 o
  18   9   1          1.11         48.08        36.89 o
 -18  10   1        251.93        338.71        76.49 o
 -17  10   1        216.24        160.28        48.47 o
 -16  10   1         56.04        134.37        46.60 o
 -15  10   1        244.70        169.28        37.68 o
 -14  10   1          0.23         54.85        25.46 o
 -13  10   1         96.83        102.68        34.47 o
 -12  10   1       4187.72       3751.75       233.65 o
 -11  10   1       1241.78       1320.54       126.81 o
 -10  10   1        939.94        932.05       108.04 o
  -9  10   1       3664.94       3601.65       165.61 o
  -8  10   1       1290.61       1492.81       116.27 o
  -7  10   1       7739.45       7464.39       120.38 o
  -6  10   1        554.88        565.58        42.09 o
  -5  10   1       2689.33       2799.18       108.21 o
  -4  10   1       1116.00       1206.82        46.75 o
  -3  10   1       2710.86       2814.77        84.32 o
  -2  10   1      11738.55      11752.97       161.89 o
  -1  10   1      13002.31      13608.10       170.75 o
   0  10   1        412.93        355.20        23.31 o
   1  10   1       7359.72       6932.37       108.96 o
   2  10   1        605.75        663.89        42.10 o
   3  10   1       2277.59       1974.82        70.27 o
   4  10   1       2896.56       2554.26        78.39 o
   5  10   1        623.97        704.59        48.26 o
   6  10   1         82.93         86.00        10.04 o
   7  10   1        800.08        813.72        75.87 o
   8  10   1       3213.42       3036.34       106.03 o
   9  10   1       1274.56       1385.67       179.49 o
  10  10   1        455.52        505.78        73.76 o
  11  10   1       3012.42       2950.10       174.38 o
  12  10   1         78.79        140.55        32.27 o
  13  10   1        712.99        659.82        79.78 o
  14  10   1         60.25        135.82        39.08 o
  15  10   1        113.63        148.31        43.25 o
  16  10   1        487.68        471.40        69.90 o
  17  10   1          0.27         92.33        34.69 o
  18  10   1        299.86        326.36       104.37 o
 -18  11   1          1.19         79.95        62.49 o
 -17  11   1       1116.38        898.05       248.46 o
 -16  11   1       1309.64       1240.59       181.97 o
 -15  11   1       1623.18       1487.03       152.55 o
 -14  11   1       2798.36       3042.41       277.64 o
 -13  11   1        455.30        497.61        85.96 o
 -12  11   1         97.57        150.07        44.41 o
 -11  11   1        780.75        791.96        98.53 o
 -10  11   1         13.16        100.26        31.02 o
  -9  11   1       9851.13      10586.70       227.72 o
  -8  11   1         76.96         56.80        11.10 o
  -7  11   1      15289.06      14983.98       163.01 o
  -6  11   1       3592.78       3381.99        87.62 o
  -5  11   1       5999.87       5722.79       132.00 o
  -4  11   1       7344.60       6963.65       115.06 o
  -3  11   1        147.27        223.59        19.11 o
  -2  11   1       8355.71       8288.27       135.43 o
  -1  11   1         75.32        128.63        18.82 o
   0  11   1       1743.79       1711.62        63.12 o
   1  11   1       3416.43       3400.81        83.07 o
   2  11   1         51.14         53.30        14.33 o
   3  11   1      18848.96      20061.46       198.99 o
   4  11   1       7282.43       6989.32       119.23 o
   5  11   1       8075.13       7361.32       132.52 o
   6  11   1      10859.19      11523.33       202.07 o
   7  11   1       2468.43       2640.50       118.86 o
   8  11   1       5396.15       5441.60       180.30 o
   9  11   1        111.35        158.02        40.15 o
  10  11   1        241.48        313.72        42.05 o
  11  11   1        354.91        351.21        52.83 o
  12  11   1         73.07         63.46        31.55 o
  13  11   1       2960.51       2997.19       230.33 o
  14  11   1        201.42        286.70        59.43 o
  15  11   1       4054.86       5271.28       651.20 o
  16  11   1       1144.12       1029.78       133.27 o
  17  11   1          8.51         67.21        33.13 o
 -17  12   1        211.45        211.61        73.28 o
 -16  12   1       2741.72       4093.14       501.44 o
 -15  12   1        876.71        788.83       112.81 o
 -14  12   1       1927.13       1936.78       182.70 o
 -13  12   1        934.18        935.04       108.58 o
 -12  12   1          5.92         99.51        55.38 o
 -11  12   1        117.14        116.14        32.11 o
 -10  12   1       1638.00       1410.70       112.89 o
  -9  12   1       1102.52       1050.65        92.29 o
  -8  12   1      10745.54      11022.39       222.55 o
  -7  12   1        242.98        206.30        20.56 o
  -6  12   1      28011.02      28831.28       371.81 o
  -5  12   1       2561.46       2193.58        88.18 o
  -4  12   1       5662.72       5816.84       117.71 o
  -3  12   1       6952.32       6335.25       115.03 o
  -2  12   1       1715.12       2090.79        81.22 o
  -1  12   1        426.80        449.28        43.08 o
   0  12   1       2429.79       2448.41        64.87 o
   1  12   1        161.74        184.39        20.88 o
   2  12   1       9079.66       9272.83       143.52 o
   3  12   1        509.25        523.64        42.30 o
   4  12   1      11101.80      10992.54       155.36 o
   5  12   1       7230.42       7344.74       136.97 o
   6  12   1       5360.34       5513.67       183.17 o
   7  12   1       7293.35       7845.33       125.00 o
   8  12   1        148.69        150.74        31.62 o
   9  12   1       1515.54       1728.94       121.16 o
  10  12   1        548.44        492.41        59.92 o
  11  12   1        777.33        852.92        69.38 o
  12  12   1        460.32        444.41        64.46 o
  13  12   1         58.70        113.31        60.69 o
  14  12   1       3146.20       3460.57       320.56 o
  15  12   1        784.81        727.35       133.69 o
  16  12   1        536.81        618.15       107.62 o
  17  12   1       1255.19       1082.06       381.15 o
 -17  13   1        218.35        287.23        69.38 o
 -16  13   1        512.49        687.77       154.24 o
 -15  13   1         63.08         56.57        32.88 o
 -14  13   1        507.91        446.15        56.35 o
 -13  13   1        557.22        640.72        85.45 o
 -12  13   1        378.19        237.81        36.77 o
 -11  13   1       3183.71       3152.11       288.62 o
 -10  13   1         52.81        100.04        19.79 o
  -9  13   1       3780.24       3651.28       128.39 o
  -8  13   1        396.79        346.55        39.32 o
  -7  13   1        310.30        375.46        33.33 o
  -6  13   1        406.71        401.40        42.24 o
  -5  13   1         22.55         79.64        15.43 o
  -4  13   1       3234.40       3173.14       131.83 o
  -3  13   1       3966.61       3854.17       127.82 o
  -2  13   1        499.11        519.77        43.40 o
  -1  13   1       5856.22       5853.95       124.16 o
   0  13   1         40.49        157.04        22.41 o
   1  13   1       3169.80       3479.49       122.13 o
   2  13   1        249.53        179.95        26.54 o
   3  13   1        338.58        430.87        36.17 o
   4  13   1        739.35        707.17        48.80 o
   5  13   1         92.01         87.65        23.30 o
   6  13   1       2855.14       2551.46        96.75 o
   7  13   1        194.22        251.64        25.32 o
   8  13   1         67.67         52.32        26.90 o
   9  13   1        124.34         75.83        36.18 o
  10  13   1         10.02         16.29        20.99 o
  11  13   1       1006.94       1107.41       167.06 o
  12  13   1         29.75         55.85        33.88 o
  13  13   1        167.69        284.45        72.75 o
  14  13   1          0.04         51.15        51.80 o
  15  13   1          6.35         42.13        96.87 o
  16  13   1          6.71         66.42        87.34 o
 -16  14   1          9.14        -11.30        48.33 o
 -15  14   1       2338.82       2425.41       242.35 o
 -14  14   1         13.00        126.77        44.77 o
 -13  14   1       2156.95       2315.75       182.68 o
 -12  14   1        991.79       1156.03       123.98 o
 -11  14   1       1082.33        976.06        98.18 o
 -10  14   1        111.54        134.66        24.17 o
  -9  14   1        165.41        154.74        27.93 o
  -8  14   1        320.63        269.59        33.35 o
  -7  14   1       2243.51       2279.97       108.84 o
  -6  14   1       1186.21       1247.42        98.38 o
  -5  14   1      14397.48      15651.99       271.75 o
  -4  14   1        192.47        133.76        21.18 o
  -3  14   1       5744.23       5598.81       115.92 o
  -2  14   1       2816.61       2660.49       102.73 o
  -1  14   1        334.66        356.07        32.80 o
   0  14   1       3323.26       3335.70        81.54 o
   1  14   1        168.62        184.38        19.86 o
   2  14   1        572.23        628.68        43.56 o
   3  14   1          3.33         34.40        18.83 o
   4  14   1      16334.61      17462.57       262.89 o
   5  14   1      14221.50      14959.29       242.28 o
   6  14   1        237.20        312.92        32.82 o
   7  14   1       1426.16       1735.39        67.96 o
   9  14   1       3993.73       3659.37       144.47 o
  10  14   1         47.55         54.15        25.40 o
  11  14   1        762.08        733.01        90.10 o
  12  14   1        367.41        323.91        50.34 o
  13  14   1         59.76         66.83        31.06 o
  14  14   1        977.50       1296.24       156.57 o
  15  14   1        145.13         84.42        55.81 o
  16  14   1        388.20        393.23        99.30 o
 -16  15   1        243.01        182.61        74.31 o
 -15  15   1          6.30         84.79        39.97 o
 -14  15   1        589.56        680.60        82.61 o
 -13  15   1        560.84        516.21        68.84 o
 -12  15   1        843.76        991.92       108.16 o
 -11  15   1         18.53        108.11        36.82 o
 -10  15   1        938.75        922.60        86.67 o
  -9  15   1        676.55        610.57        64.32 o
  -8  15   1         21.35         61.99        17.98 o
  -7  15   1       1010.70        960.54        70.89 o
  -6  15   1       7208.99       7640.79       133.87 o
  -5  15   1        182.30        131.87        24.06 o
  -4  15   1       4162.84       4596.47       120.32 o
  -3  15   1       1566.50       1837.98       117.92 o
  -2  15   1        443.14        453.07        38.05 o
  -1  15   1       1863.07       2162.52        99.69 o
   0  15   1        978.69       1062.16        79.94 o
   1  15   1        106.11        178.33        25.97 o
   2  15   1       9654.12      10155.57       189.05 o
   3  15   1        639.78        721.23        52.60 o
   4  15   1        601.98        611.85        53.97 o
   5  15   1         94.10         55.86        18.85 o
   6  15   1         10.42         45.64        19.77 o
   7  15   1        225.42        141.73        21.37 o
   8  15   1       1224.64       1085.16        84.32 o
   9  15   1       1529.60       1525.57       105.91 o
  10  15   1          5.84         87.22        45.53 o
  11  15   1       1629.79       1903.01       193.71 o
  12  15   1        476.95        506.73        75.11 o
  13  15   1        451.99        475.69        65.84 o
  14  15   1        213.30        266.76        68.91 o
  15  15   1        593.67        554.72        73.78 o
 -15  16   1        100.38         97.64        38.95 o
 -14  16   1          7.24         20.87        30.05 o
 -13  16   1        760.20        689.20        95.92 o
 -12  16   1       2045.01       2063.28       182.62 o
 -11  16   1         60.74        152.23        37.34 o
 -10  16   1        486.53        539.02        63.82 o
  -9  16   1        206.28        218.49        38.21 o
  -8  16   1        696.53        721.94        66.31 o
  -7  16   1       1310.52       1143.28       101.29 o
  -6  16   1          3.94         62.53        22.95 o
  -5  16   1        188.94        178.71        25.22 o
  -4  16   1       1721.23       1733.75       113.79 o
  -3  16   1       2538.04       2537.40        96.40 o
  -2  16   1       4101.11       4590.14        96.53 o
  -1  16   1         28.60         52.88        16.17 o
   0  16   1       2464.35       2742.20        90.97 o
   1  16   1      10288.82      11269.21       185.16 o
   2  16   1        196.73        177.29        27.06 o
   3  16   1         74.98        125.99        19.26 o
   4  16   1        484.44        410.88        35.84 o
   5  16   1        217.65        196.58        26.15 o
   6  16   1          6.91         61.51        16.98 o
   7  16   1         15.15         59.25        15.60 o
   8  16   1       4474.44       4001.23       355.69 o
   9  16   1         58.57         56.35        29.66 o
  10  16   1        934.61       1020.36       103.70 o
  11  16   1       1050.96        863.52       123.86 o
  12  16   1        129.17        105.12        38.92 o
  13  16   1        140.97        218.86        39.14 o
  14  16   1         15.58        128.53        40.05 o
  15  16   1          2.42         14.45        42.90 o
 -14  17   1        175.87        154.77        54.51 o
 -13  17   1        397.01        488.36        56.15 o
 -12  17   1        106.90         85.67        34.12 o
 -11  17   1        313.72        294.78        54.89 o
 -10  17   1        268.94        252.76        46.28 o
  -9  17   1        835.03        885.17        91.45 o
  -8  17   1        101.84        109.00        28.96 o
  -7  17   1       1081.13       1078.34       101.76 o
  -6  17   1        279.72        245.79        35.86 o
  -5  17   1          6.77         72.99        19.08 o
  -4  17   1       1766.07       1578.68       112.45 o
  -3  17   1        255.58        194.10        28.79 o
  -2  17   1        268.93        170.64        27.02 o
  -1  17   1       1333.21       1328.09        90.62 o
   0  17   1        501.80        494.23        39.43 o
   1  17   1       5793.74       6513.33       110.80 o
   2  17   1         32.54         44.74        17.51 o
   3  17   1       1544.86       1372.54        84.80 o
   4  17   1          1.29         61.58        14.13 o
   5  17   1         64.20         63.02        29.34 o
   6  17   1        132.43        153.31        21.72 o
   7  17   1        796.06        785.93        69.11 o
   8  17   1        445.21        387.35        58.97 o
   9  17   1       1894.85       1885.44       212.41 o
  10  17   1        126.00        166.55        35.02 o
  11  17   1        357.22        283.19        52.59 o
  12  17   1        140.24        110.96        49.93 o
  13  17   1        474.19        385.80        84.51 o
  14  17   1         58.78        106.75        60.70 o
 -13  18   1         40.61         77.96        33.03 o
 -12  18   1        152.68        122.90        37.99 o
 -11  18   1        452.23        455.03        61.66 o
 -10  18   1         17.94        130.83        34.77 o
  -9  18   1       1316.60       1359.06       118.58 o
  -8  18   1       1106.95       1100.99       104.28 o
  -7  18   1       1014.43       1115.57       114.72 o
  -6  18   1       2760.42       2942.33       256.89 o
  -5  18   1        428.98        376.27        37.18 o
  -4  18   1        738.13        618.14        51.07 o
  -3  18   1        104.87        128.44        21.27 o
  -2  18   1         83.36         96.33        21.17 o
  -1  18   1        532.96        489.82        41.06 o
   0  18   1        256.46        244.18        30.90 o
   1  18   1       4433.99       4719.45        86.87 o
   2  18   1       1574.31       1784.52        87.28 o
   3  18   1        668.87        673.58        55.59 o
   4  18   1        217.87        328.90        31.79 o
   5  18   1        238.34        208.11        21.90 o
   6  18   1       2559.54       2488.90       127.64 o
   7  18   1        676.74        619.46        64.13 o
   8  18   1          9.29         90.33        26.13 o
   9  18   1          0.87         42.50        30.34 o
  10  18   1         28.85         44.76        43.86 o
  11  18   1        861.67        947.56        85.78 o
  12  18   1        213.98        187.04        38.51 o
  13  18   1        275.01        314.35        57.21 o
 -12  19   1         66.53         51.41        28.61 o
 -11  19   1         42.25         54.09        34.07 o
 -10  19   1       1327.49       1431.54       143.04 o
  -9  19   1        233.56        243.04        48.43 o
  -8  19   1         90.79        128.96        27.87 o
  -7  19   1         26.57        107.02        33.36 o
  -6  19   1       1072.60       1155.97        93.02 o
  -5  19   1         75.02         75.35        22.43 o
  -4  19   1        791.96        740.24        72.94 o
  -3  19   1        508.57        471.79        46.56 o
  -2  19   1        666.51        827.05        66.06 o
  -1  19   1          6.80         49.17        20.29 o
   0  19   1        379.67        442.30        35.65 o
   1  19   1         30.37         73.98        21.18 o
   2  19   1        950.37        954.51        77.64 o
   3  19   1        167.64        177.74        24.60 o
   4  19   1        144.53        167.93        22.13 o
   5  19   1        106.26         95.26        28.53 o
   6  19   1         26.13         36.64        29.98 o
   7  19   1        179.42        209.43        35.61 o
   8  19   1        196.12        151.32        31.03 o
   9  19   1        246.89        210.43        41.94 o
  10  19   1        409.35        394.78        61.50 o
  11  19   1        263.29        270.63        63.13 o
  12  19   1          0.92         26.89        31.23 o
 -11  20   1         12.56         85.97        30.22 o
 -10  20   1        205.51        159.66        39.72 o
  -9  20   1        455.41        357.93        55.86 o
  -8  20   1        277.56        218.81        44.92 o
  -7  20   1         25.33        113.10        29.54 o
  -6  20   1       1623.04       1555.24       152.72 o
  -5  20   1       1044.14       1075.88       136.74 o
  -4  20   1         16.47         51.94        20.23 o
  -3  20   1        127.94        172.30        23.52 o
  -2  20   1          6.32         72.15        21.48 o
  -1  20   1        407.81        418.64        44.55 o
   0  20   1        533.22        476.98        41.16 o
   1  20   1         37.15         88.45        19.16 o
   2  20   1        534.90        505.57        45.27 o
   3  20   1          0.95         66.96        29.63 o
   4  20   1       1241.14       1315.13        93.21 o
   5  20   1        216.51        158.31        29.96 o
   6  20   1       1806.59       1962.03       183.01 o
   7  20   1       1400.41       1295.79       157.50 o
   8  20   1        308.58        345.87        50.60 o
   9  20   1        170.22        193.74        42.03 o
  10  20   1        441.20        387.70        71.72 o
  11  20   1        333.21        255.59        55.72 o
 -10  21   1          5.84         98.59        41.70 o
  -9  21   1         23.14         97.82        30.36 o
  -8  21   1         13.07        140.63        36.00 o
  -7  21   1         47.59         58.20        24.17 o
  -6  21   1        259.41        264.49        45.48 o
  -5  21   1        475.38        577.24        71.01 o
  -4  21   1         12.33         52.68        19.63 o
  -3  21   1        446.90        512.66        61.60 o
  -2  21   1         43.82        114.53        24.47 o
  -1  21   1         29.63        115.04        26.45 o
   0  21   1         47.47         75.29        19.05 o
   1  21   1        147.27        189.31        25.54 o
   2  21   1        354.27        284.35        34.74 o
   3  21   1        153.71        216.04        32.57 o
   4  21   1        106.22         98.67        24.96 o
   5  21   1         42.75        150.57        36.92 o
   6  21   1        184.08        191.05        34.06 o
   7  21   1        314.28        224.70        68.45 o
   8  21   1         92.28        113.02        36.94 o
   9  21   1        267.77        231.71        50.22 o
  -8  22   1          3.73         28.40        27.83 o
  -7  22   1         75.30        100.58        30.34 o
  -6  22   1         88.03        130.52        37.98 o
  -5  22   1        914.97        737.60        79.61 o
  -4  22   1        242.65        201.43        38.70 o
  -3  22   1       1826.09       1741.70       176.43 o
  -2  22   1       2479.49       2509.84       231.55 o
  -1  22   1        120.18        132.44        25.14 o
   0  22   1       2052.14       2054.76       150.75 o
   1  22   1        391.02        374.95        63.91 o
   2  22   1        118.80        121.35        23.50 o
   3  22   1        160.62        120.16        22.76 o
   4  22   1         62.08         85.34        26.46 o
   5  22   1       1647.43       1661.91       154.46 o
   6  22   1        222.53        242.59        49.43 o
   7  22   1        181.39        153.07        39.40 o
   8  22   1        217.02        147.10        40.72 o
  -6  23   1        381.88        230.82        66.90 o
  -5  23   1         87.54        111.05        54.77 o
  -4  23   1        580.74        657.31        85.72 o
  -3  23   1        328.22        277.83        43.97 o
  -2  23   1         75.82         86.35        28.56 o
  -1  23   1        469.34        540.44        59.70 o
   0  23   1         47.63        138.35        38.50 o
   1  23   1        262.50        123.88        46.71 o
   2  23   1          2.93         43.22        20.98 o
   3  23   1         91.62        190.21        39.38 o
   4  23   1         31.65        108.89        35.77 o
   5  23   1         42.14         88.41        53.06 o
   6  23   1        113.94        137.02        35.55 o
  -2  24   1         81.43        191.83        67.30 o
  -1  24   1          7.03        106.55        33.39 o
   0  24   1        515.02        625.56        88.01 o
   1  24   1        506.98        485.14        95.67 o
   2  24   1        104.61        164.44       100.53 o
 -20   0   2         48.96         71.08       106.27 o
 -19   0   2       2550.39       2307.77       354.47 o
 -18   0   2        368.58        414.58       126.17 o
 -17   0   2         14.97        117.81        59.31 o
 -16   0   2        558.55        496.34       111.48 o
 -15   0   2       1938.28       2067.58       373.86 o
 -14   0   2       5524.45       5541.83       223.39 o
 -13   0   2       4308.87       5219.55       182.59 o
 -12   0   2       4010.71       3940.48       110.04 o
 -11   0   2      13734.22      13856.49       411.97 o
 -10   0   2        197.18        259.48        46.92 o
  -9   0   2         55.47         57.51        19.88 o
  -8   0   2      13185.73      13809.70       347.46 o
  -7   0   2      66700.27      74033.31       779.35 o
  -6   0   2       5348.07       5134.00        74.62 o
  -5   0   2       1357.16       1439.81        33.70 o
  -4   0   2       1151.26        717.84        28.28 o
  -3   0   2      30154.66      26043.57       203.18 o
  -1   0   2     152716.20     151245.36      1215.60 o
   0   0   2      27792.94      28016.39       300.70 o
   1   0   2     112567.62     108273.45       867.73 o
   2   0   2      19794.99      19347.24       168.58 o
   3   0   2      17509.05      15451.00       130.56 o
   4   0   2         64.51         44.08         9.91 o
   5   0   2         78.57        112.21        12.33 o
   6   0   2       3271.18       3483.12        76.17 o
   7   0   2      15075.32      15580.09       366.58 o
   8   0   2      28967.40      29926.33       408.43 o
   9   0   2      16216.06      16506.19       406.80 o
  10   0   2       1955.68       1384.07       124.39 o
  11   0   2      17436.52      16520.15       546.97 o
  12   0   2       1355.80       1210.08       187.87 o
  13   0   2      13219.59      12966.67       403.67 o
  14   0   2       1245.21       1141.44       167.36 o
  15   0   2        220.32        141.49        83.33 o
  16   0   2          7.68         70.55        41.68 o
  17   0   2         44.48         14.16        37.77 o
  18   0   2       1778.60       1813.48       290.45 o
  19   0   2       1957.12       2135.37       431.15 o
 -20   1   2         41.54         39.97        57.11 o
 -19   1   2        303.38        314.66        69.42 o
 -18   1   2         10.36         51.29       103.54 o
 -17   1   2          7.36         50.71        74.76 o
 -16   1   2        392.98        391.65        45.07 o
 -15   1   2          4.23          3.95        25.14 o
 -14   1   2        231.77        244.92        34.91 o
 -13   1   2        530.10        592.56        59.32 o
 -12   1   2       1608.03       1731.45        58.42 o
 -11   1   2        100.11         52.71        14.18 o
 -10   1   2       1676.38       1516.84        33.08 o
  -9   1   2        398.44        306.50        22.83 o
  -8   1   2      17197.15      18226.21       135.27 o
  -7   1   2       1840.85       1740.79        49.23 o
  -6   1   2       4343.90       4119.13        48.01 o
  -5   1   2       2076.27       1455.48        23.42 o
  -4   1   2       2279.11       1821.77        29.10 o
  -3   1   2       2114.24       1886.77        27.67 o
  -2   1   2      14120.13      12931.79        83.41 o
  -1   1   2       4456.65       4027.04        63.58 o
   0   1   2      27961.60      30266.20       144.25 o
   1   1   2       5192.65       5353.71        45.18 o
   2   1   2         58.32        184.42        11.89 o
   3   1   2          1.93         55.25         7.56 o
   4   1   2       1270.91       1018.20        20.52 o
   5   1   2       1084.19        792.36        29.55 o
   6   1   2        997.72        935.72        35.77 o
   7   1   2       4681.92       4729.22        79.03 o
   8   1   2       7958.90       8458.69       158.73 o
   9   1   2       2224.31       1931.38       112.58 o
  10   1   2       4819.87       4837.11       125.06 o
  11   1   2        124.31        103.57        15.98 o
  12   1   2       1016.73        909.37       118.32 o
  13   1   2       1713.75       1625.52       151.15 o
  14   1   2        747.28        634.82        65.36 o
  15   1   2        882.63        851.77        81.12 o
  16   1   2       1718.79       1628.03       212.42 o
  17   1   2        267.84        239.78        69.13 o
  18   1   2        976.57       1225.70       179.15 o
  19   1   2        577.51        803.60       123.03 o
 -20   2   2         58.91        126.17        49.71 o
 -19   2   2        680.70        858.50       206.77 o
 -18   2   2        811.78        921.43       121.99 o
 -17   2   2          3.01         29.01        28.11 o
 -16   2   2          5.02         70.45        43.49 o
 -15   2   2          8.65         37.85        27.82 o
 -14   2   2        992.00       1005.33       106.62 o
 -13   2   2        237.26        213.12        30.57 o
 -12   2   2       4719.58       4586.13       100.63 o
 -11   2   2       3572.37       3574.24       743.79 o
 -10   2   2          6.64         30.33        11.85 o
  -9   2   2       3089.93       2660.14        73.83 o
  -8   2   2      18767.42      19756.27       153.95 o
  -7   2   2        823.90        739.81        31.63 o
  -6   2   2         34.79         42.12         8.92 o
  -5   2   2       8736.83       7532.23        70.38 o
  -4   2   2       5025.15       4266.03        69.58 o
  -3   2   2       8654.75       8530.62        79.08 o
  -2   2   2       4406.92       4528.43        49.93 o
  -1   2   2       6281.94       5703.57        61.76 o
   0   2   2       3260.42       2266.32        35.36 o
   1   2   2        577.06        906.61        25.22 o
   2   2   2      19067.65      18313.19       100.42 o
   3   2   2       1364.05        899.17        24.62 o
   4   2   2       5649.14       5538.82        51.81 o
   5   2   2       1121.41        945.33        21.59 o
   6   2   2        136.45        116.72        10.20 o
   7   2   2       3173.15       2828.01        58.70 o
   8   2   2       1911.10       1797.49        90.01 o
   9   2   2       1802.16       1812.97        57.08 o
  10   2   2        261.27        165.51        22.57 o
  11   2   2       4868.93       4623.31       108.23 o
  12   2   2       7670.82       7662.72       143.88 o
  13   2   2        455.65        385.07        39.46 o
  14   2   2        167.30        199.26        41.51 o
  15   2   2        713.56        807.37        92.49 o
  16   2   2        321.67        371.14        95.00 o
  17   2   2       1040.27        911.55       325.73 o
  18   2   2        369.56        304.30        76.24 o
  19   2   2        170.93        375.14        79.37 o
 -20   3   2        398.61        424.58       103.96 o
 -19   3   2        121.76        164.83        44.44 o
 -18   3   2        562.90        696.98        84.83 o
 -17   3   2        246.81        125.39        48.41 o
 -16   3   2       1212.52       1298.52       218.78 o
 -15   3   2        634.69        648.13        75.03 o
 -14   3   2        158.68        131.85        28.76 o
 -13   3   2        579.89        485.67        41.96 o
 -12   3   2       7893.41       8141.10       220.89 o
 -11   3   2        594.55        608.24        44.01 o
 -10   3   2       3966.32       3806.62        73.17 o
  -9   3   2        439.07        447.11        29.20 o
  -8   3   2        288.37        344.79        19.91 o
  -7   3   2          2.58         54.38         9.13 o
  -6   3   2         95.33         90.66         9.18 o
  -5   3   2       3022.87       2864.87        35.41 o
  -4   3   2       6113.32       5333.02        56.04 o
  -3   3   2         26.98         54.45        13.73 o
  -2   3   2        404.70        468.70        24.16 o
  -1   3   2       1921.02       1658.21        25.15 o
   0   3   2       1632.28       1875.22        28.10 o
   1   3   2        303.75        346.05        20.21 o
   2   3   2       4700.34       3554.98        31.14 o
   3   3   2       1820.87       1728.91        22.28 o
   4   3   2        841.35        616.28        20.08 o
   5   3   2        382.57        377.20        19.39 o
   6   3   2          7.58         66.61         7.23 o
   7   3   2        781.38        820.74        46.87 o
   8   3   2       2230.26       1991.99       133.38 o
   9   3   2        157.82        122.27        12.79 o
  10   3   2       2410.06       2324.12        60.81 o
  11   3   2         67.47         44.94        15.21 o
  12   3   2       3604.56       3614.85       171.46 o
  13   3   2          2.04         21.76        14.36 o
  14   3   2         25.05         44.00        35.86 o
  15   3   2        630.77        541.62        84.55 o
  16   3   2        142.19        142.61        38.72 o
  17   3   2          6.12         60.43        70.39 o
  18   3   2        348.29        425.38        87.97 o
  19   3   2        337.66        344.27       178.40 o
 -20   4   2        441.03        385.69        67.51 o
 -19   4   2         92.52        176.75        53.74 o
 -18   4   2        508.48        517.27        80.34 o
 -17   4   2       1194.82       1276.31       108.56 o
 -16   4   2        231.23        239.32        57.93 o
 -15   4   2        215.57        263.33        43.77 o
 -14   4   2         51.52         43.03        24.78 o
 -13   4   2      11194.48      11524.43       230.23 o
 -12   4   2       4725.17       4489.50       118.24 o
 -11   4   2        291.20        280.06        24.23 o
 -10   4   2        137.40        113.48        13.85 o
  -9   4   2         76.15         74.49        15.73 o
  -8   4   2       5906.32       5520.44        94.31 o
  -7   4   2       7655.89       7346.30        98.36 o
  -6   4   2       6286.81       6226.12        79.91 o
  -5   4   2       5244.80       5001.31        56.33 o
  -4   4   2       2606.74       2381.50        29.78 o
  -3   4   2       1380.53        942.61        24.95 o
  -2   4   2        633.37        524.46        20.85 o
  -1   4   2       1706.25       1274.15        37.28 o
   0   4   2       2140.37       1493.95        27.41 o
   1   4   2       2353.42       2111.98        35.39 o
   2   4   2        178.63         99.64        10.62 o
   3   4   2       1990.78       2024.72        25.61 o
   4   4   2      10052.33       9655.21        87.02 o
   5   4   2       6999.73       6914.76        86.83 o
   6   4   2        110.53        111.73        11.23 o
   7   4   2      16079.62      15515.58       176.87 o
   8   4   2        221.23         90.91        17.83 o
   9   4   2       4172.50       3833.73        91.34 o
  10   4   2        151.98        118.58        14.55 o
  11   4   2        577.37        556.07        54.27 o
  12   4   2       6077.86       5653.70       249.34 o
  13   4   2        862.51        791.79        66.89 o
  14   4   2        185.53        218.49        62.76 o
  15   4   2       4027.67       4539.61       331.41 o
  16   4   2        529.87        443.70        93.51 o
  17   4   2       2492.98       2793.35       238.71 o
  18   4   2         42.49        122.79        64.52 o
  19   4   2        434.47        532.91       119.17 o
 -20   5   2          1.59         27.63        37.31 o
 -19   5   2          4.19         40.61        54.96 o
 -18   5   2        628.32        588.26        83.41 o
 -17   5   2        858.84       1028.43       105.89 o
 -16   5   2        834.27        869.75        95.95 o
 -15   5   2         96.55        104.71        52.86 o
 -14   5   2        989.31       1074.74       112.89 o
 -13   5   2       1503.14       1614.24        88.44 o
 -12   5   2       3815.48       3706.58        93.25 o
 -11   5   2       1037.67       1052.33        36.10 o
 -10   5   2       3148.77       3104.13        88.05 o
  -9   5   2       1464.41       1300.91        67.43 o
  -8   5   2       5302.74       4961.24        95.00 o
  -7   5   2       2295.99       1976.26        56.15 o
  -6   5   2       6965.09       6697.60       104.48 o
  -5   5   2       1522.93       1380.86        41.11 o
  -4   5   2       3514.30       2931.97        34.97 o
  -3   5   2        449.87        536.92        25.02 o
  -2   5   2       6526.79       5674.48        56.23 o
  -1   5   2        175.51        148.09        11.36 o
   0   5   2       2743.03       2679.46        37.45 o
   1   5   2       1378.20       1204.64        37.44 o
   2   5   2       2850.02       2579.80        34.94 o
   3   5   2        239.70        116.46         9.39 o
   4   5   2      18302.65      16651.98        94.61 o
   5   5   2         21.88         53.05        10.94 o
   6   5   2        113.76        243.60        18.70 o
   7   5   2        339.67        385.30        24.26 o
   8   5   2       4414.06       4287.29       107.72 o
   9   5   2       2047.04       2132.80        66.13 o
  10   5   2       3001.61       3055.65       131.83 o
  11   5   2        697.57        632.19        74.60 o
  12   5   2        369.67        338.96        56.45 o
  13   5   2        878.56       1028.21        95.78 o
  14   5   2       2250.55       2463.94       309.92 o
  15   5   2         82.23        213.79        71.04 o
  16   5   2       4168.34       4417.17       310.74 o
  17   5   2        510.98        415.64        55.27 o
  18   5   2       1227.20       1387.11       143.40 o
  19   5   2         73.08        122.84        39.20 o
 -19   6   2         37.05         40.55        31.24 o
 -18   6   2         40.30         87.39        28.99 o
 -17   6   2          0.15         94.76        57.15 o
 -16   6   2       2731.00       2643.51       266.85 o
 -15   6   2        313.00        225.08        51.78 o
 -14   6   2       3861.23       3609.50       271.70 o
 -13   6   2         51.66        100.01        34.19 o
 -12   6   2        193.57         94.34        19.49 o
 -11   6   2       3647.34       3412.07        87.93 o
 -10   6   2       3266.67       2892.47        84.62 o
  -9   6   2        659.01        595.91        32.07 o
  -8   6   2        293.34        165.08        12.17 o
  -7   6   2       2332.90       2345.38        61.14 o
  -6   6   2       6483.80       5941.86        84.14 o
  -5   6   2       2815.60       2755.18        55.26 o
  -4   6   2       6634.83       5536.05        73.43 o
  -3   6   2       1224.14       1269.98        29.19 o
  -2   6   2      21771.21      20000.39       114.50 o
  -1   6   2      12921.67      12256.11       106.37 o
   0   6   2       4665.26       4457.64        54.23 o
   1   6   2       5921.52       4731.45        55.93 o
   2   6   2       2530.22       2231.88        44.01 o
   3   6   2       4233.05       3862.52        53.70 o
   4   6   2       2189.65       2507.06        45.99 o
   5   6   2      10509.49      10717.05        81.39 o
   6   6   2         69.73         70.46        11.00 o
   7   6   2        673.91        640.47        36.38 o
   8   6   2       6057.65       5071.90       183.73 o
   9   6   2       1687.71       1531.01       117.13 o
  10   6   2       2774.15       2841.91       230.20 o
  11   6   2       4019.82       3554.70       361.87 o
  12   6   2         77.40        133.16        40.56 o
  13   6   2        431.58        552.41        67.68 o
  14   6   2         41.84         41.07        38.94 o
  15   6   2          0.58        150.58        43.47 o
  16   6   2        179.53        108.52        29.14 o
  17   6   2         62.10        130.22        39.03 o
  18   6   2       1030.14       1205.68       139.06 o
  19   6   2         52.64         90.34        47.01 o
 -19   7   2        341.19        344.89        58.13 o
 -18   7   2          2.84        103.25        45.99 o
 -17   7   2         86.24        149.07        47.63 o
 -16   7   2         53.32        108.46        36.46 o
 -15   7   2        438.44        450.92        57.37 o
 -14   7   2        262.72        359.02        41.76 o
 -13   7   2       8781.91       8991.25       260.46 o
 -12   7   2       3837.54       4095.63       286.98 o
 -11   7   2         19.21         44.95        32.15 o
 -10   7   2         35.76         56.94        19.31 o
  -9   7   2       3346.70       3506.79        98.34 o
  -8   7   2        890.59        910.24        32.50 o
  -7   7   2       1788.19       1826.82        63.25 o
  -6   7   2       1032.60        737.11        40.73 o
  -5   7   2       1875.98       1454.91        44.29 o
  -4   7   2       6467.51       5798.02        82.20 o
  -3   7   2        771.90        658.03        30.61 o
  -2   7   2       5348.46       5793.90        78.19 o
  -1   7   2      37449.05      36602.19       211.30 o
   0   7   2        768.03        697.53        32.10 o
   1   7   2       9259.42       8698.21        84.20 o
   2   7   2       2236.95       2331.74        69.46 o
   3   7   2      10431.13      10460.99        91.36 o
   4   7   2      17174.27      18485.65       168.01 o
   5   7   2       3647.34       3412.34        69.38 o
   6   7   2       3856.48       3473.41        72.59 o
   7   7   2       8837.27       8966.38       123.02 o
   8   7   2        513.55        542.89        48.82 o
   9   7   2       5148.61       5076.17       119.77 o
  10   7   2        233.64        207.18        30.88 o
  11   7   2        516.07        516.87        58.98 o
  12   7   2       1108.34       1136.09       165.29 o
  13   7   2         18.44         90.45        22.85 o
  14   7   2        104.51        219.78        53.81 o
  15   7   2         58.57        153.44        74.59 o
  16   7   2        634.74        697.86        81.80 o
  17   7   2        351.64        476.33        89.11 o
  18   7   2        226.88        176.07        41.72 o
  19   7   2         34.22         61.64        32.79 o
 -19   8   2        539.40        602.12       123.53 o
 -18   8   2       1930.37       1958.67       203.22 o
 -17   8   2         93.99        109.77        50.18 o
 -16   8   2        905.83       1076.67       214.25 o
 -15   8   2        167.29        108.67        44.15 o
 -14   8   2         11.19         58.79        32.47 o
 -13   8   2         30.41         45.68        23.37 o
 -12   8   2        704.28        604.47        74.62 o
 -11   8   2         17.01         42.88        15.40 o
 -10   8   2        936.04        981.13        76.20 o
  -9   8   2       4817.43       4749.61       142.15 o
  -8   8   2       5047.95       4609.46       129.00 o
  -7   8   2       2506.82       2330.56        69.27 o
  -6   8   2       8956.12       8919.79       149.61 o
  -5   8   2         13.59         36.59         6.84 o
  -4   8   2        220.07        231.92        16.27 o
  -3   8   2         31.22         28.16         8.87 o
  -2   8   2       3707.24       3586.00        67.69 o
  -1   8   2      18100.90      18497.61       189.61 o
   0   8   2         33.73         92.84        12.70 o
   1   8   2      23856.73      24240.44       143.99 o
   2   8   2       6905.88       6777.03       106.61 o
   3   8   2      21306.60      21820.60       197.32 o
   4   8   2       4419.30       3885.87        91.65 o
   5   8   2        430.58        481.32        33.43 o
   6   8   2       1576.26       1567.83       101.64 o
   7   8   2        981.44        984.28        57.97 o
   8   8   2         16.42         50.03        12.99 o
   9   8   2       9209.68       9506.70       165.33 o
  10   8   2         48.49         64.50        13.83 o
  11   8   2      19982.04      22411.54       441.72 o
  12   8   2         19.65         52.64        38.97 o
  13   8   2       1525.39       1501.44       152.87 o
  14   8   2        372.52        287.28        61.35 o
  15   8   2         88.24        130.22        50.00 o
  16   8   2         60.87         73.85        47.78 o
  17   8   2        267.92        274.99        56.12 o
  18   8   2         18.34         87.50        35.22 o
 -19   9   2          8.84         63.88        37.86 o
 -18   9   2         42.45         34.18        38.11 o
 -17   9   2          3.37         56.14        38.40 o
 -16   9   2        147.38         73.95        39.01 o
 -15   9   2        924.33        822.33        91.56 o
 -14   9   2        148.98        181.06        37.03 o
 -13   9   2       1716.08       1527.88       133.81 o
 -12   9   2         18.27         70.79        50.01 o
 -11   9   2         57.57         92.04        21.15 o
 -10   9   2       3001.24       2434.39       207.30 o
  -9   9   2        352.06        372.47        41.69 o
  -8   9   2       4214.79       3852.44        94.15 o
  -7   9   2       1160.91       1120.09        48.01 o
  -6   9   2       2262.13       2255.66        93.95 o
  -5   9   2        109.30        151.87        13.67 o
  -4   9   2       3543.93       3798.76        79.55 o
  -3   9   2        507.12        595.95        38.11 o
  -2   9   2      12470.31      13213.03       165.34 o
  -1   9   2       1592.39       1529.04        55.09 o
   0   9   2      13269.26      12194.66       131.11 o
   1   9   2       4798.52       5505.10        83.85 o
   2   9   2      22348.62      23433.86       277.09 o
   3   9   2        382.46        353.62        27.50 o
   4   9   2      10017.67       9774.70       131.45 o
   5   9   2          4.80         46.58         8.53 o
   6   9   2         76.22         67.04        14.44 o
   7   9   2       5566.51       5442.15       181.57 o
   8   9   2        496.22        539.67        45.24 o
   9   9   2      12659.83      13835.06       225.94 o
  10   9   2      15333.55      16654.90       348.38 o
  11   9   2        617.57        569.53        61.22 o
  12   9   2       2830.52       2732.59       170.78 o
  13   9   2        230.42        161.99        51.78 o
  14   9   2        567.86        553.11        66.82 o
  15   9   2        203.35        149.47        77.44 o
  16   9   2         80.02         86.28        51.39 o
  17   9   2        464.95        448.77        65.06 o
  18   9   2        413.12        433.46        63.54 o
 -18  10   2        929.01        904.63       128.29 o
 -17  10   2        344.21        157.85        61.11 o
 -16  10   2       2025.34       2084.68       208.31 o
 -15  10   2       1052.86       1022.76       107.51 o
 -14  10   2        774.22        883.42       100.10 o
 -13  10   2        150.06        145.83        32.03 o
 -12  10   2        843.29        930.87       126.31 o
 -11  10   2       1232.02       1315.41       174.67 o
 -10  10   2       9548.97       9340.87       359.99 o
  -9  10   2         24.59         66.86        28.17 o
  -8  10   2      11836.42      12133.47       209.26 o
  -7  10   2        470.71        401.36        33.21 o
  -6  10   2       7245.95       7282.18       120.70 o
  -5  10   2       3425.02       2880.63        77.70 o
  -4  10   2        162.65        169.90        16.63 o
  -3  10   2       3188.01       3272.05        79.41 o
  -2  10   2          6.53         13.98        14.41 o
  -1  10   2         95.86        162.19        18.87 o
   0  10   2       7518.98       8492.73       118.81 o
   1  10   2        890.89        896.88        49.74 o
   2  10   2       8613.29       8428.62       129.65 o
   3  10   2       1114.97       1000.63        49.47 o
   4  10   2      11838.66      11338.26       144.08 o
   5  10   2      17409.28      17866.74       268.94 o
   6  10   2       3527.55       3555.54        81.65 o
   7  10   2       2522.47       2522.41       153.45 o
   8  10   2       5594.47       5866.19       127.07 o
   9  10   2       2031.31       2057.42       192.95 o
  10  10   2        176.64        235.50        35.54 o
  11  10   2         14.24         63.31        21.63 o
  12  10   2       4203.45       4760.50       278.43 o
  13  10   2         58.91        103.28        72.60 o
  14  10   2       1862.80       1715.69       174.53 o
  15  10   2       1395.05       1792.45      1008.92 o
  16  10   2        882.02        756.99       176.92 o
  17  10   2       2033.72       2185.59       279.97 o
  18  10   2          2.77         84.67        34.00 o
 -18  11   2          6.45         19.25        68.76 o
 -17  11   2       2029.10       2363.47       294.72 o
 -16  11   2        469.02        407.45        64.66 o
 -15  11   2       1282.01       1571.53       161.76 o
 -14  11   2        316.40        394.21        61.65 o
 -13  11   2        267.26        313.11        60.82 o
 -12  11   2       1558.49       1576.43       134.14 o
 -11  11   2       1132.45        956.63       108.99 o
 -10  11   2        537.71        353.41       108.91 o
  -9  11   2       5872.38       5417.94       184.28 o
  -8  11   2       5043.12       5094.25       124.88 o
  -7  11   2      29366.83      30349.46       409.50 o
  -6  11   2       1695.58       1567.64        82.16 o
  -5  11   2       5635.01       5459.29       139.26 o
  -4  11   2       2614.39       2261.67        58.23 o
  -3  11   2       3727.56       3907.81       101.78 o
  -2  11   2         12.20         62.07        15.98 o
  -1  11   2       6565.40       6300.10       120.05 o
   0  11   2       2964.05       2625.02        73.53 o
   1  11   2       6620.33       6220.20       125.47 o
   2  11   2        161.42        146.83        17.36 o
   3  11   2      17613.21      18314.91       168.22 o
   4  11   2         13.74         60.19        14.43 o
   5  11   2       6910.36       6964.61       130.45 o
   6  11   2       7689.54       7974.81       190.10 o
   7  11   2       1193.33       1133.70        89.70 o
   8  11   2       5369.87       5556.71       169.74 o
   9  11   2        412.42        528.61        66.40 o
  10  11   2        913.33        841.77        95.48 o
  11  11   2         31.63         61.97        23.22 o
  12  11   2         10.39         60.04        60.27 o
  13  11   2       3984.48       4532.74       447.16 o
  14  11   2         13.96         35.40        46.12 o
  15  11   2       1099.77       1129.10       130.08 o
  16  11   2        207.76        305.61        47.87 o
  17  11   2         62.35         36.04        30.86 o
 -17  12   2         67.67        137.36        61.12 o
 -16  12   2        159.05        154.15        72.31 o
 -15  12   2       1049.12       1036.94       124.46 o
 -14  12   2       1344.88       1433.25       129.77 o
 -13  12   2       1675.35       1329.76       156.14 o
 -12  12   2        778.77        865.60        81.25 o
 -11  12   2        296.54        225.74        39.76 o
 -10  12   2       7303.85       8623.57       444.70 o
  -9  12   2        547.37        390.83        55.99 o
  -8  12   2         35.49         82.84        22.53 o
  -7  12   2       5635.28       5712.96       117.85 o
  -6  12   2       1462.20       1370.60        62.68 o
  -5  12   2      11398.98      11917.20       155.27 o
  -4  12   2       3727.44       3269.12       117.00 o
  -3  12   2       2248.81       2251.65        67.33 o
  -2  12   2       9770.75      10310.82       152.74 o
  -1  12   2        726.09        725.64        48.54 o
   0  12   2       4014.42       4221.71       118.01 o
   1  12   2        350.56        332.37        37.01 o
   2  12   2         96.71        179.98        20.36 o
   3  12   2       1027.24       1075.22        79.54 o
   4  12   2         29.14         77.28        15.69 o
   5  12   2       4662.32       4833.03       126.98 o
   6  12   2        717.99        614.08        43.95 o
   7  12   2       2922.19       2798.64       173.94 o
   8  12   2        833.02        991.97        80.03 o
   9  12   2        148.13        223.32        41.52 o
  10  12   2        708.32        843.06        77.90 o
  11  12   2        924.22       1165.45       106.56 o
  12  12   2        208.09        230.91        46.24 o
  13  12   2        189.79        143.27        49.63 o
  14  12   2        129.70         88.97        83.88 o
  15  12   2        928.68        682.47        83.40 o
  16  12   2        212.83        258.52        68.87 o
  17  12   2        585.81        632.81       153.25 o
 -17  13   2        207.04        283.51        68.38 o
 -16  13   2       1124.25       1293.15       143.49 o
 -15  13   2         15.13         96.28        26.08 o
 -14  13   2       2306.89       2673.80       216.84 o
 -13  13   2       1582.70       1784.39       148.43 o
 -12  13   2        406.86        603.83        74.29 o
 -11  13   2        553.83        634.67        76.66 o
 -10  13   2          2.00         16.60        29.29 o
  -9  13   2        668.92        598.13        47.90 o
  -8  13   2       6161.63       6307.10       130.22 o
  -7  13   2         71.42         60.61        12.75 o
  -6  13   2       7075.42       7213.59       183.59 o
  -5  13   2        877.54        883.47        67.28 o
  -4  13   2      10583.01      10597.94       195.15 o
  -3  13   2       3501.77       3618.40       114.84 o
  -2  13   2       2228.88       2268.65       101.30 o
  -1  13   2       2393.91       2527.86       118.45 o
   0  13   2        440.72        663.05       122.76 o
   1  13   2        107.87        159.41        23.37 o
   2  13   2        428.78        489.19        39.78 o
   3  13   2       5326.73       5782.55       143.60 o
   4  13   2       9234.05       9168.58       146.90 o
   5  13   2        247.62        196.25        31.03 o
   6  13   2       1200.45       1217.67        78.44 o
   7  13   2        118.87         87.81        24.91 o
   8  13   2       1024.26       1131.52       101.67 o
   9  13   2         17.33         55.23        24.37 o
  10  13   2        377.66        323.94        94.58 o
  11  13   2        177.56        122.30        31.01 o
  12  13   2        531.21        532.66        72.56 o
  13  13   2       1433.69       1915.67       196.71 o
  14  13   2       1363.43       1401.37       176.25 o
  15  13   2        421.28        551.76        88.91 o
  16  13   2        892.47       1302.96       319.90 o
 -16  14   2        112.77         95.82        27.52 o
 -15  14   2         21.61         95.12        39.20 o
 -14  14   2        287.90        342.47        64.29 o
 -13  14   2         82.71        147.00        37.46 o
 -12  14   2       1707.06       1891.09       172.59 o
 -11  14   2       1179.77       1115.06        86.35 o
 -10  14   2         64.30         85.82        21.82 o
  -9  14   2        298.95        285.97        33.41 o
  -8  14   2       1280.70       1305.28        75.34 o
  -7  14   2       4568.44       4909.24       139.93 o
  -6  14   2          6.53         25.29        13.35 o
  -5  14   2        638.02        719.09        56.82 o
  -4  14   2        427.08        485.92        37.40 o
  -3  14   2        466.98        422.76        44.75 o
  -2  14   2       1294.55       1504.82       109.80 o
  -1  14   2        247.34        316.18        66.94 o
   0  14   2        295.40        513.46        40.87 o
   1  14   2       3829.82       3693.25       104.45 o
   2  14   2        716.35        779.67        54.83 o
   3  14   2        387.81        417.34        42.27 o
   4  14   2        788.59        781.80        74.47 o
   5  14   2       6654.81       7149.42       157.19 o
   6  14   2       9123.71       9966.51       227.51 o
   7  14   2        941.04        940.87        66.14 o
   8  14   2         10.37         83.67        32.84 o
   9  14   2        167.92        165.97        28.37 o
  10  14   2       1223.04       1141.21        94.05 o
  11  14   2        425.94        442.98        53.54 o
  12  14   2        201.64        203.04        53.99 o
  13  14   2        408.33        450.98        87.81 o
  14  14   2         44.85         97.32        89.16 o
  15  14   2         13.05        162.52        45.40 o
  16  14   2       1192.05       1107.50       248.98 o
 -16  15   2        160.27        113.81        37.51 o
 -15  15   2       1231.50       1285.11       163.77 o
 -14  15   2        905.80       1106.09       136.66 o
 -13  15   2       3478.26       3505.16       272.74 o
 -12  15   2         37.64         66.65        25.25 o
 -11  15   2       1289.56       1556.01       120.88 o
 -10  15   2         93.85        174.71        42.59 o
  -9  15   2        934.62        972.78        83.62 o
  -8  15   2        246.45        200.89        23.80 o
  -7  15   2        460.03        522.03        43.22 o
  -6  15   2       2817.66       2847.89        97.79 o
  -5  15   2       6528.63       6939.14       135.99 o
  -4  15   2         13.46         58.06        18.13 o
  -3  15   2       1731.22       1996.78       111.75 o
  -2  15   2        660.35        560.82        50.59 o
  -1  15   2       9536.46      10193.80       156.47 o
   0  15   2       5683.94       5989.67       132.30 o
   1  15   2       2199.06       2470.66        89.84 o
   2  15   2        377.98        431.72        38.66 o
   3  15   2         37.09         71.24        16.41 o
   4  15   2       1858.14       2375.20       139.03 o
   5  15   2         12.25         62.88        17.72 o
   6  15   2       4240.70       4565.73        99.73 o
   7  15   2       4905.75       5304.65       104.96 o
   8  15   2        275.39        134.25        23.53 o
   9  15   2       3847.85       3944.79       162.14 o
  10  15   2         12.25        107.04        27.32 o
  11  15   2        999.72        892.77        99.34 o
  12  15   2        293.51        429.92        93.88 o
  13  15   2        122.77        144.01        53.13 o
  14  15   2        163.11        158.11        53.83 o
  15  15   2         58.72         70.33        47.05 o
 -15  16   2          0.96        120.23        26.50 o
 -14  16   2       1591.78       1686.83       167.44 o
 -13  16   2         76.24        158.27        45.25 o
 -12  16   2        481.38        525.07        68.95 o
 -11  16   2        202.65        177.37        35.50 o
 -10  16   2       1865.90       2409.42       207.63 o
  -9  16   2         87.33         85.19        31.90 o
  -8  16   2       1568.05       1763.14       148.00 o
  -7  16   2         20.99         61.53        18.29 o
  -6  16   2       5332.21       5785.35       122.11 o
  -5  16   2        122.67        108.44        18.23 o
  -4  16   2         29.27         72.43        20.37 o
  -3  16   2        161.80        140.91        20.36 o
  -2  16   2        136.40        173.01        22.35 o
  -1  16   2        750.37        757.76        55.09 o
   0  16   2       4049.81       4503.22       153.26 o
   1  16   2        127.27        325.15        37.82 o
   2  16   2       1642.24       1705.50        93.81 o
   3  16   2        190.59        249.72        27.38 o
   4  16   2        431.81        498.17        35.87 o
   5  16   2        111.81        153.59        20.83 o
   6  16   2        513.66        532.36        42.34 o
   7  16   2        193.78        210.68        26.27 o
   8  16   2       2178.47       2028.25       122.08 o
   9  16   2        460.91        433.62        46.90 o
  10  16   2        758.53        793.77        77.96 o
  11  16   2       1185.59       1090.45       129.81 o
  12  16   2        519.55        485.21        67.27 o
  13  16   2        130.84        184.73        53.42 o
  14  16   2        639.68        435.06        89.37 o
 -14  17   2        125.33        198.52        67.09 o
 -13  17   2        228.54        313.29        55.26 o
 -12  17   2         45.30        102.63        30.46 o
 -11  17   2        151.80        209.39        43.54 o
 -10  17   2        920.71        770.59        92.96 o
  -9  17   2        646.48        661.52        78.82 o
  -8  17   2        108.29        104.10        29.18 o
  -7  17   2       5696.94       6144.33       338.07 o
  -6  17   2         20.01         66.08        16.98 o
  -5  17   2       1019.00       1039.26        85.14 o
  -4  17   2       1155.23       1197.59        86.46 o
  -3  17   2       2546.19       2378.16       113.27 o
  -2  17   2        355.30        279.74        34.94 o
  -1  17   2        376.73        281.94        27.95 o
   0  17   2       5241.84       6060.69        94.11 o
   1  17   2         85.71        122.93        20.87 o
   2  17   2         96.30        127.16        21.76 o
   3  17   2       3286.72       3614.83        89.88 o
   4  17   2        223.23        246.29        28.25 o
   5  17   2        507.58        563.24        52.31 o
   6  17   2        554.46        533.17        47.76 o
   7  17   2         67.50        105.28        20.94 o
   8  17   2        717.19        616.58        57.81 o
   9  17   2         95.04        153.75        42.90 o
  10  17   2       1891.30       2100.45       260.12 o
  11  17   2        525.08        531.77        77.04 o
  12  17   2       1118.59       1057.75       150.82 o
  13  17   2       1264.00       1226.84       227.92 o
  14  17   2         27.13         54.73        39.97 o
 -13  18   2         82.11        113.71        30.83 o
 -12  18   2          1.47        104.49        34.00 o
 -11  18   2        325.21        365.46        49.42 o
 -10  18   2        100.18        146.70        42.68 o
  -9  18   2        107.74         75.58        25.96 o
  -8  18   2         59.41         95.64        26.92 o
  -7  18   2         14.62         81.94        32.21 o
  -6  18   2        180.04        150.65        32.26 o
  -5  18   2        163.81        153.22        21.69 o
  -4  18   2         55.00         51.18        15.61 o
  -3  18   2        100.46         78.22        27.10 o
  -2  18   2        212.81        206.94        24.50 o
  -1  18   2        111.21        118.55        21.85 o
   0  18   2        360.66        427.01        38.33 o
   1  18   2       3202.92       3304.41       118.17 o
   2  18   2        161.52        181.60        23.17 o
   3  18   2        125.10         64.09        19.51 o
   4  18   2       1153.91       1073.52        76.23 o
   5  18   2          2.70         77.18        27.80 o
   6  18   2         17.18        117.45        25.44 o
   7  18   2         23.28         90.14        20.19 o
   8  18   2         24.00         90.26        33.22 o
   9  18   2        261.52        207.11        42.19 o
  10  18   2         16.39        103.68        35.56 o
  11  18   2          6.30         53.72        33.99 o
  12  18   2          1.94        130.49        39.76 o
  13  18   2        148.73        156.17        49.58 o
 -12  19   2          4.43         88.60        27.04 o
 -11  19   2          1.49        118.19        32.90 o
 -10  19   2        634.06        421.21        59.43 o
  -9  19   2       1581.27       1481.69       174.84 o
  -8  19   2        509.73        467.05        78.53 o
  -7  19   2       3808.10       3996.78       267.93 o
  -6  19   2        544.54        524.28        61.18 o
  -5  19   2       1152.10       1092.39       112.34 o
  -4  19   2        458.59        505.05        45.57 o
  -3  19   2        505.26        511.46        53.59 o
  -2  19   2          9.87         94.24        19.10 o
  -1  19   2         42.58         58.20        17.22 o
   0  19   2       4894.38       4771.31       162.69 o
   1  19   2       1658.42       1728.74       111.30 o
   2  19   2         34.55         87.00        20.29 o
   3  19   2       6483.89       7116.06       144.47 o
   4  19   2        310.56        326.32        34.25 o
   5  19   2       2972.21       3098.54       115.51 o
   6  19   2        462.37        415.48        44.02 o
   7  19   2          1.53        146.89        54.81 o
   8  19   2        138.41        170.40        41.71 o
   9  19   2         66.68         83.81        39.73 o
  10  19   2        426.58        328.31        65.30 o
  11  19   2        135.66        117.58        76.19 o
  12  19   2        246.68        273.57        57.11 o
 -11  20   2          0.86         84.16        31.10 o
 -10  20   2       1308.10       1149.30       152.40 o
  -9  20   2         33.36        125.58        33.49 o
  -8  20   2       1056.15        947.05        97.10 o
  -7  20   2        394.39        306.85        50.74 o
  -6  20   2       2147.86       1939.47       156.23 o
  -5  20   2          1.18         52.57        28.41 o
  -4  20   2       3169.35       3062.15       180.96 o
  -3  20   2         78.00        115.56        34.94 o
  -2  20   2       2063.99       1956.19       121.58 o
  -1  20   2        837.63        825.46        64.80 o
   0  20   2       3223.14       3559.93       149.82 o
   1  20   2        670.12        608.26        54.43 o
   2  20   2       5507.29       6166.49       240.49 o
   3  20   2        647.45        600.75        50.33 o
   4  20   2       1839.31       1723.65       127.45 o
   5  20   2        747.01        678.48        72.41 o
   6  20   2       1212.69        989.38       101.52 o
   7  20   2         16.12        113.92        44.11 o
   8  20   2        777.19        551.62        75.16 o
   9  20   2         14.21         72.29        33.30 o
  10  20   2        539.93        455.48        95.84 o
  11  20   2        273.94        239.29        47.01 o
 -10  21   2        738.75        690.28        86.79 o
  -9  21   2        227.27        176.01        41.19 o
  -8  21   2         39.27         52.40        27.06 o
  -7  21   2         24.40         73.56        28.39 o
  -6  21   2        889.68        990.01       100.46 o
  -5  21   2       1766.94       1918.75       213.01 o
  -4  21   2       1333.60       1348.72       142.52 o
  -3  21   2       3620.13       3803.50       214.20 o
  -2  21   2        196.11        232.94        37.68 o
  -1  21   2       6469.92       7305.63       205.98 o
   0  21   2         76.48        120.95        24.14 o
   1  21   2        719.68        690.93        56.68 o
   2  21   2          5.52         64.73        21.70 o
   3  21   2        328.61        286.95        33.17 o
   4  21   2       1331.26       1113.16       117.28 o
   5  21   2        634.90        650.83        79.46 o
   6  21   2       2155.89       1717.44       170.27 o
   7  21   2       1200.48       1052.87       143.37 o
   8  21   2         49.43        119.80        37.40 o
   9  21   2       1278.92       1252.59       178.07 o
  -8  22   2         52.33         82.01        36.76 o
  -7  22   2         57.05         82.78        26.48 o
  -6  22   2        342.23        378.57        60.30 o
  -5  22   2         67.66        102.94        57.99 o
  -4  22   2        835.85       1047.41       109.89 o
  -3  22   2         65.30        123.97        33.26 o
  -2  22   2        203.04        225.13        30.51 o
  -1  22   2          3.23         76.51        24.45 o
   0  22   2       1116.92       1021.48       101.23 o
   1  22   2         45.08         74.24        26.21 o
   2  22   2        179.82        142.58        40.32 o
   3  22   2         17.46         86.78        26.90 o
   4  22   2        193.77        179.18        34.44 o
   5  22   2         62.73         99.91        25.75 o
   6  22   2         18.01        172.26        73.01 o
   7  22   2         21.81         43.86        39.37 o
   8  22   2        203.12        183.56        40.16 o
  -6  23   2        137.60         62.84        50.08 o
  -5  23   2          9.92         58.70        55.29 o
  -4  23   2       1123.38        978.50       134.82 o
  -3  23   2       1264.22       1547.99       191.21 o
  -2  23   2        161.62        105.07        59.60 o
  -1  23   2        446.84        387.61        54.76 o
   0  23   2        177.20        161.46        26.40 o
   1  23   2          4.51         90.56        27.32 o
   2  23   2        133.86        162.53        47.62 o
   3  23   2        299.50        326.10        69.85 o
   4  23   2          9.96         61.73        29.74 o
   5  23   2          4.32         71.21        27.34 o
  -2  24   2        388.64        278.97        38.43 o
  -1  24   2        136.30        153.41        38.47 o
   0  24   2        300.92        186.44        50.31 o
   1  24   2          3.42         60.35        35.32 o
   2  24   2         17.49         78.95        75.18 o
 -20   1   3        549.52        651.83       114.25 o
 -19   1   3       1362.66       1463.34       200.15 o
 -18   1   3        113.42        209.29        46.32 o
 -17   1   3         43.50         48.30        44.86 o
 -16   1   3         11.28         54.62        25.48 o
 -15   1   3       1465.89       1582.86       148.28 o
 -14   1   3         10.64         71.25        38.11 o
 -13   1   3       3217.40       3089.69       113.36 o
 -12   1   3       2621.90       2470.94        90.13 o
 -11   1   3         34.79         46.08        18.50 o
 -10   1   3       2866.47       2794.10        39.77 o
  -9   1   3       2609.35       2454.37        61.54 o
  -8   1   3       2837.26       2569.10        58.89 o
  -7   1   3       6254.11       5508.19        79.53 o
  -6   1   3       2706.25       2178.26        36.88 o
  -5   1   3         49.19         35.45         7.31 o
  -4   1   3       2837.12       2627.94        35.72 o
  -3   1   3       1017.53        892.32        46.03 o
  -2   1   3      14490.87      12818.49        77.66 o
  -1   1   3          4.04        182.30        13.46 o
   0   1   3      52216.74      54924.66       245.50 o
   1   1   3      28459.44      27007.06       143.26 o
   2   1   3       3517.90       3326.56        29.90 o
   3   1   3       5338.51       5495.68        52.79 o
   4   1   3       3213.01       2765.06        38.27 o
   5   1   3       3629.79       3550.08        35.16 o
   6   1   3        235.73        272.48        16.08 o
   7   1   3       2518.27       2015.61        55.51 o
   8   1   3      15851.91      16018.48       251.12 o
   9   1   3        184.11        120.54        13.71 o
  10   1   3      13434.75      12852.32       233.92 o
  11   1   3       4068.84       4203.67       132.63 o
  12   1   3       1653.62       1469.51       120.10 o
  13   1   3       2620.00       2331.08       162.32 o
  14   1   3         18.29         55.83        19.35 o
  15   1   3         36.65         21.81        22.48 o
  16   1   3        682.24        719.23        88.19 o
  17   1   3        595.97        670.92        96.96 o
  18   1   3        455.69        309.12       134.97 o
  19   1   3         33.92        131.60        47.89 o
 -20   2   3          0.01        -11.22        57.11 o
 -19   2   3          7.02        126.63        33.46 o
 -18   2   3         13.69         47.15        29.85 o
 -17   2   3         66.21        103.74        31.06 o
 -16   2   3        519.87        543.33        80.22 o
 -15   2   3          0.70         35.90        24.28 o
 -14   2   3        726.46        711.71        74.60 o
 -13   2   3       2238.14       2161.43       102.36 o
 -12   2   3          0.46         44.63        32.42 o
 -11   2   3        185.36        121.19        19.32 o
 -10   2   3        589.54        580.72        42.72 o
  -9   2   3         33.73         27.85         7.78 o
  -8   2   3         50.06         71.81        13.55 o
  -7   2   3        271.35        328.94        24.76 o
  -6   2   3        329.96        340.10        21.69 o
  -5   2   3       2801.39       2872.93        47.48 o
  -4   2   3        897.14        712.34        39.23 o
  -3   2   3        635.12        480.29        24.18 o
  -2   2   3        244.69        151.31        11.37 o
  -1   2   3       1937.69       1756.07        29.33 o
   0   2   3       5693.70       4668.61        51.05 o
   1   2   3       1277.62        990.73        33.46 o
   2   2   3      24766.10      24868.99       136.03 o
   3   2   3       3137.78       2889.88        28.95 o
   4   2   3        368.94        297.08        15.90 o
   5   2   3       3011.94       2994.20        31.41 o
   6   2   3       1938.50       2006.57        49.26 o
   7   2   3       4372.43       4251.84        85.05 o
   8   2   3       1220.48       1245.66        50.91 o
   9   2   3       8336.59       8381.78       160.46 o
  10   2   3        258.84        305.60        36.41 o
  11   2   3       1626.18       1237.29       107.39 o
  12   2   3         83.15        107.72        30.38 o
  13   2   3        198.56        177.02        24.54 o
  14   2   3        161.48        159.42        25.48 o
  15   2   3        243.23        299.92        42.76 o
  16   2   3        101.10        136.66        31.42 o
  17   2   3        934.42       1334.89       207.29 o
  18   2   3          1.63         53.71        40.93 o
  19   2   3        165.77        117.36        47.38 o
 -20   3   3        205.85        124.37        59.48 o
 -19   3   3       1169.80       1460.17       171.81 o
 -18   3   3         33.54        104.68        28.84 o
 -17   3   3        362.67        343.19        73.27 o
 -16   3   3         84.53         98.14        36.23 o
 -15   3   3       1194.96       1335.94       115.24 o
 -14   3   3        841.31        813.06        76.13 o
 -13   3   3       1924.79       1717.16       106.82 o
 -12   3   3       2809.23       2622.64        42.46 o
 -11   3   3         96.12         80.02         7.95 o
 -10   3   3       4867.46       4576.51       109.40 o
  -9   3   3      10815.37      10286.86       136.34 o
  -8   3   3        770.89        784.28        39.43 o
  -7   3   3      10086.64       9845.10       136.02 o
  -6   3   3       8759.26       8266.57       106.03 o
  -5   3   3          6.84         37.86         8.16 o
  -4   3   3       1707.16       1419.84        25.09 o
  -3   3   3       5703.55       4511.80        48.29 o
  -2   3   3      17585.14      17689.15       113.83 o
  -1   3   3         80.92        100.87        14.15 o
   0   3   3        531.92        323.76        17.35 o
   1   3   3      31128.36      30379.39       158.39 o
   2   3   3       3344.50       3202.64        31.45 o
   3   3   3       4073.22       4234.10        41.66 o
   4   3   3      16472.61      15475.01        92.55 o
   5   3   3        215.52        286.33        17.30 o
   6   3   3      13973.31      13806.78       134.67 o
   7   3   3        409.15        348.52        22.27 o
   8   3   3          7.88         38.94        15.05 o
   9   3   3       1233.09       1121.53        66.50 o
  10   3   3        926.79        915.23        62.75 o
  11   3   3       2701.44       2371.33        93.09 o
  12   3   3        206.70        166.24        18.96 o
  13   3   3         15.85         33.34        14.96 o
  14   3   3       1918.39       1969.40       197.02 o
  15   3   3        260.42        217.89        44.25 o
  16   3   3       3928.18       4213.27       369.58 o
  17   3   3        454.97        390.39        77.50 o
  18   3   3         23.67        154.21        56.24 o
  19   3   3         21.69         61.73        79.12 o
 -20   4   3         98.68        109.13        40.16 o
 -19   4   3        102.48         48.99        30.95 o
 -18   4   3        209.57        277.30        51.77 o
 -17   4   3         80.85        145.59        33.91 o
 -16   4   3         10.21         67.29        22.36 o
 -15   4   3        110.63         54.75        32.46 o
 -14   4   3          2.10         43.18        18.63 o
 -13   4   3         49.18         49.53        15.96 o
 -12   4   3         52.80         38.67         8.90 o
 -11   4   3         39.67         29.02         6.59 o
 -10   4   3       1626.23       1635.77        42.45 o
  -9   4   3        220.36        150.36        14.90 o
  -8   4   3         52.70         60.38        13.20 o
  -7   4   3          3.56         34.24        13.88 o
  -6   4   3        129.94        119.71        10.56 o
  -5   4   3        992.23        770.40        27.66 o
  -4   4   3         17.56         33.51         8.61 o
  -3   4   3         17.35         17.61        10.82 o
  -2   4   3      15899.66      13820.79        94.64 o
  -1   4   3          5.38         19.49        10.33 o
   0   4   3      10055.39       9034.30        88.11 o
   1   4   3       2521.43       1834.49        41.52 o
   2   4   3       8706.82       7930.65        79.79 o
   3   4   3      13890.13      13032.01       121.82 o
   4   4   3       1514.56       1203.42        34.05 o
   5   4   3         71.49         85.11         9.20 o
   6   4   3       3133.43       2893.13        48.09 o
   7   4   3        635.87        734.28        35.16 o
   8   4   3       1221.31       1188.04        48.12 o
   9   4   3         59.08         71.00        18.00 o
  10   4   3        491.34        373.58        33.13 o
  11   4   3        452.98        377.94        38.71 o
  12   4   3        148.85        117.58        20.91 o
  13   4   3       2357.26       2075.42       262.39 o
  14   4   3        711.64        724.20        94.86 o
  15   4   3        121.60        164.39        37.87 o
  16   4   3        121.08        103.08        30.00 o
  17   4   3         58.16         81.41        55.00 o
  18   4   3        118.23        181.66        76.81 o
  19   4   3          2.25         83.94        45.52 o
 -20   5   3        918.19        948.58       126.88 o
 -19   5   3         28.78         57.31        49.13 o
 -18   5   3         10.30         91.25        39.85 o
 -17   5   3        198.64        115.78        51.83 o
 -16   5   3         67.82        110.95        51.24 o
 -15   5   3        541.09        451.10        81.84 o
 -14   5   3        125.02        130.83        21.31 o
 -13   5   3       5923.81       5782.64       154.05 o
 -12   5   3        918.29        785.78        45.43 o
 -11   5   3        425.01        367.43        28.12 o
 -10   5   3       2738.80       2197.71        62.74 o
  -9   5   3       1253.96       1219.39        49.63 o
  -8   5   3        317.46        311.28        26.20 o
  -7   5   3         40.21         45.28        12.17 o
  -6   5   3        128.72         50.84         8.65 o
  -5   5   3       1938.56       1641.03        47.20 o
  -4   5   3          1.94         24.69         8.12 o
  -3   5   3       8636.26       8397.64        74.94 o
  -2   5   3       3343.73       2895.07        43.30 o
  -1   5   3        287.61        213.06        15.10 o
   0   5   3       2019.97       1973.00        38.32 o
   1   5   3       3644.38       2972.02        40.43 o
   2   5   3       3819.66       3803.12        47.17 o
   3   5   3       1982.35       1745.49        37.85 o
   4   5   3       9681.91       9669.85       108.76 o
   5   5   3       6954.92       6908.55        89.49 o
   6   5   3          9.13         87.03        11.71 o
   7   5   3       4982.34       4805.94        84.80 o
   8   5   3         16.69         41.52        10.69 o
   9   5   3       3589.27       3533.79        96.80 o
  10   5   3        449.79        423.48        48.41 o
  11   5   3         85.68         66.04        19.60 o
  12   5   3         66.16         22.33        17.39 o
  13   5   3       1800.30       2040.04       533.71 o
  14   5   3       1319.99       1508.35       148.03 o
  15   5   3        304.23        263.28        54.44 o
  16   5   3        454.30        488.48        73.06 o
  17   5   3        999.40       1035.05       122.42 o
  18   5   3          0.86         47.00        32.15 o
  19   5   3        828.98       1124.70       290.25 o
 -20   6   3          0.28         31.44        82.51 o
 -19   6   3        155.00        202.50        49.23 o
 -18   6   3          3.59         53.05        40.60 o
 -17   6   3         38.18        100.43        33.84 o
 -16   6   3        133.72        168.20        58.79 o
 -15   6   3        381.58        390.21        58.69 o
 -14   6   3       1441.73       1531.02       127.56 o
 -13   6   3        744.47        597.16        46.80 o
 -12   6   3       3973.05       3630.63        65.70 o
 -11   6   3       1519.51       1648.67        77.64 o
 -10   6   3       1768.25       1914.86        68.47 o
  -9   6   3        626.31        637.30        43.08 o
  -8   6   3        251.84        234.14        18.43 o
  -7   6   3       8831.43       8591.29       132.37 o
  -6   6   3       8206.10       8085.68       117.29 o
  -5   6   3       2271.87       2099.28        50.25 o
  -4   6   3       1639.46       1342.91        41.96 o
  -3   6   3       1591.75       1527.93        39.51 o
  -2   6   3       8267.64       7895.77        71.43 o
  -1   6   3        386.76        392.84        25.07 o
   0   6   3       1258.25       1456.38        49.22 o
   1   6   3          0.46         37.74        12.66 o
   2   6   3         32.97         42.65         8.91 o
   3   6   3       1010.71        773.27        35.26 o
   4   6   3       6217.84       6360.49        78.13 o
   5   6   3        643.58        627.65        25.21 o
   6   6   3      14199.37      14708.65       163.78 o
   7   6   3         94.98        101.95        13.45 o
   8   6   3       3887.60       3775.61        81.00 o
   9   6   3        100.55         96.89        21.14 o
  10   6   3       1021.22        960.22        63.88 o
  11   6   3        219.98        201.82        34.57 o
  12   6   3       2830.34       3161.85       240.07 o
  13   6   3         18.56         36.04        38.65 o
  14   6   3          9.80         51.01        41.13 o
  15   6   3       1088.00       1286.48       143.92 o
  16   6   3        312.02        279.34        57.26 o
  17   6   3        236.87        268.67        57.60 o
  18   6   3        581.71        404.09        60.49 o
  19   6   3        500.62        459.88        66.36 o
 -19   7   3         21.71         89.58        48.47 o
 -18   7   3        395.09        398.36        64.00 o
 -17   7   3         55.84         75.29        38.46 o
 -16   7   3        288.83        280.62        54.11 o
 -15   7   3         68.76         78.12        23.24 o
 -14   7   3         11.43         98.38        24.13 o
 -13   7   3         21.58         29.91        29.95 o
 -12   7   3        554.49        497.57        52.90 o
 -11   7   3        370.12        250.73        35.98 o
 -10   7   3       1596.17       1629.10        63.17 o
  -9   7   3        900.81        737.35        37.47 o
  -8   7   3       1187.80       1343.32        62.73 o
  -7   7   3       7425.69       7432.19       134.38 o
  -6   7   3       4329.22       3823.87        92.54 o
  -5   7   3         44.77         37.83         9.04 o
  -4   7   3       4136.87       4598.89        68.49 o
  -3   7   3       2268.96       1996.20        52.45 o
  -2   7   3      13296.91      13484.84       134.39 o
  -1   7   3         10.22         34.96        10.45 o
   0   7   3       1704.59       1414.10        55.08 o
   1   7   3        145.91        170.66        12.77 o
   2   7   3       1826.05       1611.22        52.99 o
   3   7   3       1848.53       1765.80        51.06 o
   4   7   3          4.22         48.55         9.65 o
   5   7   3        836.16        731.43        25.22 o
   6   7   3         83.53         88.63        11.57 o
   7   7   3       1000.41        956.12        50.02 o
   8   7   3        782.52        653.45        45.79 o
   9   7   3        602.62        586.22        58.09 o
  10   7   3       9973.30       9882.02       167.68 o
  11   7   3       6478.54       6359.50       154.04 o
  12   7   3        249.69        227.61        43.40 o
  13   7   3        889.99        901.57       106.09 o
  14   7   3        132.58        220.40        47.78 o
  15   7   3        210.25        181.09        38.65 o
  16   7   3        139.87         93.50        42.07 o
  17   7   3         97.61        118.69        34.35 o
  18   7   3        416.72        395.92        81.19 o
 -19   8   3        100.66        196.20        49.46 o
 -18   8   3         19.58        133.39        47.70 o
 -17   8   3        171.22        146.57        73.57 o
 -16   8   3        315.67        248.72        46.67 o
 -15   8   3        574.59        673.76        74.09 o
 -14   8   3       1459.48       1464.48       129.50 o
 -13   8   3       1411.13       1437.04       135.22 o
 -12   8   3       7005.85       7389.07       144.99 o
 -11   8   3        759.69        697.71        81.96 o
 -10   8   3       1105.22       1101.57        82.18 o
  -9   8   3       3988.95       3734.89       109.11 o
  -8   8   3         47.43         72.25        18.92 o
  -7   8   3       1289.04       1115.03        47.38 o
  -6   8   3        357.11        336.45        25.40 o
  -5   8   3       5851.98       6303.50       107.72 o
  -4   8   3      10144.38       9705.49       119.95 o
  -3   8   3         61.23         72.15        16.45 o
  -2   8   3      25522.90      26391.61       212.74 o
  -1   8   3       8731.21       8562.14       119.35 o
   0   8   3       7191.81       7523.25       126.69 o
   1   8   3       6302.18       6376.54        80.33 o
   2   8   3       5582.74       5678.04        93.66 o
   3   8   3       4135.81       4277.00       101.40 o
   4   8   3       2580.31       2269.69       101.44 o
   5   8   3        738.40        620.45        35.00 o
   6   8   3       5060.48       5167.34       120.52 o
   7   8   3       2492.93       2465.94        73.00 o
   8   8   3       3339.99       3324.12        94.74 o
   9   8   3       2612.60       2733.08        91.39 o
  10   8   3       4165.01       4151.87       125.33 o
  11   8   3       4039.26       4277.33       270.13 o
  12   8   3         10.41         82.91        35.24 o
  13   8   3        994.98        832.62       117.89 o
  14   8   3         50.41        114.15        34.42 o
  15   8   3        108.27        110.77        46.24 o
  16   8   3        751.50        842.02        96.25 o
  17   8   3         62.32         65.44        52.75 o
  18   8   3        422.68        330.39        69.68 o
 -19   9   3       1484.43       1493.62       153.26 o
 -18   9   3        934.00        906.40        90.03 o
 -17   9   3       1787.27       1563.79       203.10 o
 -16   9   3       2211.94       2148.47       230.25 o
 -15   9   3        445.11        430.27        61.13 o
 -14   9   3        656.39        791.71        85.82 o
 -13   9   3         98.50        164.90        28.36 o
 -12   9   3       5585.71       5701.47       125.75 o
 -11   9   3       1979.74       1879.15       321.92 o
 -10   9   3       1817.96       1655.84       161.16 o
  -9   9   3      10575.81      10232.73       206.19 o
  -8   9   3       1325.81       1227.98        37.00 o
  -7   9   3      10409.65      10267.51       126.85 o
  -6   9   3       9304.69       8838.72       117.39 o
  -5   9   3        238.22        260.33        22.40 o
  -4   9   3       6304.67       6586.38       107.93 o
  -3   9   3       5564.54       5941.93       112.94 o
  -2   9   3       4278.14       4454.51        97.98 o
  -1   9   3         38.57         50.00        11.93 o
   0   9   3       3113.95       3218.75        71.11 o
   1   9   3      22078.65      22663.39       352.32 o
   2   9   3         58.25         65.14        15.26 o
   3   9   3      16839.15      16877.61       219.32 o
   4   9   3       2414.01       2140.12        89.21 o
   5   9   3       1554.60       1159.46        67.31 o
   6   9   3       2096.79       1990.34        87.57 o
   7   9   3       1516.74       1427.92       128.75 o
   8   9   3        420.16        373.85        51.62 o
   9   9   3       3735.30       4018.81       111.13 o
  10   9   3        197.56        155.92        31.59 o
  11   9   3       3508.47       3791.32       141.81 o
  12   9   3         51.33        118.22        31.94 o
  13   9   3       4680.77       4970.50       167.60 o
  14   9   3        424.61        482.96        56.06 o
  15   9   3        764.02        913.00       122.72 o
  16   9   3        428.42        251.66        74.33 o
  17   9   3        139.71         88.07        54.15 o
  18   9   3         20.31        146.48        67.47 o
 -18  10   3       1138.06       1234.23       111.27 o
 -17  10   3        981.02       1137.15       141.52 o
 -16  10   3        825.91        883.61       103.30 o
 -15  10   3         32.32         56.89        47.52 o
 -14  10   3        284.34        191.07        40.13 o
 -13  10   3          0.89         20.68        28.94 o
 -12  10   3       2928.55       3067.85       247.91 o
 -11  10   3       3224.35       3769.20       400.91 o
 -10  10   3       6068.18       6210.83       306.12 o
  -9  10   3       3013.03       3058.56       154.41 o
  -8  10   3      14953.94      15150.21       197.21 o
  -7  10   3        567.87        448.30        34.38 o
  -6  10   3       3054.31       2686.87        59.96 o
  -5  10   3       3322.78       3252.55        74.84 o
  -4  10   3          6.62         14.27        10.55 o
  -3  10   3         56.84         47.14        13.06 o
  -2  10   3       3446.10       3503.94       101.66 o
  -1  10   3       1006.89        893.81        60.08 o
   0  10   3       5325.92       5166.96        94.21 o
   1  10   3         71.74         83.87        15.89 o
   2  10   3       3933.70       3529.19       101.14 o
   3  10   3       2914.20       2942.74        80.41 o
   4  10   3       3752.29       3739.04        90.72 o
   5  10   3       3363.19       3036.97        77.62 o
   6  10   3        175.08        178.59        16.08 o
   7  10   3         71.92         77.91        26.90 o
   8  10   3         92.14        139.42        31.59 o
   9  10   3        910.37        856.18        73.69 o
  10  10   3       1895.69       2080.03       202.79 o
  11  10   3       2549.55       2826.40       124.08 o
  12  10   3       1465.15       1481.28       138.81 o
  13  10   3       3075.49       3064.61       313.65 o
  14  10   3        672.04        745.05        82.10 o
  15  10   3        156.60        182.94       121.30 o
  16  10   3          2.86         28.56        47.73 o
  17  10   3          3.16         86.58        34.22 o
 -18  11   3        249.18        339.09        76.01 o
 -17  11   3          1.37         59.93        70.95 o
 -16  11   3        289.00        219.82        73.22 o
 -15  11   3          8.61          4.77        36.00 o
 -14  11   3        354.96        198.00        39.15 o
 -13  11   3        724.55        884.97       100.87 o
 -12  11   3       1476.02       2063.08       338.34 o
 -11  11   3        101.17        181.13        49.26 o
 -10  11   3        965.68        960.45        85.17 o
  -9  11   3        263.40        293.30        35.14 o
  -8  11   3        770.74        767.02        52.88 o
  -7  11   3         83.59        156.78        27.71 o
  -6  11   3       1788.66       1785.24        77.51 o
  -5  11   3        179.45        145.68        18.87 o
  -4  11   3        167.16        174.17        18.99 o
  -3  11   3        565.36        454.57        31.52 o
  -2  11   3       1006.40       1087.75        64.30 o
  -1  11   3         91.11        112.63        18.60 o
   0  11   3       1480.20       1501.91        73.82 o
   1  11   3        120.58        224.69        22.74 o
   2  11   3        641.34        803.48        62.58 o
   3  11   3       5309.28       5645.74       147.31 o
   4  11   3       8998.84       9375.46       123.53 o
   5  11   3         18.10         49.45        11.35 o
   6  11   3       1418.25       1533.94        86.50 o
   7  11   3        821.37        816.55        66.33 o
   8  11   3        360.27        304.62        39.29 o
   9  11   3        215.70        141.59        27.35 o
  10  11   3       1942.10       1926.10       165.24 o
  11  11   3        642.31        649.46        87.52 o
  12  11   3       2733.76       2660.53       202.58 o
  13  11   3       1418.51       1627.82       225.58 o
  14  11   3        241.31        207.52        36.95 o
  15  11   3          5.43         65.26        35.98 o
  16  11   3        611.01        817.35       291.73 o
  17  11   3       2442.47       2485.08       383.45 o
 -17  12   3        233.18        127.36        46.17 o
 -16  12   3          8.33        123.96        66.98 o
 -15  12   3       1002.55       1114.15       112.46 o
 -14  12   3       1204.39       1237.97       109.82 o
 -13  12   3          8.46         83.44        29.25 o
 -12  12   3          1.07        102.29        29.10 o
 -11  12   3        172.74        238.04        38.51 o
 -10  12   3       4906.12       5301.93       236.35 o
  -9  12   3        511.44        358.76        41.57 o
  -8  12   3       6307.50       6042.71       164.19 o
  -7  12   3       7393.39       7346.53       118.06 o
  -6  12   3       2728.41       2620.02        82.74 o
  -5  12   3       6566.62       6425.65       130.36 o
  -4  12   3        113.98        109.70        15.28 o
  -3  12   3         60.71         95.66        18.77 o
  -2  12   3         35.25        102.35        17.07 o
  -1  12   3        274.95        208.39        24.89 o
   0  12   3       8330.36       9079.61       151.85 o
   1  12   3         76.95         64.21        20.24 o
   2  12   3      10784.77      11274.79       151.44 o
   3  12   3       2007.67       1816.80        63.49 o
   4  12   3       6130.85       6106.07       175.07 o
   5  12   3       5645.51       5844.21       125.04 o
   6  12   3        234.88        175.94        30.25 o
   7  12   3        798.77        619.15        60.04 o
   8  12   3         68.69         98.56        27.28 o
   9  12   3          2.43         34.76        22.19 o
  10  12   3       1851.08       2104.82       167.35 o
  11  12   3        537.69        504.22        89.69 o
  12  12   3        118.37        204.52        45.61 o
  13  12   3       1908.28       1597.84       217.93 o
  14  12   3        406.04        420.44        86.24 o
  15  12   3       1151.22       1091.87       202.71 o
  16  12   3          0.81         63.41        72.49 o
  17  12   3        377.68        439.25        82.77 o
 -17  13   3       1365.59       1311.77       173.03 o
 -16  13   3         69.23        149.19        80.03 o
 -15  13   3        780.05        876.99       107.64 o
 -14  13   3         20.64        108.08        32.08 o
 -13  13   3       5094.25       5703.61       268.72 o
 -12  13   3       1185.29       1257.32       110.52 o
 -11  13   3        824.48        814.38        77.31 o
 -10  13   3       2258.88       2388.94       168.23 o
  -9  13   3        533.42        500.84        54.09 o
  -8  13   3       2298.94       2313.11        89.31 o
  -7  13   3        123.23        100.97        14.45 o
  -6  13   3         31.20         55.40        20.81 o
  -5  13   3       6747.81       6863.21       128.99 o
  -4  13   3       2617.01       2320.46        64.71 o
  -3  13   3      10192.12      10566.78       180.58 o
  -2  13   3       2847.34       2592.92        90.30 o
  -1  13   3      19690.16      20875.38       243.35 o
   0  13   3       2650.06       2611.49        69.74 o
   1  13   3       6287.82       6636.64       140.32 o
   2  13   3        134.33         80.01        15.74 o
   3  13   3        367.41        373.88        32.19 o
   4  13   3       1659.41       1655.59        86.15 o
   5  13   3       3520.07       3838.29       102.90 o
   6  13   3        192.14        204.56        40.23 o
   7  13   3       3266.02       3340.10       161.64 o
   8  13   3        476.66        443.97        48.93 o
   9  13   3       5315.16       5330.31       126.80 o
  10  13   3        903.57       1054.30       112.86 o
  11  13   3       1547.53       1422.65       157.86 o
  12  13   3         83.75        169.61        57.79 o
  13  13   3        156.95        266.73        73.37 o
  14  13   3         50.21         77.38        81.31 o
  15  13   3        851.06       1023.65       112.41 o
  16  13   3         78.88         56.49        60.22 o
 -16  14   3        956.06       1074.16       125.65 o
 -15  14   3         29.84         65.40        67.28 o
 -14  14   3       4240.28       4942.94       287.46 o
 -13  14   3        281.40        256.40        46.38 o
 -12  14   3       2121.84       2279.87       200.39 o
 -11  14   3       2006.10       2209.48       181.21 o
 -10  14   3        342.13        336.25        42.64 o
  -9  14   3        676.91        649.49        75.31 o
  -8  14   3       1428.12       1477.45        79.76 o
  -7  14   3          0.38         82.43        21.90 o
  -6  14   3       7526.97       7688.42       205.65 o
  -5  14   3        124.44        129.59        20.59 o
  -4  14   3      11250.48      11763.32       195.04 o
  -3  14   3       2394.53       2270.21        84.05 o
  -2  14   3      11995.90      12383.74       181.83 o
  -1  14   3       5072.19       5170.79        96.45 o
   0  14   3       1142.26       1137.50        81.75 o
   1  14   3       2092.00       2198.80       101.60 o
   2  14   3       2660.64       2427.85       100.02 o
   3  14   3       5294.93       5677.67        87.82 o
   4  14   3       4298.35       4326.88       132.80 o
   5  14   3        670.71        690.73        48.17 o
   6  14   3      12409.09      13274.73       186.85 o
   7  14   3        313.79        339.94        43.87 o
   8  14   3       5159.16       6069.49       160.01 o
   9  14   3         19.71         84.91        23.72 o
  10  14   3        118.60        107.85        55.16 o
  11  14   3        586.68        574.41        84.40 o
  12  14   3        342.23        243.87        48.30 o
  13  14   3         18.79         57.22        44.36 o
  14  14   3        576.06        551.62        83.84 o
  15  14   3       1729.45       1735.00       263.35 o
  16  14   3       1095.32       1158.53       228.62 o
 -16  15   3        292.08        260.52        60.83 o
 -15  15   3        111.44        140.82        33.77 o
 -14  15   3        724.10        682.50        64.88 o
 -13  15   3        207.43        275.57        71.22 o
 -12  15   3          5.62         48.90        36.72 o
 -11  15   3       1474.44       1512.11       130.31 o
 -10  15   3       1538.52       1551.35       129.44 o
  -9  15   3         35.65         82.59        59.84 o
  -8  15   3        304.61        245.05        30.43 o
  -7  15   3       2896.37       2870.77        75.37 o
  -6  15   3          9.07         70.29        30.23 o
  -5  15   3       3723.92       3652.25       124.64 o
  -4  15   3         80.25        112.49        21.56 o
  -3  15   3        331.77        297.87        36.53 o
  -2  15   3        668.52        737.31        55.83 o
  -1  15   3       1018.03       1106.73        95.91 o
   0  15   3       1538.99       1622.86       103.82 o
   1  15   3       4335.34       4423.19       118.01 o
   2  15   3       3187.81       3274.86       103.26 o
   3  15   3       1902.66       2040.39        76.57 o
   4  15   3       1276.66       1408.84        86.11 o
   5  15   3         20.12         65.05        16.22 o
   6  15   3         41.94        102.38        19.18 o
   7  15   3       2807.19       2697.54       498.82 o
   8  15   3         21.77         47.52        26.10 o
   9  15   3        365.26        377.08        50.14 o
  10  15   3       1278.86       1294.34       142.69 o
  11  15   3        540.67        501.73        72.75 o
  12  15   3        343.79        298.19        58.68 o
  13  15   3        390.42        382.76        99.28 o
  14  15   3         63.05        167.19        58.17 o
  15  15   3        206.60        138.03        49.76 o
 -15  16   3         30.32         27.88        27.33 o
 -14  16   3        567.90        501.91        58.06 o
 -13  16   3        251.14        284.21        61.30 o
 -12  16   3        784.25        898.40        93.07 o
 -11  16   3         24.07         90.03        30.29 o
 -10  16   3         77.70        157.35        49.01 o
  -9  16   3         23.34         86.02        24.77 o
  -8  16   3        198.62        321.93        57.16 o
  -7  16   3       1829.64       1929.13       140.48 o
  -6  16   3          1.08         45.68        19.69 o
  -5  16   3        401.34        492.44        47.79 o
  -4  16   3       1514.08       1494.74        91.33 o
  -3  16   3       1786.25       1929.40        96.91 o
  -2  16   3       7165.33       7681.30       137.19 o
  -1  16   3        225.66        182.02        22.74 o
   0  16   3       1589.87       1514.44        87.75 o
   1  16   3      15290.03      16575.02       186.72 o
   2  16   3        176.71        118.12        20.04 o
   3  16   3        227.24        283.87        27.09 o
   4  16   3         90.85         84.63        17.58 o
   5  16   3       1322.77       1328.33        98.10 o
   6  16   3       1001.24        979.05        63.61 o
   7  16   3        344.16        381.55        37.83 o
   8  16   3        218.54        190.19        28.17 o
   9  16   3       2654.51       2693.84       166.41 o
  10  16   3         30.55         72.96        63.96 o
  11  16   3       1639.10       1868.93       205.19 o
  12  16   3        169.43        237.54       127.11 o
  13  16   3         42.38        112.64        61.81 o
  14  16   3          3.54         74.19        92.53 o
 -14  17   3         36.33         -1.74        35.22 o
 -13  17   3        814.03        903.49       165.26 o
 -12  17   3         95.69        122.96        53.32 o
 -11  17   3       2251.19       2467.43       210.19 o
 -10  17   3        578.00        612.99        68.95 o
  -9  17   3        679.18        606.18        58.29 o
  -8  17   3        531.91        518.20        71.91 o
  -7  17   3        878.56        860.08        84.39 o
  -6  17   3        498.01        452.16        50.27 o
  -5  17   3       1048.44        975.44        66.24 o
  -4  17   3         12.06         56.60        16.46 o
  -3  17   3        196.17        208.08        28.74 o
  -2  17   3        152.67        140.12        31.94 o
  -1  17   3       3060.24       3384.60       135.75 o
   0  17   3        591.42        475.83        39.68 o
   1  17   3         19.02         69.24        18.21 o
   2  17   3        149.86        173.20        20.56 o
   3  17   3        417.30        526.70        42.11 o
   4  17   3       1207.24       1201.82        77.03 o
   5  17   3       1429.71       1293.95        76.66 o
   6  17   3        365.70        299.74        69.27 o
   7  17   3        930.60        977.28        76.37 o
   8  17   3       1188.73        845.36        72.07 o
   9  17   3        719.38        774.92        80.72 o
  10  17   3          1.79         73.51        55.54 o
  11  17   3       1955.98       1969.30       244.54 o
  12  17   3        518.51        497.29        90.29 o
  13  17   3        230.91        188.31        52.42 o
 -13  18   3         72.25        142.50        46.79 o
 -12  18   3        561.59        423.82        63.39 o
 -11  18   3          0.67         89.81        41.93 o
 -10  18   3       4502.13       5398.74       367.02 o
  -9  18   3          3.22         52.89        30.48 o
  -8  18   3       5220.98       5691.98       282.31 o
  -7  18   3       1171.15       1340.41       114.95 o
  -6  18   3       3049.34       3283.35       126.73 o
  -5  18   3       1259.35       1294.29       104.48 o
  -4  18   3        865.96        893.23        74.91 o
  -3  18   3        274.85        242.21        28.27 o
  -2  18   3         14.33         71.46        23.42 o
  -1  18   3          9.36         72.81        22.33 o
   0  18   3       8307.59       9050.85       217.68 o
   1  18   3         84.36         93.23        22.74 o
   2  18   3       2109.69       2437.30       107.00 o
   3  18   3       1369.48       1303.07        82.60 o
   4  18   3       4369.85       4701.92       195.37 o
   5  18   3       4583.35       5047.44       139.92 o
   6  18   3       1802.05       1556.18       120.67 o
   7  18   3       1632.45       1555.21       131.08 o
   8  18   3         23.27         41.46        18.76 o
   9  18   3         43.77         61.40        34.96 o
  10  18   3       2478.10       2374.04       330.78 o
  11  18   3         70.20        113.93        36.69 o
  12  18   3       2335.11       1919.32       250.06 o
  13  18   3         80.96        157.31        78.80 o
 -12  19   3        134.71        208.05        38.63 o
 -11  19   3       1020.10        928.74       118.19 o
 -10  19   3        175.21        223.53        37.81 o
  -9  19   3       1658.36       1883.07       304.92 o
  -8  19   3         91.02        119.16        33.55 o
  -7  19   3       2047.16       2065.00       174.50 o
  -6  19   3          7.64         48.09        39.15 o
  -5  19   3       2910.98       2867.33       158.24 o
  -4  19   3       2029.37       1996.86       125.11 o
  -3  19   3       2296.57       2477.51       163.59 o
  -2  19   3          3.03         47.81        19.13 o
  -1  19   3        221.14        281.45        26.75 o
   0  19   3       1470.11       1424.08        89.72 o
   1  19   3       4587.85       5045.61       122.44 o
   2  19   3          4.49         93.64        23.73 o
   3  19   3       2364.85       2399.89       171.52 o
   4  19   3        173.25        144.56        24.15 o
   5  19   3       2219.29       2157.78       205.35 o
   6  19   3        719.48        706.69        62.38 o
   7  19   3       1235.24       1150.89       150.23 o
   8  19   3         39.36         82.61        36.37 o
   9  19   3       1342.71       1423.69       177.98 o
  10  19   3        551.94        468.11        76.20 o
  11  19   3       1152.00       1052.92       133.48 o
  12  19   3        136.14        120.82        54.05 o
 -11  20   3        522.56        564.17       132.98 o
 -10  20   3          1.22         36.55        32.58 o
  -9  20   3        277.92        179.31        41.49 o
  -8  20   3        475.45        533.56        80.32 o
  -7  20   3        405.47        495.65        72.90 o
  -6  20   3          0.20         37.29        27.96 o
  -5  20   3        320.47        312.69        40.20 o
  -4  20   3        672.25        689.16        60.00 o
  -3  20   3        233.82        205.07        31.48 o
  -2  20   3       2264.70       2543.15       141.74 o
  -1  20   3       1558.42       1524.23       111.80 o
   0  20   3         21.25         76.63        19.85 o
   1  20   3         22.48         55.50        18.51 o
   2  20   3        512.83        530.17        52.05 o
   3  20   3         42.75         46.19        24.49 o
   4  20   3         19.64         86.25        24.00 o
   5  20   3       1709.16       1427.12       140.63 o
   6  20   3        239.91        309.80        46.87 o
   7  20   3        194.91        175.35        37.92 o
   8  20   3       1981.23       1928.50       266.14 o
   9  20   3        360.31        276.86       197.28 o
  10  20   3         27.70         74.36        40.37 o
 -10  21   3          4.61         69.32        31.15 o
  -9  21   3        620.71        575.83        70.83 o
  -8  21   3         60.19        143.49        45.75 o
  -7  21   3        149.92        172.62        32.76 o
  -6  21   3        220.15        192.43        48.27 o
  -5  21   3        971.00        994.36       146.98 o
  -4  21   3        224.96        163.81        26.98 o
  -3  21   3        777.42        740.85        76.63 o
  -2  21   3          2.52         78.16        35.74 o
  -1  21   3        396.12        403.53        49.86 o
   0  21   3         21.90         61.98        23.33 o
   1  21   3       1321.10       1123.41       108.59 o
   2  21   3        234.38        204.60        61.25 o
   3  21   3       1169.68       1032.51       104.45 o
   4  21   3         22.71         37.66        26.71 o
   5  21   3        366.71        253.01        53.00 o
   6  21   3         97.09        134.50        35.16 o
   7  21   3        813.50        709.53       101.10 o
   8  21   3         66.36        150.44        40.52 o
   9  21   3        158.21        141.55        49.83 o
  -8  22   3        560.58        679.04       197.21 o
  -7  22   3        108.37        152.16        41.96 o
  -6  22   3        863.03        687.21       120.18 o
  -5  22   3          0.92         63.82        30.91 o
  -4  22   3       4267.01       4469.55       354.57 o
  -3  22   3        368.89        375.41        55.87 o
  -2  22   3       4196.36       3937.97       300.19 o
  -1  22   3       2131.98       2036.03       197.17 o
   0  22   3       1030.45        847.53        91.45 o
   1  22   3        635.73        629.05        83.48 o
   2  22   3        624.38        515.04        48.27 o
   3  22   3          0.12         50.54        20.63 o
   4  22   3        682.28        584.68        64.92 o
   5  22   3        402.91        373.74        58.19 o
   6  22   3       3794.82       3283.58       395.42 o
   7  22   3         94.14        140.36        38.07 o
  -6  23   3          0.24         60.98        33.37 o
  -5  23   3       2044.83       2339.55       257.77 o
  -4  23   3         36.07         51.46        57.59 o
  -3  23   3       1824.78       1731.14       188.99 o
  -2  23   3        698.64        726.40        94.49 o
  -1  23   3        917.35        872.10        82.95 o
   0  23   3        605.59        445.57        66.12 o
   1  23   3        702.06        513.30        69.64 o
   2  23   3         23.16         41.65        35.10 o
   3  23   3        464.20        346.14        78.31 o
   4  23   3        671.26        596.04       103.55 o
   5  23   3        753.41        482.52        91.25 o
  -2  24   3         88.37        214.41        45.64 o
  -1  24   3        150.52        166.11        39.24 o
   0  24   3         65.08         81.20        49.75 o
   1  24   3        170.72        220.85        91.24 o
 -20   0   4          0.41        -27.35        92.60 o
 -19   0   4        105.02        208.05        96.69 o
 -18   0   4         19.37         89.04        58.28 o
 -17   0   4       2615.30       2799.84       159.49 o
 -16   0   4        197.62        302.92        58.61 o
 -15   0   4       2240.30       2043.05       117.32 o
 -14   0   4      24093.71      23428.66       657.29 o
 -13   0   4       2369.13       2115.52       170.80 o
 -12   0   4       1084.69        970.68       102.87 o
 -11   0   4        655.94        643.00        74.02 o
 -10   0   4        491.21        609.59        61.83 o
  -9   0   4      12001.19      13124.86       230.26 o
  -8   0   4       7837.33       8623.76       192.33 o
  -7   0   4       8150.46       6781.15       146.19 o
  -6   0   4       7718.45       6778.93        97.20 o
  -5   0   4      12339.70      11879.31       354.32 o
  -4   0   4      26383.62      24395.19       206.11 o
  -3   0   4      31967.98      30208.91       144.15 o
  -2   0   4      24219.58      22948.44       207.35 o
  -1   0   4      35071.84      33917.25       219.92 o
   0   0   4        301.01        567.46        45.01 o
   1   0   4      12850.28      13494.29       129.34 o
   2   0   4       6337.38       6066.95        90.96 o
   3   0   4      35674.70      34633.35       213.98 o
   4   0   4         17.23         22.83        13.94 o
   5   0   4       2850.50       2768.79        76.73 o
   6   0   4      16483.12      16176.20       350.53 o
   7   0   4       8168.61       7514.21       177.24 o
   8   0   4        949.30        780.27        52.44 o
  10   0   4       7801.29       7641.91       243.41 o
  11   0   4         90.74        100.74        36.04 o
  12   0   4       1120.74       1019.94       219.52 o
  13   0   4        138.01         91.52        61.72 o
  14   0   4        169.58        163.58        43.22 o
  15   0   4       1317.35       1354.39       269.78 o
  16   0   4        881.45       1206.51       248.91 o
  17   0   4          1.56         59.61        48.56 o
  18   0   4        182.79        169.90        73.04 o
  19   0   4       2072.31       2238.43       415.11 o
 -20   1   4         92.16        164.39        58.48 o
 -19   1   4        591.54        524.05        86.70 o
 -18   1   4        107.13        124.33       137.27 o
 -17   1   4        580.48        661.39        81.87 o
 -16   1   4         54.04         35.38        33.37 o
 -15   1   4        448.49        410.38        59.48 o
 -14   1   4        435.38        317.14        33.67 o
 -13   1   4       2187.03       2092.83        72.83 o
 -12   1   4          2.27         25.98        18.22 o
 -11   1   4       1454.65       1313.17        69.75 o
 -10   1   4       1172.90       1233.73        54.94 o
  -9   1   4       2007.68       1832.44        61.48 o
  -8   1   4        432.57        400.58        26.85 o
  -7   1   4      14029.72      13938.59       160.54 o
  -6   1   4        730.31        755.04        38.94 o
  -5   1   4       3141.42       2838.07        38.57 o
  -4   1   4        295.99        283.57        19.10 o
  -3   1   4        313.58        592.06        27.37 o
  -2   1   4        131.17        107.01        10.42 o
  -1   1   4         46.88         42.84        10.01 o
   0   1   4         56.66         39.62        11.54 o
   1   1   4      12072.72      11468.23       109.50 o
   2   1   4       1937.82       1906.66        28.18 o
   3   1   4         39.14         43.70         9.28 o
   4   1   4        795.48        625.17        27.27 o
   5   1   4          1.95         23.89         7.05 o
   6   1   4         98.16         48.22         8.11 o
   7   1   4       7876.83       8276.74       129.57 o
   8   1   4        625.34        744.43        53.51 o
   9   1   4        312.72        287.18        26.97 o
  10   1   4        202.55        170.38        25.04 o
  11   1   4       2184.57       2048.03       146.30 o
  12   1   4        236.89        212.51        41.90 o
  13   1   4       1033.49       1009.36       115.35 o
  14   1   4        146.11        166.52        25.17 o
  15   1   4         18.78         90.01        23.32 o
  16   1   4        356.75        276.43        44.02 o
  17   1   4         12.66         97.66        54.24 o
  18   1   4        369.59        434.97        77.89 o
  19   1   4          0.06        -23.15        94.07 o
 -20   2   4        744.39        784.83       254.20 o
 -19   2   4         67.46        112.42        47.43 o
 -18   2   4        503.14        515.73        68.81 o
 -17   2   4       1050.43       1050.65       117.16 o
 -16   2   4         45.55         57.95        38.60 o
 -15   2   4        300.73        283.11        43.55 o
 -14   2   4        672.45        620.79        63.31 o
 -13   2   4       1100.39       1072.63        60.32 o
 -12   2   4         65.79         60.21        10.53 o
 -11   2   4       1493.48       1366.12        62.35 o
 -10   2   4       5342.47       5067.58       115.10 o
  -9   2   4       1524.97       1421.61        50.11 o
  -8   2   4       9310.41       9066.29       115.73 o
  -7   2   4       5369.55       4682.90        79.80 o
  -6   2   4       1176.39       1334.71        41.81 o
  -5   2   4       1369.04       1215.46        33.24 o
  -4   2   4       6104.00       4991.69        57.40 o
  -3   2   4        803.61        788.92        25.45 o
  -2   2   4       4881.17       3861.62        36.68 o
  -1   2   4      23006.04      22617.06       153.86 o
   0   2   4      24554.02      22591.51       140.08 o
   1   2   4        105.02         86.95        11.12 o
   2   2   4       9894.15      10268.15        91.25 o
   3   2   4      15343.02      13882.90        83.25 o
   4   2   4         36.97         42.69         6.52 o
   5   2   4       8149.53       7849.48        91.48 o
   6   2   4       1926.02       1876.81        55.93 o
   7   2   4        859.32        652.66        30.84 o
   8   2   4         17.87         53.18        14.40 o
   9   2   4      13788.01      14239.65       146.74 o
  10   2   4        366.06        318.49        39.99 o
  11   2   4       1024.90        905.30        71.47 o
  12   2   4       1091.47       1006.10        77.38 o
  13   2   4        719.10        600.93        71.24 o
  14   2   4        268.92        168.39        29.00 o
  15   2   4       1049.74       1187.15       128.69 o
  16   2   4       2287.08       2289.11       240.33 o
  17   2   4          9.75         54.32        38.87 o
  18   2   4         21.29         84.88        38.12 o
  19   2   4          2.21        -33.65        86.90 o
 -20   3   4        134.28        213.48        63.76 o
 -19   3   4        412.27        287.91        74.72 o
 -18   3   4         41.26        245.02        69.75 o
 -17   3   4         12.99         79.89        44.75 o
 -16   3   4        297.84        462.72        74.68 o
 -15   3   4       1741.72       1741.51       126.02 o
 -14   3   4         13.07         43.93        15.73 o
 -13   3   4        407.96        385.21        34.07 o
 -12   3   4         43.77         41.73         8.96 o
 -11   3   4         39.76         39.83        12.49 o
 -10   3   4       1916.49       1832.57        73.14 o
  -9   3   4        266.47        247.56        22.53 o
  -8   3   4        353.74        288.24        22.04 o
  -7   3   4        393.13        376.70        29.31 o
  -6   3   4       1552.05       1236.76        42.07 o
  -5   3   4       1188.35       1288.19        34.66 o
  -4   3   4        271.01        303.29        20.21 o
  -3   3   4       1829.66       1525.59        29.80 o
  -2   3   4        634.75        812.10        26.55 o
  -1   3   4      24953.70      28130.18       315.84 o
   0   3   4       1300.75       1328.52        35.54 o
   1   3   4       3430.53       2922.26        38.49 o
   2   3   4        175.03        143.46        10.72 o
   3   3   4          8.18         17.02         6.71 o
   4   3   4       3822.44       3707.76        34.07 o
   5   3   4       4463.16       4321.44        51.66 o
   6   3   4       5834.91       5965.67        79.00 o
   7   3   4       1808.69       1740.53        43.25 o
   8   3   4        563.27        820.06        52.27 o
   9   3   4         24.93        101.31        21.74 o
  10   3   4          1.50         36.63        14.28 o
  11   3   4        897.32        862.23        62.67 o
  12   3   4        927.66        785.68        71.27 o
  13   3   4        969.60        992.29        96.02 o
  14   3   4        118.44        111.64        36.12 o
  15   3   4        633.03        527.95        78.63 o
  16   3   4         50.27        165.19        38.39 o
  17   3   4         59.48         67.56        29.31 o
  18   3   4          4.51         74.57        39.40 o
  19   3   4          1.49         41.84        39.55 o
 -20   4   4       1221.51       1411.25       216.22 o
 -19   4   4         44.32        145.69        35.72 o
 -18   4   4       1420.18       1326.61       162.38 o
 -17   4   4         49.57         76.81        31.62 o
 -16   4   4        561.63        561.61        72.01 o
 -15   4   4        124.42         81.85        17.14 o
 -14   4   4       1374.03       1303.29        85.51 o
 -13   4   4       6457.20       6127.82       138.59 o
 -12   4   4       1425.12       1182.91        82.11 o
 -11   4   4       6505.33       6035.59       107.26 o
 -10   4   4      10548.07      10249.19       119.66 o
  -9   4   4       3766.82       3772.42        91.80 o
  -8   4   4      16111.27      16597.18       220.57 o
  -7   4   4       4731.94       4121.71        56.92 o
  -6   4   4       1011.65        870.59        40.68 o
  -5   4   4        263.16        263.66        16.29 o
  -4   4   4         11.68         35.49         9.50 o
  -3   4   4       7449.87       6325.99        69.55 o
  -2   4   4       8813.16       8850.90        81.26 o
  -1   4   4       5123.73       5322.29        59.03 o
   0   4   4       9512.88       8797.34        85.42 o
   1   4   4      12581.55      11034.70       107.77 o
   2   4   4       8426.45       7879.54        70.72 o
   3   4   4       8439.52       7596.86        72.53 o
   4   4   4          1.18         26.56         6.38 o
   5   4   4       2412.06       2317.23        50.72 o
   6   4   4       2478.92       2355.91        51.76 o
   7   4   4       1973.26       1991.95        46.25 o
   8   4   4        802.50        840.92        34.39 o
   9   4   4       6740.36       6886.09       143.25 o
  10   4   4        615.64        419.45        40.88 o
  11   4   4       2211.72       1959.52       101.10 o
  12   4   4       1422.12       1409.84        74.27 o
  13   4   4        152.75        102.75        23.56 o
  14   4   4          0.16         75.41        38.08 o
  15   4   4       1742.93       1770.44       180.88 o
  16   4   4        478.29        435.25        67.80 o
  17   4   4        187.72        253.22        68.67 o
  18   4   4        199.58        267.00       235.65 o
  19   4   4        382.13        403.55        81.23 o
 -20   5   4        313.09        347.39       113.00 o
 -19   5   4        570.71        590.27        96.03 o
 -18   5   4         40.53        141.31        47.52 o
 -17   5   4       1661.38       1540.78       158.57 o
 -16   5   4        369.07        398.87        55.24 o
 -15   5   4        418.11        356.68        46.08 o
 -14   5   4       1135.19       1111.87        78.02 o
 -13   5   4        376.78        391.33        35.53 o
 -12   5   4       1769.11       1781.72        69.09 o
 -11   5   4       5325.11       5314.23       123.37 o
 -10   5   4       1790.23       1554.39        61.36 o
  -9   5   4       3138.65       3055.15        61.57 o
  -8   5   4       1289.56       1332.12        47.90 o
  -7   5   4         72.83         28.66        10.97 o
  -6   5   4        486.26        526.55        26.41 o
  -5   5   4       1893.61       2089.06        57.16 o
  -4   5   4         29.89         66.54        14.50 o
  -3   5   4          3.91         28.54        12.27 o
  -2   5   4       1890.80       1602.47        33.24 o
  -1   5   4       4033.00       3716.81        51.28 o
   0   5   4        381.13        423.94        22.24 o
   1   5   4       7080.21       6460.62        73.64 o
   2   5   4       2582.80       2128.28        65.17 o
   3   5   4       2210.01       1546.46        39.75 o
   4   5   4        223.41        267.59        18.94 o
   5   5   4       3335.82       3205.78        54.71 o
   6   5   4       7114.83       7378.69       114.87 o
   7   5   4          0.56         16.75        10.01 o
   8   5   4        220.04        150.55        14.49 o
   9   5   4       2123.30       2270.30       134.29 o
  10   5   4        966.41       1004.20        74.75 o
  11   5   4         21.18         41.00        18.22 o
  12   5   4       2151.88       2293.32       196.50 o
  13   5   4          1.64         21.36        30.72 o
  14   5   4        164.54        118.87        74.25 o
  15   5   4          4.76         14.87        34.98 o
  16   5   4        179.01        145.41        28.32 o
  17   5   4        248.13        263.85        63.86 o
  18   5   4        559.29        505.21        82.79 o
  19   5   4          6.21         60.06        66.65 o
 -20   6   4         64.52        192.83        61.06 o
 -19   6   4        127.01        114.76        58.42 o
 -18   6   4        100.22        122.20        77.82 o
 -17   6   4         91.21        198.49        36.30 o
 -16   6   4        584.18        708.19        63.04 o
 -15   6   4         18.69          5.23        22.96 o
 -14   6   4       3897.05       4121.64       145.43 o
 -13   6   4        765.10        699.42        53.57 o
 -12   6   4       1126.02       1099.36        55.08 o
 -11   6   4       3904.12       3669.92        98.20 o
 -10   6   4        298.89        243.22        23.78 o
  -9   6   4        260.47        299.65        26.89 o
  -8   6   4         10.48         27.39        10.82 o
  -7   6   4       1150.60        848.69        68.26 o
  -6   6   4       1200.19        893.14        58.75 o
  -5   6   4       1132.57       1032.28        38.11 o
  -4   6   4       5206.94       4776.72        71.98 o
  -3   6   4      11558.34      11520.29       118.27 o
  -2   6   4         80.77         84.53         9.64 o
  -1   6   4       2762.75       2490.64        46.93 o
   0   6   4          0.47         36.60         8.92 o
   1   6   4          3.71         34.23        10.02 o
   2   6   4        328.31        378.85        22.54 o
   3   6   4       1567.15       1342.56        63.52 o
   4   6   4        156.80        150.76        11.59 o
   5   6   4       1167.46       1092.97        33.30 o
   6   6   4       5047.44       4853.94        72.10 o
   7   6   4        494.57        637.97        54.20 o
   8   6   4       3419.34       3343.24        68.76 o
   9   6   4       3040.86       2940.95        92.34 o
  10   6   4       2402.54       2247.33       196.36 o
  11   6   4        197.98        212.20        37.08 o
  12   6   4         72.73        147.75        40.55 o
  13   6   4        292.88        317.40        76.10 o
  14   6   4       1292.63       1282.48       183.85 o
  15   6   4        111.75        116.12        31.68 o
  16   6   4       1636.68       1905.13       198.05 o
  17   6   4        406.26        244.90        46.98 o
  18   6   4        526.64        519.16        85.34 o
 -19   7   4        154.32        158.25        47.60 o
 -18   7   4         80.44        176.04        50.24 o
 -17   7   4         25.22         89.52        32.47 o
 -16   7   4          3.34         44.43        61.31 o
 -15   7   4       1459.03       1321.54       114.49 o
 -14   7   4       1336.50       1436.32       104.86 o
 -13   7   4       1683.95       1796.97        54.13 o
 -12   7   4       6312.86       6433.21       138.28 o
 -11   7   4         12.48         22.30        11.84 o
 -10   7   4       3697.22       3473.89       134.97 o
  -9   7   4          2.53         37.40        11.31 o
  -8   7   4       4397.04       4439.80       140.02 o
  -7   7   4        374.79        338.20        27.37 o
  -6   7   4        718.65        702.57        51.11 o
  -5   7   4      13226.20      13875.65       159.81 o
  -4   7   4       7836.86       7838.35       114.85 o
  -3   7   4      11754.50      10980.83       145.25 o
  -2   7   4      15657.16      14495.90       153.22 o
  -1   7   4       1564.58       1481.71        49.06 o
   0   7   4      12643.41      12639.87       162.45 o
   1   7   4          6.78         54.09         9.55 o
   2   7   4       2789.88       2966.30        91.24 o
   3   7   4        671.96        744.91        44.20 o
   4   7   4        452.17        563.80        31.61 o
   5   7   4       7692.51       7382.35       125.84 o
   6   7   4       1942.41       1730.08        76.09 o
   7   7   4       5131.48       4711.53       125.94 o
   8   7   4       5750.50       5764.19       112.00 o
   9   7   4       2803.53       2610.20       102.31 o
  10   7   4       9426.36       9671.69       141.74 o
  11   7   4         30.63         20.33        27.79 o
  12   7   4        667.19        562.03        58.92 o
  13   7   4        160.01         81.21        28.00 o
  14   7   4          4.31         86.21        29.12 o
  15   7   4       1805.24       1929.90       206.80 o
  16   7   4          3.84         70.48        42.74 o
  17   7   4        864.62        780.57       102.92 o
  18   7   4        158.09        120.09        38.31 o
 -19   8   4        535.59        482.87        96.25 o
 -18   8   4        172.20        319.08        65.39 o
 -17   8   4       1113.77       1263.02       122.85 o
 -16   8   4        554.29        472.90        60.90 o
 -15   8   4        128.14        174.85        47.43 o
 -14   8   4        713.21        646.03        63.22 o
 -13   8   4       2313.41       2341.52       214.76 o
 -12   8   4        351.55        284.36        69.28 o
 -11   8   4       6888.05       6956.80       219.85 o
 -10   8   4        152.70        165.05        16.80 o
  -9   8   4       5305.22       5348.64       161.46 o
  -8   8   4       1148.35       1129.59        63.50 o
  -7   8   4      10787.34       9805.57       207.25 o
  -6   8   4         47.06         33.72         9.78 o
  -5   8   4       3578.95       3367.02       104.44 o
  -4   8   4       8171.31       8236.06       138.80 o
  -3   8   4      16075.29      17465.12       208.35 o
  -2   8   4         21.88         62.73        13.61 o
  -1   8   4       3676.65       3905.67        86.64 o
   0   8   4       6894.09       7078.92       120.45 o
   1   8   4       4842.74       4902.55        97.25 o
   2   8   4        165.84        147.15        15.77 o
   3   8   4      18865.78      18811.02       209.86 o
   4   8   4         75.95         71.94        18.94 o
   5   8   4       1474.53       1304.88        50.86 o
   6   8   4        209.81        144.36        16.99 o
   7   8   4          4.14         46.18        11.92 o
   8   8   4        110.47         80.39        12.78 o
   9   8   4        797.27        703.73        64.71 o
  10   8   4       6796.81       6922.58       367.10 o
  11   8   4        242.70        200.39        35.33 o
  12   8   4       2634.09       2414.38       233.48 o
  13   8   4       2263.75       2686.51       181.91 o
  14   8   4        633.54        584.83        73.55 o
  15   8   4       1077.28       1315.42       168.52 o
  16   8   4         16.22         32.14        69.97 o
  17   8   4         94.86        121.62        39.50 o
  18   8   4         19.12         71.35        33.14 o
 -19   9   4         26.49        127.62        43.32 o
 -18   9   4        869.98       1113.65       143.95 o
 -17   9   4        421.84        473.65       106.45 o
 -16   9   4        405.75        450.54        62.66 o
 -15   9   4       1083.33       1263.59       108.28 o
 -14   9   4         38.09        111.99        26.30 o
 -13   9   4       1694.94       1788.86       147.51 o
 -12   9   4        855.60        871.06        90.04 o
 -11   9   4       3340.88       2947.68       193.05 o
 -10   9   4       2310.87       2239.59        61.58 o
  -9   9   4          5.58         70.29        18.90 o
  -8   9   4        466.59        415.63        37.28 o
  -7   9   4        275.21        307.73        27.94 o
  -6   9   4      12435.07      12100.67       172.42 o
  -5   9   4      13363.46      13585.23       171.18 o
  -4   9   4        605.32        766.53        36.82 o
  -3   9   4       8139.55       8669.95       126.45 o
  -2   9   4         27.87         25.24        12.35 o
  -1   9   4          0.95         20.74        13.79 o
   0   9   4        536.62        492.25        39.83 o
   1   9   4        410.15        656.02        45.49 o
   2   9   4        196.56        195.31        20.97 o
   3   9   4       1390.70       1802.34        51.58 o
   4   9   4        726.48        626.54        45.59 o
   5   9   4       2295.56       2058.50        87.74 o
   6   9   4         46.56         35.76         7.35 o
   7   9   4       1788.32       1660.95       157.16 o
   8   9   4        722.71        786.73        71.50 o
   9   9   4       1415.59       1483.89       107.32 o
  10   9   4       3541.78       3517.18       115.24 o
  11   9   4       4601.99       4714.78       226.57 o
  12   9   4          4.48         50.88        32.76 o
  13   9   4        403.59        354.67        76.74 o
  14   9   4        350.43        296.68        62.54 o
  15   9   4       1197.28        975.08       148.98 o
  16   9   4         12.39        109.65        33.11 o
  17   9   4         63.50        107.26        38.09 o
  18   9   4          7.06         30.67        30.79 o
 -18  10   4        607.28        583.11       220.58 o
 -17  10   4        305.53        272.14        67.14 o
 -16  10   4        145.34        157.63        54.71 o
 -15  10   4        437.90        330.15        50.16 o
 -14  10   4         47.94         96.39        37.17 o
 -13  10   4        293.52        306.45        65.82 o
 -12  10   4       1097.63       1164.80       115.52 o
 -11  10   4        417.63        450.32        55.66 o
 -10  10   4       6379.01       6316.45       863.74 o
  -9  10   4        124.58        108.92        19.72 o
  -8  10   4       6730.31       7058.69       153.73 o
  -7  10   4       3822.35       3744.96        83.30 o
  -6  10   4       2575.21       2782.49        81.79 o
  -5  10   4         22.21         29.90        11.19 o
  -4  10   4          3.32         43.46        10.82 o
  -3  10   4         94.24        168.20        16.82 o
  -2  10   4       2587.06       2688.38        79.45 o
  -1  10   4         56.89         79.15        17.70 o
   0  10   4       3472.48       3478.66       115.48 o
   1  10   4       1688.68       1969.08        58.09 o
   2  10   4       6952.72       6979.38       133.81 o
   3  10   4       1535.11       1912.67        79.75 o
   4  10   4       1536.12       1945.84        85.63 o
   5  10   4       4615.90       4668.60       142.01 o
   6  10   4        740.52        707.53        44.05 o
   7  10   4       1978.99       1850.14        99.25 o
   8  10   4       4456.97       4857.80       138.55 o
   9  10   4        839.67        830.27        70.61 o
  10  10   4       2277.60       2411.47       171.44 o
  11  10   4        258.54        280.42        46.04 o
  12  10   4        467.72        478.58        54.81 o
  13  10   4       2674.38       2755.84       293.32 o
  14  10   4        841.72        740.09       127.51 o
  15  10   4       1137.09       1083.05       160.76 o
  16  10   4         61.10        108.22        42.18 o
  17  10   4         35.07        -35.91        59.11 o
 -18  11   4        779.40        751.97       105.80 o
 -17  11   4        390.36        459.30        67.86 o
 -16  11   4        921.18       1116.79       120.20 o
 -15  11   4          2.51         60.34        35.65 o
 -14  11   4         48.23         68.76        31.92 o
 -13  11   4        336.43        390.93        59.26 o
 -12  11   4         24.80         72.98        57.60 o
 -11  11   4        304.69        370.82        79.67 o
 -10  11   4        164.44         83.78        27.41 o
  -9  11   4       4139.60       3701.84       220.25 o
  -8  11   4       3461.38       3302.06       120.76 o
  -7  11   4       3656.55       3419.44        97.05 o
  -6  11   4      11877.91      12110.54       135.75 o
  -5  11   4        496.70        458.43        41.29 o
  -4  11   4         51.37         78.99        13.68 o
  -3  11   4         19.23         56.48        15.28 o
  -2  11   4          1.35         22.22        16.80 o
  -1  11   4       7226.17       7144.29       147.94 o
   0  11   4       3194.94       3138.74       152.60 o
   1  11   4       9663.14      10252.22       136.99 o
   2  11   4      16857.34      18257.66       192.97 o
   3  11   4       6582.94       6536.58       135.85 o
   4  11   4       5518.56       5030.60       104.50 o
   5  11   4        216.49        293.32        32.13 o
   6  11   4      16161.64      16256.15       271.14 o
   7  11   4       1199.13       1127.33       103.71 o
   8  11   4        451.43        352.56        46.55 o
   9  11   4       7581.02       8369.97       230.77 o
  10  11   4        405.09        323.39        62.74 o
  11  11   4       5654.19       6394.92       198.30 o
  12  11   4       1246.39       1247.37       120.39 o
  13  11   4         23.51        164.11        39.05 o
  14  11   4       3140.03       3268.89       156.86 o
  15  11   4         16.65         31.52        25.80 o
  16  11   4        999.21        889.55       160.43 o
  17  11   4        147.54        179.21        69.92 o
 -18  12   4          0.19         95.88        42.33 o
 -17  12   4         35.48         67.43        56.22 o
 -16  12   4        583.04        787.22       107.98 o
 -15  12   4        259.51        275.32        58.35 o
 -14  12   4        536.23        598.26        82.16 o
 -13  12   4       1568.49       1574.09       108.25 o
 -12  12   4        675.44        706.59       101.76 o
 -11  12   4       3349.46       3610.48       407.32 o
 -10  12   4        468.94        525.25        46.87 o
  -9  12   4       1251.25       1304.88        62.20 o
  -8  12   4       2048.55       1822.98        87.90 o
  -7  12   4       1385.61       1259.93        78.05 o
  -6  12   4       2794.77       2268.29       129.55 o
  -5  12   4       3275.71       2850.27       144.01 o
  -4  12   4        824.10        858.68        67.22 o
  -3  12   4       3569.75       3467.83       113.43 o
  -2  12   4       2735.53       2905.65        76.82 o
  -1  12   4       8524.01       8615.59       166.72 o
   0  12   4        240.94        284.51        24.87 o
   1  12   4      10907.37      10529.89       171.61 o
   2  12   4         18.19        114.03        19.13 o
   3  12   4       2289.03       2126.48        97.73 o
   4  12   4       3777.66       3822.27       119.07 o
   5  12   4         56.77         61.33        16.56 o
   6  12   4       2120.70       1843.68        79.20 o
   7  12   4       4128.18       4156.48       183.85 o
   8  12   4       2070.57       1662.46       149.59 o
   9  12   4       6891.44       7233.94       167.91 o
  10  12   4         69.51        111.37        29.36 o
  11  12   4       1322.27       1273.60       132.65 o
  12  12   4        164.05        212.86        48.07 o
  13  12   4        566.41        508.46        84.73 o
  14  12   4         51.05        171.02        66.55 o
  15  12   4        183.05        216.37        72.47 o
  16  12   4       1292.09       1433.84       214.64 o
 -17  13   4         96.99        112.93        33.37 o
 -16  13   4         34.42        112.80        44.25 o
 -15  13   4        230.59        169.42        39.96 o
 -14  13   4       1193.54       1304.88       123.01 o
 -13  13   4        328.21        251.61        48.43 o
 -12  13   4       1253.46       1585.92       153.13 o
 -11  13   4        910.41        931.58        99.99 o
 -10  13   4         60.45        104.98        32.64 o
  -9  13   4         27.23         36.18        25.68 o
  -8  13   4         92.46        121.56        18.04 o
  -7  13   4         70.71         75.32        18.07 o
  -6  13   4        391.08        477.19        41.70 o
  -5  13   4       1123.14       1133.67        92.33 o
  -4  13   4       1188.16       1068.50        95.15 o
  -3  13   4        236.87        209.83        28.73 o
  -2  13   4       6884.83       7029.82       197.85 o
  -1  13   4        202.45        250.60        30.09 o
   0  13   4       1367.17       1378.38        87.40 o
   1  13   4         12.32         80.71        16.04 o
   2  13   4        297.81        246.79        26.44 o
   3  13   4         48.53         77.29        13.59 o
   4  13   4        519.09        453.07        36.16 o
   5  13   4       8150.68       8204.54       147.86 o
   6  13   4      10979.04      12062.97       260.66 o
   7  13   4        691.28        804.18       126.96 o
   8  13   4        437.15        549.34        60.07 o
   9  13   4        327.46        256.01        39.56 o
  10  13   4       3911.22       3820.98       122.77 o
  11  13   4         10.66         85.89        31.49 o
  12  13   4         65.77         96.44        35.53 o
  13  13   4        302.91        170.84        36.80 o
  14  13   4        139.75        188.96        69.89 o
  15  13   4        712.24        774.13       131.03 o
  16  13   4          2.42        153.36        78.43 o
 -16  14   4        174.74        130.78        63.14 o
 -15  14   4        104.11        143.69        31.85 o
 -14  14   4       1117.86       1073.55       101.06 o
 -13  14   4        243.44        257.95        52.16 o
 -12  14   4        272.16        287.64       117.20 o
 -11  14   4         50.88        151.07        37.04 o
 -10  14   4         10.30         96.44        34.92 o
  -9  14   4         19.63         92.62        20.44 o
  -8  14   4       1428.08       1372.17        71.99 o
  -7  14   4       1176.94       1193.51        59.18 o
  -6  14   4         84.18        123.43        36.16 o
  -5  14   4         38.96         80.38        20.72 o
  -4  14   4        498.86        409.40        38.66 o
  -3  14   4        123.06        185.75        24.26 o
  -2  14   4       2713.11       2818.37       102.01 o
  -1  14   4       2965.86       3343.72       108.07 o
   0  14   4       1232.11       1202.21       103.63 o
   1  14   4       1631.96       1665.62       106.52 o
   2  14   4       1917.99       1900.91        95.26 o
   3  14   4       7989.40       8858.26       149.74 o
   4  14   4       2721.41       2791.13       105.69 o
   5  14   4         73.95         84.84        29.25 o
   6  14   4        481.75        267.13       134.39 o
   7  14   4        328.94        342.43        59.84 o
   8  14   4         98.23        123.67        31.83 o
   9  14   4         21.89         68.57        31.61 o
  10  14   4         78.57        120.49        83.78 o
  11  14   4         70.61        174.55        51.15 o
  12  14   4         50.09        101.35        68.79 o
  13  14   4        103.54        129.18        40.04 o
  14  14   4        206.42        185.45        61.22 o
  15  14   4         47.76        -10.21        54.94 o
 -16  15   4         37.56         75.03        32.10 o
 -15  15   4       1364.26       1341.56       117.29 o
 -14  15   4       1261.91       1497.32       136.22 o
 -13  15   4       1990.13       2183.35       185.11 o
 -12  15   4       1752.73       2419.85       382.12 o
 -11  15   4        239.47        253.19        72.54 o
 -10  15   4       1757.51       1645.74       102.92 o
  -9  15   4        151.23        132.51        30.24 o
  -8  15   4        177.12        179.35        36.38 o
  -7  15   4       2178.40       2367.80       107.20 o
  -6  15   4        504.72        465.51        43.52 o
  -5  15   4       3001.55       3041.19        85.79 o
  -4  15   4       1459.89       1569.94        92.79 o
  -3  15   4       3845.61       3905.90       121.74 o
  -2  15   4       7956.89       8213.04       199.36 o
  -1  15   4      10435.99      10662.76       191.77 o
   0  15   4       4258.10       4502.55       115.12 o
   1  15   4       1298.76       1424.26        93.56 o
   2  15   4          5.30         86.85        16.21 o
   3  15   4         65.19         76.97        22.67 o
   4  15   4          2.42         45.17        17.76 o
   5  15   4       3474.69       3842.40       100.26 o
   6  15   4       1146.52       1035.63        65.92 o
   7  15   4       4927.32       5505.82       164.20 o
   8  15   4       3720.68       3904.99       249.80 o
   9  15   4         94.09         80.14        28.56 o
  10  15   4       2542.34       2407.76       255.38 o
  11  15   4          5.64         65.73        33.91 o
  12  15   4        370.32        583.47        89.79 o
  13  15   4          7.22        169.80       124.32 o
  14  15   4          3.64         63.07        58.02 o
  15  15   4       1839.01       1787.10       305.88 o
 -15  16   4        644.18        699.72        86.99 o
 -14  16   4        126.18        121.18        30.10 o
 -13  16   4        698.30        738.91        81.11 o
 -12  16   4       1162.31       1379.99       222.47 o
 -11  16   4       2687.46       2741.10       201.11 o
 -10  16   4         67.40        105.58        25.84 o
  -9  16   4       1221.40       1262.86       112.93 o
  -8  16   4       4939.35       4924.17       118.49 o
  -7  16   4       5753.65       6408.71       246.40 o
  -6  16   4         33.94         48.55        18.12 o
  -5  16   4        138.08        190.13        31.26 o
  -4  16   4        495.20        479.47        40.60 o
  -3  16   4       2227.62       2351.98       115.31 o
  -2  16   4        484.62        490.60        43.83 o
  -1  16   4         70.88        115.82        20.07 o
   0  16   4       1686.82       1741.27       105.95 o
   1  16   4       2713.78       2793.27        94.40 o
   2  16   4         70.85         92.82        21.16 o
   3  16   4       1621.48       2000.81        91.50 o
   4  16   4        883.12        902.98        79.37 o
   5  16   4       1365.07       1378.60        85.49 o
   6  16   4       2084.05       2296.80       227.64 o
   7  16   4       1660.42       1748.69       162.46 o
   8  16   4        678.45        722.54        77.18 o
   9  16   4        513.00        475.61        55.16 o
  10  16   4        567.74        564.26        78.98 o
  11  16   4        879.58        826.22       117.02 o
  12  16   4        969.61       1035.79       128.58 o
  13  16   4        481.98        434.64        95.44 o
  14  16   4       1109.73        972.28       258.58 o
 -14  17   4        290.93        237.42        41.05 o
 -13  17   4          0.36         91.76        48.14 o
 -12  17   4        186.08        222.59        74.44 o
 -11  17   4        187.76        173.33        40.47 o
 -10  17   4        439.57        698.59        81.03 o
  -9  17   4       1106.50       1241.75       110.30 o
  -8  17   4       8126.90       9390.91       279.63 o
  -7  17   4       1357.11       1257.25        94.79 o
  -6  17   4       1626.32       1813.88       121.88 o
  -5  17   4        943.04        859.29        73.52 o
  -4  17   4        301.04        275.14        29.41 o
  -3  17   4       3912.04       4057.21       104.25 o
  -2  17   4        170.88        104.28        19.82 o
  -1  17   4       1591.28       1633.47       108.08 o
   0  17   4        771.94        567.85        50.43 o
   1  17   4       2797.09       2955.16        86.27 o
   2  17   4        418.94        510.15        46.72 o
   3  17   4        842.57       1002.88        75.95 o
   4  17   4       3824.91       4108.86        99.01 o
   5  17   4        552.37        532.08        49.03 o
   6  17   4        819.34       1024.01        91.68 o
   7  17   4         18.64         90.22        28.53 o
   8  17   4        161.73        125.75        24.64 o
   9  17   4        793.73        795.30        81.81 o
  10  17   4        123.62        113.36        28.81 o
  11  17   4       2454.80       2588.09       382.40 o
  12  17   4        884.10        923.16       209.37 o
  13  17   4        374.07        317.40        76.75 o
 -13  18   4         49.89        106.07        47.99 o
 -12  18   4         61.11        139.21        72.81 o
 -11  18   4         16.82         81.63        28.70 o
 -10  18   4         57.39        146.92        33.98 o
  -9  18   4         59.14        178.68        40.43 o
  -8  18   4       1011.18       1056.55        94.67 o
  -7  18   4          7.27         97.29        30.87 o
  -6  18   4         45.56        120.18        22.88 o
  -5  18   4         71.76        113.91        26.44 o
  -4  18   4         24.01         48.36        30.69 o
  -3  18   4        204.03        184.57        24.96 o
  -2  18   4        814.97        685.65        57.92 o
  -1  18   4          9.00         65.01        23.25 o
   0  18   4        514.26        450.79        46.53 o
   1  18   4         14.49         83.71        18.09 o
   2  18   4        295.37        217.66        23.58 o
   3  18   4         37.81         91.38        31.15 o
   4  18   4         20.31        131.63        34.39 o
   5  18   4         27.28         50.96        28.35 o
   6  18   4         21.22         73.42        36.50 o
   7  18   4        252.62        254.23        33.41 o
   8  18   4        275.13        166.41        30.27 o
   9  18   4         14.17        107.41        58.27 o
  10  18   4        184.63        101.36        52.64 o
  11  18   4         48.52        123.13        35.56 o
  12  18   4        242.55        293.30        83.16 o
 -12  19   4          6.28        100.94        44.89 o
 -11  19   4        444.85        418.78        83.05 o
 -10  19   4         11.04        -19.05        32.72 o
  -9  19   4       3269.52       3535.01       289.27 o
  -8  19   4       2018.84       1946.57       201.21 o
  -7  19   4       1422.35       1500.75       118.77 o
  -6  19   4       1563.76       1525.18       141.37 o
  -5  19   4         43.09         74.64        26.41 o
  -4  19   4       1972.64       1678.56       112.36 o
  -3  19   4         42.12         94.67        21.24 o
  -2  19   4         59.25         95.01        19.68 o
  -1  19   4       3363.98       3602.65       121.30 o
   0  19   4          1.16        126.91        23.83 o
   1  19   4       2274.57       2198.53       144.72 o
   2  19   4       3884.60       3813.75       197.00 o
   3  19   4       1075.79       1113.37        85.09 o
   4  19   4       3265.20       3306.59       232.17 o
   5  19   4         76.11        113.85        29.03 o
   6  19   4       1734.41       1729.96       139.07 o
   7  19   4         60.96        114.68        32.95 o
   8  19   4          8.27        116.08        41.98 o
   9  19   4        104.66        114.01        42.44 o
  10  19   4         16.30         82.19        53.02 o
  11  19   4        718.31        583.17       113.53 o
 -11  20   4        393.41        440.40        56.76 o
 -10  20   4        819.33        657.21        91.12 o
  -9  20   4       1190.08       1178.82       112.98 o
  -8  20   4       1078.27        934.48       100.18 o
  -7  20   4       1560.70       1479.83       145.04 o
  -6  20   4        796.74        817.91       108.43 o
  -5  20   4       5345.91       5691.13       275.47 o
  -4  20   4        969.09        919.44        84.95 o
  -3  20   4       3053.75       3034.45       176.43 o
  -2  20   4       2720.09       2492.71       140.20 o
  -1  20   4       2434.63       2500.11       151.87 o
   0  20   4       1898.71       1702.15       142.99 o
   1  20   4       3036.73       3660.67       168.38 o
   2  20   4       2993.27       2924.12       161.86 o
   3  20   4       3246.49       3232.51       179.62 o
   4  20   4       2615.17       2824.26       247.20 o
   5  20   4       2401.13       2506.87       193.05 o
   6  20   4        810.73        808.48        88.04 o
   7  20   4       1169.04       1204.52       122.34 o
   8  20   4        448.76        378.29        66.39 o
   9  20   4        772.34        666.60        89.77 o
  10  20   4        960.39        831.98       204.94 o
 -10  21   4       1211.33       1051.92       183.44 o
  -9  21   4         23.77         37.44        31.93 o
  -8  21   4        298.15        351.81        86.97 o
  -7  21   4        233.08        148.05        30.21 o
  -6  21   4        287.01        237.16        35.12 o
  -5  21   4       1066.89        834.88       131.89 o
  -4  21   4       2010.71       2254.84       166.76 o
  -3  21   4       2391.69       2463.62       164.42 o
  -2  21   4       6869.54       7252.76       522.69 o
  -1  21   4       1471.69       1485.58       149.60 o
   0  21   4       4623.67       5219.72       262.68 o
   1  21   4         64.30         70.67        20.72 o
   2  21   4        739.84        644.33        64.57 o
   3  21   4        646.59        566.93        56.80 o
   4  21   4        117.35        158.13        34.38 o
   5  21   4       3529.68       3511.11       310.12 o
   6  21   4        731.15        622.47        97.65 o
   7  21   4       1236.37        988.55       151.28 o
   8  21   4       1605.18       1254.51       178.15 o
   9  21   4        199.43        151.03        67.26 o
  -8  22   4         22.42         63.65        38.86 o
  -7  22   4         16.27         20.11        48.48 o
  -6  22   4         62.05        132.54        36.40 o
  -5  22   4         88.84        102.20        32.26 o
  -4  22   4        606.48        756.20       104.21 o
  -3  22   4        490.72        464.36        48.57 o
  -2  22   4         41.05         99.25        26.56 o
  -1  22   4        453.53        383.25        52.92 o
   0  22   4        264.76        281.21        41.47 o
   1  22   4        346.06        396.90        51.28 o
   2  22   4          3.78         82.02        29.97 o
   3  22   4         74.30         57.17        21.81 o
   4  22   4        161.50        154.33        37.04 o
   5  22   4         58.52         73.08        28.22 o
   6  22   4        103.12        116.35        38.08 o
   7  22   4        542.63        340.98        52.83 o
  -6  23   4        129.82        134.79        82.26 o
  -5  23   4        751.17        519.90       129.99 o
  -4  23   4        149.09        210.51        46.10 o
  -3  23   4        999.75        918.93       119.29 o
  -2  23   4       2111.59       1678.12       182.38 o
  -1  23   4         29.16        106.77        26.02 o
   0  23   4        276.31        276.64        47.62 o
   1  23   4        111.27         90.91        31.82 o
   2  23   4          0.12         79.58        65.35 o
   3  23   4         11.50         49.44        32.88 o
   4  23   4         75.55        209.66        46.38 o
   5  23   4        798.85        634.06       126.85 o
 -20   1   5          0.79         49.29        70.91 o
 -19   1   5         51.54        153.66        51.01 o
 -18   1   5        855.22       1030.93       114.35 o
 -17   1   5       3290.69       3704.94       936.19 o
 -16   1   5        176.68        163.62        33.47 o
 -15   1   5       4074.38       4269.50       177.28 o
 -14   1   5        707.78        623.82       124.46 o
 -13   1   5       3417.42       3389.01       121.62 o
 -12   1   5         24.59         37.99        18.43 o
 -11   1   5        894.07       1021.96        74.30 o
 -10   1   5        138.78        200.91        18.17 o
  -9   1   5        615.34        638.53        48.30 o
  -8   1   5       2199.96       1946.84        49.35 o
  -7   1   5      35339.45      36179.05       412.20 o
  -6   1   5      10838.45      10841.71       146.37 o
  -5   1   5       1672.89       1651.23        31.26 o
  -4   1   5       3421.58       3837.41        41.50 o
  -3   1   5      23819.38      26611.25       139.97 o
  -2   1   5      90112.16      89132.16       768.60 o
  -1   1   5       3045.08       3058.40        60.54 o
   0   1   5       7423.66       8661.14        83.89 o
   1   1   5       4080.92       4774.61        70.96 o
   2   1   5        821.61        613.58        31.83 o
   3   1   5       8695.20       8745.88        81.91 o
   4   1   5      14881.46      14449.49        97.52 o
   5   1   5      51667.30      51890.66       369.63 o
   6   1   5       2493.70       2483.86        53.10 o
   7   1   5       9546.64       9175.30       121.78 o
   8   1   5       1951.65       1810.59        41.33 o
   9   1   5       2999.91       3262.08        68.68 o
  10   1   5        617.24        592.56        36.70 o
  11   1   5        915.26        853.26       283.36 o
  12   1   5        753.40        769.05        83.94 o
  13   1   5        175.29        221.80        48.14 o
  14   1   5        388.22        317.09        38.20 o
  15   1   5       4475.48       5318.76       443.16 o
  16   1   5         47.96         54.46        65.51 o
  17   1   5       1477.99       1728.92       211.44 o
  18   1   5        366.36        421.33        84.30 o
  19   1   5         39.68        122.43        82.84 o
 -20   2   5       1396.37       1498.62       187.98 o
 -19   2   5         21.60         96.33        52.47 o
 -18   2   5       2978.61       3021.94       252.31 o
 -17   2   5         96.25        100.85        44.55 o
 -16   2   5       8499.21       8949.73       371.23 o
 -15   2   5         39.84         25.16        14.80 o
 -14   2   5       3893.74       4065.23        76.35 o
 -13   2   5        648.60        609.31        54.98 o
 -12   2   5       2879.04       2716.32       105.45 o
 -11   2   5        109.84         89.59        13.72 o
 -10   2   5      10998.00      10626.78       127.12 o
  -9   2   5       1044.98       1074.94        64.53 o
  -8   2   5       2948.04       2695.13        61.92 o
  -7   2   5        642.34        882.54        57.56 o
  -6   2   5      19636.95      19744.89       155.33 o
  -5   2   5        117.96        169.73        13.92 o
  -4   2   5         38.16         43.88         9.70 o
  -3   2   5         37.89         43.26         8.61 o
  -2   2   5      14919.43      13585.40        88.64 o
  -1   2   5      76805.73      82192.50       529.13 o
   0   2   5      83333.99      85765.64       626.03 o
   1   2   5     130909.70     141058.11       671.26 o
   2   2   5      15558.32      15915.38        98.39 o
   3   2   5        397.27        465.46        24.37 o
   4   2   5       1256.98       1147.07        25.84 o
   5   2   5        283.93        308.45        19.67 o
   6   2   5      35737.39      37809.66       320.84 o
   7   2   5       3421.83       3584.60        97.21 o
   8   2   5       9190.01       9088.62       107.58 o
   9   2   5        568.97        602.08        50.53 o
  10   2   5       1330.92       1125.14        74.54 o
  11   2   5         14.96         42.15        15.07 o
  13   2   5          7.39         11.34        18.96 o
  14   2   5       1537.19       1480.22       124.91 o
  15   2   5        383.94        393.52        59.84 o
  16   2   5       1291.30       1210.07       131.13 o
  17   2   5          7.46         88.75        71.68 o
  18   2   5        559.64        546.13       104.78 o
  19   2   5        170.46        196.83        64.66 o
 -20   3   5        269.74        375.84        79.13 o
 -19   3   5       2139.83       2096.32       255.18 o
 -18   3   5        470.21        491.70        66.20 o
 -17   3   5       1910.37       2118.48       273.12 o
 -16   3   5        292.32        282.08        47.35 o
 -15   3   5        702.97        702.44        70.60 o
 -14   3   5         68.48         80.52        15.42 o
 -13   3   5       3692.66       3491.87       102.21 o
 -12   3   5       3563.59       3153.45       104.91 o
 -11   3   5      13348.64      13952.44       149.16 o
 -10   3   5       1336.93       1485.91        70.76 o
  -9   3   5      20896.08      21744.06       233.01 o
  -8   3   5      11211.96      10454.29       208.30 o
  -7   3   5       1319.60       1426.97        64.10 o
  -6   3   5       3707.24       3729.45        67.06 o
  -5   3   5       1563.50       1594.09        45.18 o
  -4   3   5        350.85        310.94        19.57 o
  -3   3   5       1869.99       2059.20        35.13 o
  -2   3   5       6357.28       5241.65        69.14 o
  -1   3   5       8035.70       6904.98        87.36 o
   0   3   5      15781.92      16044.13       106.76 o
   1   3   5     153040.92     156633.72       643.37 o
   2   3   5         95.60        200.08        14.54 o
   3   3   5       1096.79       1171.23        30.86 o
   4   3   5       8017.60       7976.19        98.58 o
   5   3   5        298.21        340.28        19.67 o
   6   3   5      12466.68      13691.81       149.80 o
   7   3   5        433.96        336.06        34.13 o
   8   3   5       2843.24       2429.20        49.86 o
   9   3   5       9806.45      10072.90       134.73 o
  10   3   5       1067.54       1055.96        77.67 o
  11   3   5      25596.29      26613.12       496.45 o
  12   3   5       2579.90       2313.53       122.97 o
  13   3   5        727.02        546.67       145.25 o
  14   3   5       2354.12       2879.52       229.39 o
  15   3   5        432.95        387.80        64.61 o
  16   3   5        146.11        169.32        40.01 o
  17   3   5        519.75        449.58        75.33 o
  18   3   5        190.35        153.44        43.02 o
  19   3   5        212.87        258.34        59.98 o
 -20   4   5        567.05        567.20        94.60 o
 -19   4   5        217.12        187.20        50.31 o
 -18   4   5        223.23        177.36        52.91 o
 -17   4   5        112.88         83.23        54.52 o
 -16   4   5       1496.56       1549.21       155.47 o
 -15   4   5       1346.06       1371.77       123.91 o
 -14   4   5          7.64         31.12        12.49 o
 -13   4   5        248.45        247.29        25.52 o
 -12   4   5        169.35        172.79        20.22 o
 -11   4   5         77.10         82.32        14.18 o
 -10   4   5        776.06        745.39        49.98 o
  -9   4   5        258.57        283.69        27.66 o
  -8   4   5        339.25        272.03        23.92 o
  -7   4   5        320.94        302.48        22.59 o
  -6   4   5        661.08        651.87        35.67 o
  -5   4   5      13334.62      13439.33       170.52 o
  -4   4   5        159.25        168.36        12.17 o
  -3   4   5        448.49        430.79        25.94 o
  -2   4   5       1700.12       1558.55        31.39 o
  -1   4   5       1313.46       1340.79        43.83 o
   0   4   5        321.54        168.36        12.49 o
   1   4   5       5259.35       5160.60        64.07 o
   2   4   5        624.29        555.45        26.30 o
   3   4   5      12489.95      12132.29        91.47 o
   4   4   5        523.80        532.60        26.87 o
   5   4   5       5530.99       6168.21        83.00 o
   6   4   5       5442.59       6205.49        93.67 o
   7   4   5       2862.05       3089.33        79.96 o
   8   4   5       2773.61       2729.99        73.08 o
   9   4   5        473.57        437.66        36.96 o
  10   4   5       1375.25       1137.47        87.57 o
  11   4   5        153.36        172.08        22.15 o
  12   4   5        616.99        560.39        59.27 o
  13   4   5       1910.89       2128.05       307.23 o
  14   4   5       1620.67       1630.68       199.75 o
  15   4   5        226.89         94.13        79.16 o
  16   4   5         43.47         91.59        30.48 o
  17   4   5          0.14         68.80        34.26 o
  18   4   5        233.97        255.74        76.48 o
  19   4   5         38.61         36.72       110.12 o
 -20   5   5         17.42         92.38        40.65 o
 -19   5   5        309.11        259.94        50.47 o
 -18   5   5          1.56         65.97        52.67 o
 -17   5   5         89.87         90.08        31.77 o
 -16   5   5       1278.17       1236.64       117.01 o
 -15   5   5          9.48         88.97        23.79 o
 -14   5   5        893.72        748.29        68.15 o
 -13   5   5         21.20         25.70        13.90 o
 -12   5   5        301.72        243.57        25.89 o
 -11   5   5       6614.44       6232.10       155.01 o
 -10   5   5        639.32        638.87        45.13 o
  -9   5   5       5088.27       4664.20       126.73 o
  -8   5   5        570.74        428.51        31.92 o
  -7   5   5       2251.03       2586.94        73.35 o
  -6   5   5        305.79        463.31        32.86 o
  -5   5   5        829.84       1030.46        38.75 o
  -4   5   5       1127.89        815.66        40.67 o
  -3   5   5       4053.03       4261.04        54.30 o
  -2   5   5       2670.77       2894.02        52.42 o
  -1   5   5      23534.51      21584.44       147.68 o
   0   5   5        566.78        456.14        26.09 o
   1   5   5      11989.66      11103.20       165.48 o
   2   5   5      19274.26      18658.65       125.65 o
   3   5   5        173.85        320.70        18.16 o
   4   5   5        359.89        282.23        18.24 o
   5   5   5       2474.87       3001.28        55.10 o
   6   5   5      19737.28      20855.64       257.98 o
   7   5   5        351.83        306.04        31.16 o
   8   5   5       7473.76       7255.98       110.57 o
   9   5   5       2790.29       2506.38       100.94 o
  10   5   5       1620.76       1679.74       104.26 o
  11   5   5        954.30        928.26       110.11 o
  12   5   5       6860.66       7100.83       278.28 o
  13   5   5        266.02        219.80        93.62 o
  14   5   5        610.29        575.15        82.90 o
  15   5   5       1294.78       1201.00       155.39 o
  16   5   5        131.71        121.66        28.78 o
  17   5   5          0.65          0.09        40.67 o
  18   5   5        696.29        684.53       127.78 o
 -20   6   5        520.07        489.79        67.99 o
 -19   6   5         14.27        116.81        42.91 o
 -18   6   5       2292.49       2193.66       247.02 o
 -17   6   5        101.95        167.49        44.20 o
 -16   6   5        953.54       1113.48       108.63 o
 -15   6   5       2038.13       1928.33       155.62 o
 -14   6   5       1540.65       1541.26        77.70 o
 -13   6   5        350.26        365.89        38.53 o
 -12   6   5       2056.22       2015.62        85.72 o
 -11   6   5        184.80        147.05        19.61 o
 -10   6   5       7383.60       8135.40       123.92 o
  -9   6   5         11.29         17.83         8.85 o
  -8   6   5       9847.71       9556.64       148.90 o
  -7   6   5        186.88        288.86        26.32 o
  -6   6   5        554.86        453.40        29.76 o
  -5   6   5       2321.06       1992.33        73.91 o
  -4   6   5      15181.89      15607.94       271.89 o
  -3   6   5        753.03        542.47        34.33 o
  -2   6   5       1053.25        975.74        47.50 o
  -1   6   5       7447.15       6963.80        83.36 o
   0   6   5      16135.33      15875.46       221.56 o
   1   6   5      10087.43      10719.76       127.65 o
   2   6   5      11360.50      10669.24       141.30 o
   3   6   5       7263.80       7710.62       110.22 o
   4   6   5       2724.17       2474.05        54.45 o
   5   6   5      23712.47      27427.97       216.31 o
   6   6   5        128.24        114.64        10.46 o
   7   6   5       7399.54       7387.69       140.38 o
   8   6   5       1957.09       1918.63        63.14 o
   9   6   5       7572.02       7876.70       132.90 o
  10   6   5       7599.77       7999.10       184.27 o
  11   6   5       4890.24       5133.29       487.29 o
  12   6   5        828.26        988.77       153.25 o
  13   6   5          0.04         98.77        32.90 o
  14   6   5         23.58         66.73        24.16 o
  15   6   5        707.63        794.53       102.02 o
  16   6   5         48.03         75.81        32.36 o
  17   6   5        304.31        300.68        62.88 o
  18   6   5         47.64         31.41        27.10 o
 -19   7   5        195.55        251.14        53.24 o
 -18   7   5        121.44        141.17        32.46 o
 -17   7   5       4028.75       4563.86       319.34 o
 -16   7   5          3.75        116.84        43.74 o
 -15   7   5       4883.88       5524.14       154.40 o
 -14   7   5       2416.16       2680.06       179.82 o
 -13   7   5        383.73        345.87        38.03 o
 -12   7   5        270.50        224.02        22.46 o
 -11   7   5       9170.82       9350.24       149.40 o
 -10   7   5        299.41        209.00        34.80 o
  -9   7   5        593.77        676.79        47.94 o
  -8   7   5       4849.75       4918.34       191.36 o
  -7   7   5      13370.29      12300.08       175.63 o
  -6   7   5        216.73        156.87        16.28 o
  -5   7   5      19209.87      17487.16       314.39 o
  -4   7   5       6595.25       6503.43       122.08 o
  -3   7   5      28218.49      30660.58       199.80 o
  -2   7   5       6927.39       6802.97        88.25 o
  -1   7   5       2871.97       2830.42        68.99 o
   0   7   5       1181.58       1081.45        58.01 o
   1   7   5      14502.54      15087.09       159.97 o
   2   7   5       7393.42       6812.97       140.28 o
   3   7   5       6210.15       6223.12        95.74 o
   4   7   5      16691.55      18101.26       263.58 o
   5   7   5       2130.89       1794.24        42.68 o
   6   7   5        749.74        811.46        39.99 o
   7   7   5       8210.76       8072.50       167.98 o
   8   7   5        975.55        887.40        60.26 o
   9   7   5        295.96        264.72        31.66 o
  10   7   5        253.58        298.73        43.67 o
  11   7   5       1003.91       1009.03        91.40 o
  12   7   5       3690.17       3742.52       179.09 o
  13   7   5        320.54        319.81        83.54 o
  14   7   5        613.63        683.28        94.44 o
  15   7   5       1955.86       2268.13       255.91 o
  16   7   5        300.52        285.60        52.54 o
  17   7   5       1137.05       1236.36       132.79 o
  18   7   5         35.55         59.86        25.74 o
 -19   8   5        177.46        198.24        45.36 o
 -18   8   5        136.60        266.63        68.63 o
 -17   8   5          8.74         75.04        42.98 o
 -16   8   5       2417.25       2503.81       228.60 o
 -15   8   5        818.95        807.78        91.69 o
 -14   8   5        102.23        139.23        34.76 o
 -13   8   5        155.08        158.36        32.32 o
 -12   8   5       1795.55       1679.70       102.02 o
 -11   8   5      20463.80      21427.55       422.30 o
 -10   8   5       8551.01       8869.94       138.98 o
  -9   8   5       2394.86       2398.02        92.88 o
  -8   8   5       3955.32       3976.88       117.69 o
  -7   8   5        609.79        716.70        49.60 o
  -6   8   5        844.98        673.12        35.00 o
  -5   8   5        910.15        673.36        49.61 o
  -4   8   5      33408.44      35332.55       313.77 o
  -3   8   5      26979.79      27733.84       230.92 o
  -2   8   5      33440.64      36463.01       252.42 o
  -1   8   5      38048.73      39582.17       635.08 o
   0   8   5       3627.76       4127.25        61.37 o
   1   8   5          0.56         42.50         9.92 o
   2   8   5        322.66        360.29        26.36 o
   3   8   5        359.69        201.37        23.42 o
   4   8   5       1585.50       1256.47        54.42 o
   5   8   5        631.78        467.29        37.33 o
   6   8   5       3186.76       2890.51        75.08 o
   7   8   5       2840.99       2530.35       120.65 o
   8   8   5       2234.74       2179.70       112.89 o
   9   8   5       6537.09       6298.40       178.43 o
  10   8   5        777.22        882.88        71.08 o
  11   8   5          1.66         44.98        30.97 o
  12   8   5       1371.72       1388.37       132.86 o
  13   8   5         31.34         63.71        42.36 o
  14   8   5        723.28        689.20        90.50 o
  15   8   5        250.35        227.62        44.55 o
  16   8   5       1315.10       1113.07       185.79 o
  17   8   5        762.55        695.39        81.19 o
  18   8   5        205.94        131.52        48.83 o
 -19   9   5        163.12        150.09        35.11 o
 -18   9   5       2228.66       2408.03       364.93 o
 -17   9   5        159.17        176.83        38.01 o
 -16   9   5       1646.64       1604.65       119.66 o
 -15   9   5       1425.92       1282.42        98.84 o
 -14   9   5         54.94         70.33        35.04 o
 -13   9   5         38.93        109.10        31.13 o
 -12   9   5        592.19        498.70        86.36 o
 -11   9   5        246.17        188.29        32.47 o
 -10   9   5      31559.90      36304.45       345.26 o
  -9   9   5       7333.85       7420.11       132.11 o
  -8   9   5      14920.44      14553.47       246.71 o
  -7   9   5        312.83        233.98        24.63 o
  -6   9   5      10422.09      11242.32       163.91 o
  -5   9   5       5054.87       5320.49       106.85 o
  -4   9   5         61.24         76.06        10.98 o
  -3   9   5       1104.02       1242.73        39.39 o
  -2   9   5       1570.67       1614.71        53.99 o
  -1   9   5       2475.89       2650.89        80.75 o
   0   9   5      14602.97      14589.01       268.36 o
   1   9   5          6.54         26.25        10.57 o
   2   9   5      16828.49      17107.18       294.60 o
   3   9   5        601.10        543.91        44.66 o
   4   9   5       1662.03       1329.62        66.05 o
   5   9   5       5141.04       5111.89       119.34 o
   6   9   5       2295.09       1912.81        93.13 o
   7   9   5       1354.93       1216.68       109.65 o
   8   9   5          5.41         46.85        21.72 o
   9   9   5       6392.27       6203.12       296.62 o
  10   9   5       1334.92       1366.62       102.14 o
  11   9   5        352.06        438.81        58.66 o
  12   9   5        756.31        980.23        92.62 o
  13   9   5          0.03        104.67        28.95 o
  14   9   5       2708.59       2755.85       308.53 o
  15   9   5        172.78        143.83        39.87 o
  16   9   5        229.12        166.32        45.75 o
  17   9   5         23.16         64.04        32.80 o
 -18  10   5        647.55        852.69        89.57 o
 -17  10   5       1397.36       1506.84       180.26 o
 -16  10   5       2593.50       3262.08       216.06 o
 -15  10   5         73.83         97.65        35.56 o
 -14  10   5       1433.30       1351.63       130.56 o
 -13  10   5          0.40        100.93        30.03 o
 -12  10   5        382.61        303.65        65.55 o
 -11  10   5        459.53        584.68        62.19 o
 -10  10   5       1280.48       1029.39        67.93 o
  -9  10   5       1444.52       1587.10       102.49 o
  -8  10   5        709.95        825.71        78.66 o
  -7  10   5       7858.32       8176.24       130.96 o
  -6  10   5      10453.75      10986.86       179.84 o
  -5  10   5       2819.80       2414.77        66.16 o
  -4  10   5       3271.15       3042.50       100.56 o
  -3  10   5       1249.43       1203.05        58.69 o
  -2  10   5       2176.10       2273.03        72.24 o
  -1  10   5       2062.27       2512.80        94.56 o
   0  10   5       4869.22       5807.46       132.60 o
   1  10   5       3122.89       2640.85       112.04 o
   2  10   5         75.88        112.78        23.66 o
   3  10   5      18911.87      19097.45       199.60 o
   4  10   5        905.71        849.03        56.37 o
   5  10   5         75.97         46.18        14.60 o
   6  10   5       5914.08       6053.27       126.20 o
   7  10   5        278.69        205.77        34.07 o
   8  10   5       4254.57       4237.62       217.51 o
   9  10   5          4.02         30.36        22.34 o
  10  10   5       2247.54       2303.89       110.39 o
  11  10   5       1455.73       1558.16       150.59 o
  12  10   5         16.32         71.91        49.42 o
  13  10   5        467.80        576.57        82.39 o
  14  10   5       1493.52       1488.47       183.09 o
  15  10   5         66.70         61.23        30.62 o
  16  10   5        532.31        375.75        85.24 o
  17  10   5        607.83        260.15       179.47 o
 -18  11   5         11.51         97.52        41.67 o
 -17  11   5        206.78        166.83        38.30 o
 -16  11   5        164.06        231.25        69.10 o
 -15  11   5        227.69        117.32        42.89 o
 -14  11   5         19.05        100.57        28.71 o
 -13  11   5       1767.42       1948.34       164.35 o
 -12  11   5        678.12        824.31        90.36 o
 -11  11   5       1710.86       1840.16       173.19 o
 -10  11   5       1065.43       1146.79        65.54 o
  -9  11   5       6972.98       7631.61       326.81 o
  -8  11   5       5024.13       4948.71       131.49 o
  -7  11   5        503.49        488.46        40.92 o
  -6  11   5        219.07        170.05        19.50 o
  -5  11   5       1815.53       1615.75        62.42 o
  -4  11   5       2019.89       1817.66        46.41 o
  -3  11   5       1737.67       1605.77        74.35 o
  -2  11   5        580.43        444.72        38.50 o
  -1  11   5       7914.68       8234.64       167.51 o
   0  11   5        319.80        359.18        32.54 o
   1  11   5       3147.38       3331.24       104.82 o
   2  11   5        133.54        211.95        20.03 o
   3  11   5        170.21        239.30        26.85 o
   4  11   5          0.89         34.99        11.15 o
   5  11   5       1186.25       1116.99        56.58 o
   6  11   5        160.29        131.34        17.19 o
   7  11   5      14945.80      15980.70       427.02 o
   8  11   5        443.29        522.63        56.60 o
   9  11   5       1659.56       1482.01        88.71 o
  10  11   5         99.72         73.88        17.86 o
  11  11   5        904.42        795.50        98.70 o
  12  11   5        304.63        218.70        45.89 o
  13  11   5        456.60        353.81        46.00 o
  14  11   5         40.93         76.90        30.64 o
  15  11   5        463.82        443.76        78.97 o
  16  11   5         81.84        141.07        54.98 o
  17  11   5         74.21        129.95        65.27 o
 -18  12   5         24.14         19.36        38.84 o
 -17  12   5        565.13        622.81        92.48 o
 -16  12   5         29.88        104.01        46.91 o
 -15  12   5          3.38         63.28        48.78 o
 -14  12   5         85.82         93.65        28.30 o
 -13  12   5        821.24        974.06       100.52 o
 -12  12   5       2716.47       3133.21       260.78 o
 -11  12   5       1000.49       1002.47       102.33 o
 -10  12   5       5265.39       5585.66       191.80 o
  -9  12   5       1016.73       1148.30        80.07 o
  -8  12   5       2309.57       2149.75       108.59 o
  -7  12   5       5700.10       5851.77       136.28 o
  -6  12   5       3946.84       3791.20       135.00 o
  -5  12   5        153.37        138.15        19.74 o
  -4  12   5         98.21        111.02        24.38 o
  -3  12   5        597.32        625.75        57.96 o
  -2  12   5       6538.09       6751.41       133.05 o
  -1  12   5        240.64        301.15        29.32 o
   0  12   5      14359.30      14839.44       173.97 o
   1  12   5       4706.91       5032.07       126.79 o
   2  12   5       4264.57       4204.02       111.23 o
   3  12   5      15423.48      16180.93       188.55 o
   4  12   5        183.76        164.53        21.29 o
   5  12   5        442.37        382.55        39.29 o
   6  12   5         18.17         42.94        14.01 o
   7  12   5         25.24         36.05        14.29 o
   8  12   5       2513.73       2497.50       139.96 o
   9  12   5         73.80        133.33        27.37 o
  10  12   5       7911.92       7182.71       371.20 o
  11  12   5        858.48       1008.96       113.38 o
  12  12   5        143.37        176.46        45.37 o
  13  12   5       2104.14       2230.21       262.12 o
  14  12   5        236.37        281.25        57.28 o
  15  12   5        284.42        272.81        81.55 o
  16  12   5        419.41        470.78        88.33 o
 -17  13   5        313.18        275.78        59.83 o
 -16  13   5          3.45          8.43        29.30 o
 -15  13   5        454.91        316.84        59.46 o
 -14  13   5       2383.73       2454.23       188.09 o
 -13  13   5         11.90         63.45        59.64 o
 -12  13   5        450.47        619.36        73.14 o
 -11  13   5        760.75        636.45        68.82 o
 -10  13   5        717.09        656.77        78.40 o
  -9  13   5        117.99        105.54        28.42 o
  -8  13   5          6.59         58.64        24.67 o
  -7  13   5       1901.95       1917.22       140.12 o
  -6  13   5       3187.73       2802.74       111.86 o
  -5  13   5        497.10        504.23        42.80 o
  -4  13   5       2797.47       2701.64        69.17 o
  -3  13   5         83.46         90.25        15.72 o
  -2  13   5       5503.30       5677.41       138.02 o
  -1  13   5         39.78         47.08        14.26 o
   0  13   5       4055.15       4061.07       113.86 o
   1  13   5        838.62        792.30        55.65 o
   2  13   5       1124.11       1077.21        70.98 o
   3  13   5        612.67        532.78        41.51 o
   4  13   5       1764.85       1706.87        92.86 o
   5  13   5        886.62        769.83        94.04 o
   6  13   5       5135.97       5247.41       202.00 o
   7  13   5       1511.76       1575.77        83.41 o
   8  13   5       4445.01       5137.63       241.67 o
   9  13   5        305.79        202.95        35.38 o
  10  13   5       1479.66       1539.43       138.18 o
  11  13   5          2.73         69.78        31.88 o
  12  13   5        473.93        431.81        72.90 o
  13  13   5         32.57         87.74        35.49 o
  14  13   5         92.09         91.41        48.77 o
  15  13   5        698.88        796.20       137.35 o
  16  13   5       1749.29       1677.21       372.64 o
 -16  14   5         87.86        121.38        32.10 o
 -15  14   5        254.23        229.07        41.60 o
 -14  14   5         20.20         95.39        59.69 o
 -13  14   5       2649.48       2690.66       239.47 o
 -12  14   5       2080.32       2452.42       211.15 o
 -11  14   5        406.83        430.57        55.86 o
 -10  14   5       2842.12       2806.23       203.11 o
  -9  14   5        121.93        158.99        25.72 o
  -8  14   5         10.85         62.46        22.07 o
  -7  14   5         56.19         65.15        18.00 o
  -6  14   5       1152.88       1008.39        59.82 o
  -5  14   5       3607.00       3224.07       162.98 o
  -4  14   5         70.73         87.67        19.17 o
  -3  14   5       9034.62       8887.47       162.17 o
  -2  14   5        528.64        634.65        67.63 o
  -1  14   5      11098.69      11866.41       201.41 o
   0  14   5       4751.08       4729.75       105.68 o
   1  14   5        682.45        685.05        62.41 o
   2  14   5       2862.74       2912.75       108.87 o
   3  14   5        896.03        991.80        65.23 o
   4  14   5       3016.27       2831.00        97.35 o
   5  14   5      15796.47      17959.28       253.46 o
   6  14   5        509.43        493.15        54.53 o
   7  14   5       5774.65       6564.16       170.48 o
   8  14   5        418.60        406.23        49.22 o
   9  14   5       1769.91       1881.29       186.56 o
  10  14   5       1030.89       1025.51       126.52 o
  11  14   5       1029.11        940.40       103.24 o
  12  14   5        165.90        195.30        42.98 o
  13  14   5        256.96        247.64        62.51 o
  14  14   5        232.26        234.64        61.52 o
  15  14   5       1381.69       1229.73       248.56 o
 -16  15   5        162.09        129.40        37.89 o
 -15  15   5       1674.31       1600.71       189.76 o
 -14  15   5          6.37         93.03        40.41 o
 -13  15   5        813.76        814.75        95.33 o
 -12  15   5          2.40        221.13        61.95 o
 -11  15   5        760.48        981.05        88.66 o
 -10  15   5         18.72        128.79        29.62 o
  -9  15   5       1015.44        999.92        85.15 o
  -8  15   5         18.29         74.03        24.21 o
  -7  15   5        391.97        350.37        41.22 o
  -6  15   5       3372.15       3348.79       117.62 o
  -5  15   5        718.62        829.02        54.38 o
  -4  15   5        115.65        129.73        21.85 o
  -3  15   5        906.15        846.74        76.71 o
  -2  15   5       1007.44       1024.62        78.27 o
  -1  15   5        642.24        748.36        59.43 o
   0  15   5        142.72        181.35        27.71 o
   1  15   5        259.70        261.82        30.28 o
   2  15   5         16.67         62.62        24.73 o
   3  15   5        304.20        264.37        38.81 o
   4  15   5       3235.76       3367.91        81.73 o
   5  15   5        410.61        304.18        94.78 o
   7  15   5       1881.90       1920.00       140.33 o
   8  15   5        357.33        357.66        48.46 o
   9  15   5         43.62         63.71        26.88 o
  10  15   5        306.33        425.45        72.37 o
  11  15   5        332.91        317.89        57.67 o
  12  15   5        372.77        343.61        60.52 o
  13  15   5         81.82        108.97        33.06 o
 -15  16   5         58.95         81.47        34.04 o
 -14  16   5       2164.98       2459.78       198.54 o
 -13  16   5        748.04        771.17        73.73 o
 -12  16   5          3.32         13.74        41.17 o
 -11  16   5         32.22        145.49        40.76 o
 -10  16   5         65.38         81.62        29.54 o
  -9  16   5         18.55        103.11        36.02 o
  -8  16   5       3886.84       3437.86       276.81 o
  -7  16   5       1084.01       1054.88        89.25 o
  -6  16   5        963.06       1062.57        93.46 o
  -5  16   5       1556.90       1393.54        94.38 o
  -4  16   5         18.55         53.68        15.46 o
  -3  16   5        762.94        762.78        59.18 o
  -2  16   5        353.07        437.32        38.95 o
  -1  16   5         41.64        106.10        31.75 o
   0  16   5        301.26        305.83        37.23 o
   1  16   5        208.85        208.72        25.58 o
   2  16   5        113.17        134.83        19.32 o
   3  16   5        829.19       1003.23        72.05 o
   4  16   5        273.10        383.81        50.41 o
   5  16   5          0.54         46.73        21.25 o
   6  16   5       3230.09       2865.60       365.70 o
   7  16   5       1499.86       1654.56       162.42 o
   8  16   5          0.95         33.76        31.81 o
   9  16   5        536.51        581.77        81.79 o
  10  16   5        142.38        149.17        30.14 o
  11  16   5          2.18         59.02        24.69 o
  12  16   5         17.59         73.78        39.47 o
  13  16   5         62.73        193.55        57.73 o
  14  16   5        486.15        410.97        82.89 o
 -14  17   5        145.38        194.81        43.65 o
 -13  17   5        489.13        479.28        49.40 o
 -12  17   5       1333.24       1294.62       170.23 o
 -11  17   5          3.45         87.16        43.42 o
 -10  17   5        921.42        936.08       112.79 o
  -9  17   5         49.57         64.94        50.99 o
  -8  17   5        908.42        890.00        95.19 o
  -7  17   5        574.77        516.28        56.51 o
  -6  17   5        226.95        183.19        27.90 o
  -5  17   5        109.55         89.60        22.51 o
  -4  17   5         49.37         72.34        17.75 o
  -3  17   5        116.64        101.31        19.94 o
  -2  17   5       2862.74       2874.67       111.07 o
  -1  17   5        554.96        581.01        49.36 o
   0  17   5         15.47         69.57        22.70 o
   1  17   5         16.64         69.50        19.06 o
   2  17   5        127.93        107.18        31.05 o
   3  17   5        556.94        389.62        42.62 o
   4  17   5         38.30         61.36        29.42 o
   5  17   5         41.25         74.69        19.97 o
   6  17   5        917.34        995.49        88.14 o
   7  17   5        786.43        748.71        72.62 o
   8  17   5        882.51        892.91       109.50 o
   9  17   5         97.25         77.75        23.11 o
  10  17   5         21.65         22.85        33.40 o
  11  17   5        315.65        292.88        73.25 o
  12  17   5        890.78       1000.80       203.92 o
  13  17   5         37.21         54.94        42.31 o
 -13  18   5        114.01        119.50        33.68 o
 -12  18   5        228.83        213.45        55.93 o
 -11  18   5        593.45        632.27       100.65 o
 -10  18   5       1256.08       1420.74       119.36 o
  -9  18   5       2575.79       2568.86       211.74 o
  -8  18   5          3.60         66.23        37.80 o
  -7  18   5       5834.32       6137.97       174.04 o
  -6  18   5          5.58         70.70        34.69 o
  -5  18   5       1117.67       1117.70       102.61 o
  -4  18   5       2177.79       1886.34       119.89 o
  -3  18   5        382.93        261.47        35.38 o
  -2  18   5         55.66         63.07        19.45 o
  -1  18   5       2104.95       2057.49       105.89 o
   0  18   5       1285.32       1303.56        85.39 o
   1  18   5        578.70        583.17        54.73 o
   2  18   5        109.57        115.61        24.82 o
   3  18   5       4830.16       5531.69       125.11 o
   4  18   5        686.96        483.57        50.38 o
   5  18   5       3665.30       3850.34       223.39 o
   6  18   5        293.16        349.32        46.60 o
   7  18   5        212.34        252.67        43.78 o
   8  18   5        420.56        428.91        48.04 o
   9  18   5        324.25        383.59        61.56 o
  10  18   5        770.83        860.15       153.82 o
  11  18   5       1285.37       1227.51       146.89 o
  12  18   5         64.36         93.38        38.61 o
 -12  19   5        138.92        117.07        40.27 o
 -11  19   5          4.97        121.39        38.80 o
 -10  19   5       1037.44       1088.15       114.85 o
  -9  19   5         37.82        103.42        30.38 o
  -8  19   5        218.43        310.21        45.42 o
  -7  19   5         12.76         88.69        27.00 o
  -6  19   5       1046.86       1235.32       121.98 o
  -5  19   5        128.84        145.95        54.57 o
  -4  19   5       1359.93       1397.82       117.74 o
  -3  19   5          7.47         99.57        24.56 o
  -2  19   5       1711.79       1729.00       141.57 o
  -1  19   5        411.65        377.59        51.51 o
   0  19   5       4734.41       5688.05       205.67 o
   1  19   5        238.12        298.00        46.83 o
   2  19   5        753.38        740.39        63.96 o
   3  19   5          5.58        111.35        25.73 o
   4  19   5       1205.53       1246.70       109.85 o
   5  19   5         15.43         64.96        37.70 o
   6  19   5       1542.72       1520.91       130.24 o
   7  19   5          9.15         95.04        31.46 o
   8  19   5       1730.76       1556.72       220.13 o
   9  19   5         59.01         97.07        29.95 o
  10  19   5        660.22        774.29       116.77 o
  11  19   5         47.55         48.73        42.41 o
 -11  20   5        562.32        680.13        84.98 o
 -10  20   5       1421.16       1132.69       119.42 o
  -9  20   5         32.90         56.06        52.36 o
  -8  20   5        450.93        410.77        68.31 o
  -7  20   5        255.94        276.67        41.26 o
  -6  20   5          3.38         16.73        24.13 o
  -5  20   5         59.06        115.87        34.17 o
  -4  20   5        176.39        216.12        33.27 o
  -3  20   5       4365.49       4876.63       225.48 o
  -2  20   5       1007.12       1001.04        95.03 o
  -1  20   5        296.23        270.45        36.49 o
   0  20   5       1120.49       1167.57        92.62 o
   1  20   5         27.17         68.30        21.33 o
   2  20   5         52.46        110.38        23.66 o
   3  20   5         81.12        128.98        24.30 o
   4  20   5        122.35        114.58        34.89 o
   5  20   5          2.85        106.69        27.92 o
   6  20   5        155.44        202.16        37.72 o
   7  20   5        379.95        270.69        52.44 o
   8  20   5         55.00         96.31        35.98 o
   9  20   5       1001.75        979.64       119.50 o
  10  20   5        313.30        203.32        57.75 o
 -10  21   5        487.99        400.30        77.63 o
  -9  21   5         22.70         13.66        29.97 o
  -8  21   5         82.11        122.99        37.52 o
  -7  21   5         25.21        104.75        27.52 o
  -6  21   5       1155.69       1118.96       107.41 o
  -5  21   5          1.05         59.46        30.79 o
  -4  21   5        922.43        897.64       100.30 o
  -3  21   5         56.92        105.29        27.66 o
  -2  21   5        305.77        339.91        50.72 o
  -1  21   5          3.43         91.51        25.22 o
   0  21   5        146.62        142.16        28.57 o
   1  21   5        549.26        509.25        52.60 o
   2  21   5       1277.87       1137.87       112.38 o
   3  21   5        193.95        135.09        29.10 o
   4  21   5         99.47         83.71        35.35 o
   5  21   5          2.67         93.96        22.60 o
   6  21   5        185.51        119.70        34.60 o
   7  21   5          0.76         77.62        28.18 o
   8  21   5        128.38        150.84        42.49 o
  -8  22   5        251.65        304.64        62.91 o
  -7  22   5        564.95        521.40        92.69 o
  -6  22   5        131.28         91.40        35.10 o
  -5  22   5       1213.40        968.25       113.62 o
  -4  22   5        309.03        287.22        48.74 o
  -3  22   5       4975.83       4851.79       427.03 o
  -2  22   5        171.86        152.11        29.80 o
  -1  22   5       1098.39        815.76        89.21 o
   0  22   5          5.03         64.12        34.59 o
   1  22   5        897.83        751.43        88.92 o
   2  22   5          0.07         66.83        19.76 o
   3  22   5         42.36         78.62        29.49 o
   4  22   5        838.96        825.62       107.57 o
   5  22   5       1190.88       1035.15       123.84 o
   6  22   5        349.26        307.24        50.62 o
   7  22   5       2413.14       1724.57       231.84 o
  -6  23   5        459.49        202.23        91.12 o
  -5  23   5        202.06         71.74        35.93 o
  -4  23   5       1832.01       2202.21       224.79 o
  -3  23   5         16.13         30.47        29.45 o
  -2  23   5        646.38        521.59        62.53 o
  -1  23   5         58.79         90.86        24.90 o
   0  23   5        284.45        274.17        39.58 o
   1  23   5         70.73         97.27        36.53 o
   2  23   5        482.71        276.70        56.73 o
   3  23   5          0.89         38.51        31.56 o
   4  23   5        973.66        938.20       141.24 o
 -20   0   6        267.29        294.76       111.06 o
 -19   0   6        306.43        344.50       132.00 o
 -18   0   6       3315.05       3949.89       523.11 o
 -17   0   6       1066.64        991.66       225.02 o
 -16   0   6       4254.29       5144.90       612.66 o
 -15   0   6       2951.12       3436.96       166.67 o
 -14   0   6        305.44        276.10        72.48 o
 -13   0   6       3991.55       3579.49       194.75 o
 -12   0   6        378.92        398.94        52.76 o
 -11   0   6        278.05        250.98        39.55 o
 -10   0   6        831.47        876.68        92.95 o
  -9   0   6        589.20        561.41        59.82 o
  -8   0   6      28244.81      28996.60       344.35 o
  -7   0   6      43967.89      44773.66       854.94 o
  -6   0   6      27545.08      28151.42       305.12 o
  -5   0   6       6679.86       5545.54        85.02 o
  -4   0   6      36162.50      35650.33       253.06 o
  -3   0   6      25536.23      22795.05       361.62 o
  -2   0   6     250790.20     275959.25       769.61 o
  -1   0   6     116799.48     126684.91      1297.29 o
   0   0   6     170331.27     198368.27      1409.55 o
   1   0   6       3948.82       4461.89        86.00 o
   2   0   6       4739.46       4799.89        81.61 o
   3   0   6        185.42        200.15        19.28 o
   4   0   6      35522.34      34841.83       284.69 o
   5   0   6      17565.08      16513.92       248.07 o
   6   0   6      31205.12      32038.98       445.88 o
   7   0   6      24011.65      24502.58       804.93 o
   8   0   6       5656.65       5949.75       307.15 o
   9   0   6       1122.73       1166.63        46.18 o
  10   0   6       7003.57       6853.91       191.12 o
  11   0   6       7125.41       7429.26       252.31 o
  12   0   6        310.48        271.83        69.39 o
  13   0   6         14.64        108.76        30.31 o
  14   0   6       2342.86       2472.31       207.79 o
  15   0   6        799.99        824.03       130.81 o
  16   0   6       2034.89       2439.94       361.72 o
  17   0   6       2320.63       3087.39       450.97 o
  18   0   6         16.57        121.23        55.47 o
  19   0   6        105.90        202.56        86.03 o
 -20   1   6        742.97        673.52        89.20 o
 -19   1   6        621.24        559.65       188.72 o
 -18   1   6       1607.61       1227.06       339.20 o
 -17   1   6         12.18         63.62        26.26 o
 -16   1   6       2593.41       3007.97       206.95 o
 -15   1   6        224.50        167.23        35.74 o
 -14   1   6        155.46        158.63        19.91 o
 -13   1   6        899.83        879.70        77.56 o
 -12   1   6        233.35        198.25        29.51 o
 -11   1   6        510.69        443.09        43.93 o
 -10   1   6       1610.27       1458.27       113.04 o
  -9   1   6      18289.90      20758.53       229.39 o
  -8   1   6      31840.89      34229.13       388.84 o
  -7   1   6      18363.05      19375.44       187.45 o
  -6   1   6      14101.88      14186.94       142.69 o
  -5   1   6       6240.93       6797.21        74.62 o
  -4   1   6      31759.70      33984.46       239.43 o
  -3   1   6     100425.75     108350.98       662.57 o
  -2   1   6     121677.77     135137.81      1147.42 o
  -1   1   6     197048.03     220155.39      1884.09 o
   0   1   6     154339.34     171478.94      1624.66 o
   1   1   6     220021.89     240380.25       436.63 o
   2   1   6       1660.66       1765.52        46.04 o
   3   1   6      16286.89      15556.69        99.34 o
   4   1   6       2486.09       2523.92        47.90 o
   5   1   6       4052.92       3898.34        68.37 o
   6   1   6      15687.84      15547.26       177.47 o
   7   1   6       7223.71       6677.47       114.20 o
   8   1   6       1814.03       1664.92        50.28 o
   9   1   6       3166.54       3373.18        82.58 o
  10   1   6         51.46         49.59        10.96 o
  11   1   6         96.95         66.34        27.71 o
  12   1   6        139.37        108.74        24.21 o
  13   1   6        479.43        419.84        47.34 o
  14   1   6        659.97        640.20        71.94 o
  15   1   6       1436.90       1552.66       201.54 o
  16   1   6         87.05        198.05        53.16 o
  17   1   6        846.15       1127.40       145.40 o
  18   1   6        366.34        334.19        70.28 o
  19   1   6          4.40         87.74        57.70 o
 -20   2   6        174.24        269.36        75.98 o
 -19   2   6        304.67        465.31        78.18 o
 -18   2   6         71.86        133.45        68.74 o
 -17   2   6        135.23        147.33        32.35 o
 -16   2   6       1381.88       1421.61       156.51 o
 -15   2   6         55.98         48.03        29.36 o
 -14   2   6        382.54        438.51        42.07 o
 -13   2   6        689.21        659.80        64.67 o
 -12   2   6       4411.57       4424.43       150.57 o
 -11   2   6       2243.48       2277.38        66.49 o
 -10   2   6        113.72         82.12        12.80 o
  -9   2   6      10917.16      11056.60       195.99 o
  -8   2   6       3338.36       3085.03        75.52 o
  -7   2   6         13.55         34.05        12.04 o
  -6   2   6       2017.27       2246.71        70.27 o
  -5   2   6      12614.81      11299.45       109.24 o
  -4   2   6       1029.48        967.12        41.08 o
  -3   2   6      60068.70      61082.92       283.03 o
  -2   2   6     217061.11     237834.91      1545.83 o
  -1   2   6      97976.37     104176.78       652.08 o
   0   2   6      32851.77      35245.39       177.09 o
   1   2   6      68763.51      72371.38       385.88 o
   2   2   6       8739.26       9089.79        83.57 o
   3   2   6       3200.93       2781.95        34.57 o
   4   2   6      19450.98      19778.60       159.38 o
   5   2   6       8878.16       9671.86       128.62 o
   6   2   6       1794.13       2129.02        57.70 o
   7   2   6        181.41        111.20        13.84 o
   8   2   6       6022.54       6150.95       120.91 o
   9   2   6        222.85        224.45        23.77 o
  10   2   6        284.63        273.20        29.39 o
  11   2   6       5602.22       5792.86       125.88 o
  12   2   6         48.81         49.57        19.59 o
  13   2   6        259.83        242.67        30.32 o
  14   2   6       2727.00       2757.28       141.84 o
  15   2   6       1142.64       1076.97       133.72 o
  16   2   6       1224.03       1133.29       230.70 o
  17   2   6        207.88        183.81        71.68 o
  18   2   6         42.25         87.28        43.61 o
 -20   3   6         35.02        125.19        53.16 o
 -19   3   6        926.12       1033.31       191.09 o
 -18   3   6        614.39        585.22        61.97 o
 -17   3   6       1659.05       1765.43       158.03 o
 -16   3   6       1561.67       1478.50       166.83 o
 -15   3   6       2818.94       2587.41       128.70 o
 -14   3   6       2136.30       2375.34        68.83 o
 -13   3   6        508.91        510.34        44.65 o
 -12   3   6       1356.03       1242.65        87.89 o
 -11   3   6        669.86        670.66        51.40 o
 -10   3   6       2663.19       2491.22        62.39 o
  -9   3   6       2863.46       2914.76        61.48 o
  -8   3   6         49.71         59.93        12.38 o
  -7   3   6       5122.11       5107.61        90.51 o
  -6   3   6       6559.30       6181.27        86.51 o
  -5   3   6        883.89        992.77        41.75 o
  -4   3   6       6747.03       7075.39        83.53 o
  -3   3   6       7504.93       6763.98        70.20 o
  -2   3   6       3144.98       3445.68        39.07 o
  -1   3   6      17364.53      17247.19       109.53 o
   0   3   6      24692.01      24926.73       189.58 o
   1   3   6      25131.22      26126.40       166.17 o
   2   3   6       5740.17       5521.53        63.32 o
   3   3   6       5008.29       4891.37        51.50 o
   4   3   6       1890.33       2111.93        51.92 o
   5   3   6        138.60        269.50        18.84 o
   6   3   6         70.96         96.02        19.12 o
   7   3   6        715.42        801.89        55.43 o
   8   3   6        427.33        396.65        32.70 o
   9   3   6        219.81        222.55        19.99 o
  10   3   6       1157.70       1068.85        88.71 o
  11   3   6      12197.00      12976.93       223.15 o
  12   3   6       5219.52       5014.51       429.84 o
  13   3   6       4197.80       4186.42       340.93 o
  14   3   6        755.03        872.30       133.14 o
  15   3   6        783.09        768.26       122.23 o
  16   3   6       1260.11       1221.22       145.05 o
  17   3   6        456.72        595.40       107.34 o
  18   3   6         17.28         93.40        45.72 o
 -20   4   6        621.16        536.62        79.05 o
 -19   4   6       3913.57       4105.10       265.52 o
 -18   4   6        736.62        644.36        87.03 o
 -17   4   6       1700.25       1707.64       223.71 o
 -16   4   6       1676.71       1721.27       150.63 o
 -15   4   6        108.97        123.58        43.65 o
 -14   4   6       1995.97       2201.38        73.65 o
 -13   4   6         93.56         80.04        13.76 o
 -12   4   6       7618.90       8082.55       198.41 o
 -11   4   6       5923.08       5452.14       106.57 o
 -10   4   6      18486.50      19207.72       182.45 o
  -9   4   6      21817.38      22039.11       200.27 o
  -8   4   6       4698.64       5010.88        95.07 o
  -7   4   6      12223.19      12264.43       213.83 o
  -6   4   6        421.52        336.60        23.44 o
  -5   4   6       4531.52       4552.90        79.01 o
  -4   4   6        165.39        252.70        15.57 o
  -3   4   6       4355.23       4709.97        62.98 o
  -2   4   6      57560.78      55740.34       353.04 o
  -1   4   6      17850.03      18474.87       118.15 o
   0   4   6        173.02        146.72        10.75 o
   1   4   6      25343.04      25587.05       196.49 o
   2   4   6       5805.11       5908.75        76.86 o
   3   4   6       9422.45       8850.23       108.02 o
   4   4   6      10415.73      11532.89       119.73 o
   5   4   6      14786.43      16702.36       180.14 o
   6   4   6        190.19        418.29        31.66 o
   7   4   6          1.99         29.46        11.64 o
   8   4   6      14625.95      15336.53       138.10 o
   9   4   6       1355.20       1238.21        44.09 o
  10   4   6       4686.11       4622.12        67.98 o
  11   4   6       4765.04       4577.38       103.93 o
  12   4   6      12616.25      12914.65       342.30 o
  13   4   6        180.36        235.21        49.61 o
  14   4   6         30.63         79.80        45.00 o
  15   4   6         40.20         64.44        25.11 o
  16   4   6        177.01        140.13        64.68 o
  17   4   6        380.27        267.91        48.47 o
  18   4   6       1364.51       1489.58       207.18 o
 -20   5   6        362.13        446.18        73.33 o
 -19   5   6        712.60        548.11        79.00 o
 -18   5   6       1734.53       1960.72       204.40 o
 -17   5   6       3120.40       3315.96       262.23 o
 -16   5   6       1823.71       1822.66       199.27 o
 -15   5   6       4653.33       5248.21       237.24 o
 -14   5   6       1042.80        893.68        58.52 o
 -13   5   6       3825.59       4120.23        96.63 o
 -12   5   6       3062.25       3147.60        93.09 o
 -11   5   6       4518.79       4884.12       100.92 o
 -10   5   6      13232.48      13964.23       183.75 o
  -9   5   6       2348.57       2208.51        63.40 o
  -8   5   6        208.98        387.95        38.66 o
  -7   5   6       7209.33       7099.58       145.10 o
  -6   5   6         81.17         96.65         9.61 o
  -5   5   6       3997.96       4073.51        71.18 o
  -4   5   6       1545.18       1275.02        57.21 o
  -3   5   6       1207.36       1098.01        44.30 o
  -2   5   6       1866.03       1810.11        40.20 o
  -1   5   6      27578.06      26853.83       165.96 o
   0   5   6         37.49         46.09         9.10 o
   1   5   6      13652.26      12436.68       125.38 o
   2   5   6       3865.68       3710.92        92.73 o
   3   5   6        475.74        409.15        21.35 o
   4   5   6        134.56        325.41        22.40 o
   5   5   6      10913.23      12060.42       176.65 o
   6   5   6        650.44        593.08        37.48 o
   7   5   6       8447.00       8468.39       115.05 o
   8   5   6       7126.42       7374.80       111.76 o
   9   5   6       7516.04       7647.30       115.34 o
  10   5   6         66.20         58.65        14.03 o
  11   5   6      14063.50      14384.17       273.27 o
  12   5   6        119.57        161.51        46.77 o
  13   5   6        752.07        639.32        92.65 o
  14   5   6       4630.39       4944.85       323.62 o
  15   5   6        871.44       1007.60       109.34 o
  16   5   6        868.18        871.07       115.60 o
  17   5   6        339.48        270.92        52.95 o
  18   5   6          0.78         70.32        72.16 o
 -20   6   6          2.19         50.45        71.43 o
 -19   6   6        114.24         94.99        41.44 o
 -18   6   6        724.26        823.18       101.70 o
 -17   6   6        857.09       1026.72       123.07 o
 -16   6   6       2163.72       2300.43       243.81 o
 -15   6   6        175.84        201.75        25.49 o
 -14   6   6       4066.27       4073.98        96.04 o
 -13   6   6       5738.13       6506.54       103.55 o
 -12   6   6        827.69        728.28        58.84 o
 -11   6   6       2448.57       2410.85        71.50 o
 -10   6   6       1563.37       1554.95        54.27 o
  -9   6   6         32.87         34.94        10.81 o
  -8   6   6       2445.70       2237.31       124.78 o
  -7   6   6       2344.85       2667.02        79.11 o
  -6   6   6       8727.42       8294.50       220.60 o
  -5   6   6       1815.14       1576.36        80.20 o
  -4   6   6       1205.50       1397.32        84.27 o
  -3   6   6      33674.08      35485.31       400.78 o
  -2   6   6         66.39        107.07        11.46 o
  -1   6   6        503.10        549.70        28.16 o
   0   6   6       2501.04       2498.78        81.64 o
   1   6   6       1261.28       1132.56        53.74 o
   2   6   6        966.07        766.41        44.58 o
   3   6   6      15863.70      18462.37       218.28 o
   4   6   6      36208.64      37976.94       435.01 o
   5   6   6       5303.64       5709.58        96.13 o
   6   6   6       4038.76       3589.53        78.53 o
   7   6   6       6079.47       6245.20       116.39 o
   8   6   6        187.37        204.13        18.02 o
   9   6   6       4599.21       4650.96        79.17 o
  10   6   6       1898.87       1876.26       133.81 o
  11   6   6       1917.30       1942.86        97.23 o
  12   6   6        193.93        133.69        47.75 o
  13   6   6         74.64         86.84        45.44 o
  14   6   6       6139.20       6627.29       165.54 o
  15   6   6       1219.35       1422.79       177.66 o
  16   6   6        905.53        799.54       106.41 o
  17   6   6       2040.19       1849.37       230.53 o
  18   6   6         10.68         89.67        57.81 o
 -19   7   6        452.74        504.83       102.15 o
 -18   7   6        342.04        319.21        56.27 o
 -17   7   6        365.82        330.74        47.63 o
 -16   7   6         30.93         58.60        35.39 o
 -15   7   6       1748.15       1677.29       145.96 o
 -14   7   6       2811.88       2992.56       113.80 o
 -13   7   6        189.38        238.76        26.93 o
 -12   7   6         85.97         88.83        20.13 o
 -11   7   6      16225.69      17421.04       372.00 o
 -10   7   6        844.85        862.85        58.43 o
  -9   7   6       1078.12       1191.38        65.24 o
  -8   7   6       4852.83       5222.62       187.33 o
  -7   7   6       7830.74       8560.89       155.58 o
  -6   7   6        928.09        801.14        55.62 o
  -5   7   6       2318.09       2235.96        74.10 o
  -4   7   6      33365.36      36280.25       349.71 o
  -3   7   6       3709.16       3807.84        79.74 o
  -2   7   6       3288.37       2918.57        82.28 o
  -1   7   6      13800.40      13926.67       158.19 o
   0   7   6        329.14        354.18        23.34 o
   1   7   6       3334.42       3189.96       143.96 o
   2   7   6        146.06         92.20        15.73 o
   3   7   6       1700.21       1887.06        60.41 o
   4   7   6         59.43         63.66        22.25 o
   5   7   6        145.67        156.23        13.76 o
   6   7   6       5262.55       5335.04       112.11 o
   7   7   6       1687.88       1582.34        55.74 o
   8   7   6       2088.88       1916.06       106.63 o
   9   7   6       2241.35       1997.85        67.41 o
  10   7   6         32.58         25.28         8.33 o
  11   7   6       2523.94       2539.67       122.66 o
  12   7   6        272.69        186.25        33.76 o
  13   7   6          2.08         87.98        40.22 o
  14   7   6       1118.40        980.79       132.13 o
  15   7   6         20.67         93.12        62.02 o
  16   7   6        571.00        524.10        85.63 o
  17   7   6        529.96        452.15       100.18 o
  18   7   6        538.64        320.45        57.81 o
 -19   8   6          6.04        -12.16        34.71 o
 -18   8   6       2505.99       2462.50       175.32 o
 -17   8   6        965.79       1045.27        93.32 o
 -16   8   6       3170.68       3504.54       252.76 o
 -15   8   6       2501.32       2368.62       156.45 o
 -14   8   6        443.53        472.08        51.97 o
 -13   8   6        439.04        371.69        42.69 o
 -12   8   6        158.68        134.66        21.45 o
 -11   8   6        472.54        452.67        51.95 o
 -10   8   6       8722.40       9234.06       182.77 o
  -9   8   6        129.07        131.41        17.19 o
  -8   8   6       9742.08       9777.36       151.93 o
  -7   8   6        891.00        973.63        63.27 o
  -6   8   6       8707.46       7833.38       164.87 o
  -5   8   6        416.22        351.15        29.16 o
  -4   8   6      13234.98      13630.22       180.57 o
  -3   8   6       7521.17       7478.76       130.50 o
  -2   8   6       5211.08       5203.67        94.35 o
  -1   8   6        957.43        999.70        37.44 o
   0   8   6      17536.70      18811.36       520.66 o
   1   8   6         37.66         71.27        15.61 o
   2   8   6      11679.96      12430.21       266.83 o
   3   8   6        190.74        269.37        22.09 o
   4   8   6       9070.65       8389.05       125.96 o
   5   8   6       2816.04       2742.17        93.47 o
   6   8   6       5218.78       4979.98       113.56 o
   7   8   6        584.37        502.37        43.71 o
   8   8   6        496.85        480.15        43.29 o
   9   8   6        226.43        201.88        23.63 o
  10   8   6         86.79         59.29        25.43 o
  11   8   6         24.18         67.44        28.31 o
  12   8   6        921.55        863.23        96.02 o
  13   8   6         80.91         65.09        26.03 o
  14   8   6       3436.40       3650.71       309.27 o
  15   8   6         15.01         95.98        39.84 o
  16   8   6        678.53        836.10       119.96 o
  17   8   6        218.01        130.74        43.33 o
 -19   9   6        150.45        151.81        39.45 o
 -18   9   6        954.70       1024.28       108.40 o
 -17   9   6       2520.39       3001.11       316.83 o
 -16   9   6       2113.61       2133.29       229.81 o
 -15   9   6       1820.38       1925.80       175.13 o
 -14   9   6       1973.64       2219.27       175.30 o
 -13   9   6       1968.32       1854.83       132.73 o
 -12   9   6        338.57        287.65        48.07 o
 -11   9   6        952.32        867.67        62.55 o
 -10   9   6      18719.39      19903.44       426.70 o
  -9   9   6       6229.48       6522.50       152.94 o
  -8   9   6        618.71        688.61        58.80 o
  -7   9   6       6401.01       6267.72       173.14 o
  -6   9   6         16.38         41.04        21.43 o
  -5   9   6       5546.91       4779.65       132.54 o
  -4   9   6      17300.35      17247.38       246.58 o
  -3   9   6      11342.09      11980.52       187.38 o
  -2   9   6      10453.13      10369.02       164.13 o
  -1   9   6       1641.07       1618.69        84.17 o
   0   9   6       1289.38       1255.05        97.75 o
   1   9   6       8643.40       8916.76       159.78 o
   2   9   6        546.85        745.82        30.30 o
   3   9   6       2803.89       2513.46       201.50 o
   4   9   6        454.43        520.30        39.66 o
   5   9   6      10734.64      10309.40       227.06 o
   6   9   6       8129.19       8101.40       124.70 o
   7   9   6       6632.51       6972.53       142.05 o
   8   9   6      13876.31      14260.28       238.01 o
   9   9   6         15.59         47.81        27.90 o
  10   9   6       1201.05       1246.21        72.23 o
  11   9   6         97.30        112.98        37.74 o
  12   9   6        543.34        541.43        68.55 o
  13   9   6       1209.80       1244.15       128.27 o
  14   9   6        307.97        306.41        47.85 o
  15   9   6       2075.32       1892.86       250.80 o
  16   9   6        305.84        239.51        61.84 o
  17   9   6        814.29        532.46       138.05 o
 -18  10   6        128.91        133.20        42.13 o
 -17  10   6       1800.78       2046.88       217.80 o
 -16  10   6         95.64        124.56        61.42 o
 -15  10   6          1.40        110.48        31.90 o
 -14  10   6       1272.75       1283.75       113.04 o
 -13  10   6       4878.45       5484.55       259.88 o
 -12  10   6        718.00        741.79        78.76 o
 -11  10   6         38.34         95.80        27.79 o
 -10  10   6       6925.46       7003.01       138.59 o
  -9  10   6      15661.19      16583.55       303.18 o
  -8  10   6        439.96        368.50        37.33 o
  -7  10   6        347.57        293.63        41.02 o
  -6  10   6       1571.74       1692.21       125.86 o
  -5  10   6         14.52         74.01        19.72 o
  -4  10   6        246.96        244.62        25.56 o
  -3  10   6       6274.63       6491.34       132.99 o
  -2  10   6      14539.18      14690.08       150.61 o
  -1  10   6       4031.83       3793.79       147.86 o
   0  10   6       3385.26       3763.96       118.39 o
   1  10   6      23902.00      26073.00       271.36 o
   2  10   6         71.16        111.70        12.21 o
   3  10   6      10299.14      10170.90       141.55 o
   4  10   6        622.54        751.79        53.32 o
   5  10   6        241.90        138.49        25.10 o
   6  10   6         50.64         59.06        10.11 o
   7  10   6          3.27         40.80        16.13 o
   8  10   6      11989.96      12254.63       563.21 o
   9  10   6       9245.07      10047.79       195.33 o
  10  10   6       1946.79       2092.40       106.65 o
  11  10   6       1348.36       1378.00       152.52 o
  12  10   6         72.21        149.93        36.66 o
  13  10   6       1574.48       1617.53       184.73 o
  14  10   6          9.79         47.81        22.11 o
  15  10   6        267.47        186.00        56.06 o
  16  10   6        272.83        199.39        64.36 o
  17  10   6        453.28        358.68        79.16 o
 -18  11   6        458.92        545.84        85.11 o
 -17  11   6          2.23         49.80        46.83 o
 -16  11   6         57.96         79.19        27.94 o
 -15  11   6          5.40         76.14        30.28 o
 -14  11   6       1381.72       1627.64       136.02 o
 -13  11   6          2.05         61.05        26.08 o
 -12  11   6          9.46         46.55        42.32 o
 -11  11   6       3417.70       3450.50       114.52 o
 -10  11   6        496.18        582.19        71.40 o
  -9  11   6       4298.27       4163.93       172.01 o
  -8  11   6       5517.38       5835.70       221.21 o
  -7  11   6       3037.33       3066.01       121.47 o
  -6  11   6         30.02         38.98        11.45 o
  -5  11   6        627.50        669.07        56.62 o
  -4  11   6       4113.49       3920.45        95.19 o
  -3  11   6        342.83        399.60        39.40 o
  -2  11   6        776.87        839.14        76.97 o
  -1  11   6        414.38        404.17        41.73 o
   0  11   6       2966.89       2733.72       104.97 o
   1  11   6          5.64         89.21        26.85 o
   2  11   6      12232.41      12873.12       157.55 o
   3  11   6       1609.68       1652.14        69.24 o
   4  11   6       5662.21       5623.36       213.60 o
   5  11   6        988.19        933.64        64.52 o
   6  11   6         64.78         64.32        12.15 o
   7  11   6        435.55        318.51        38.54 o
   8  11   6       6367.56       6450.13       177.70 o
   9  11   6        240.47        234.14        34.25 o
  10  11   6       1841.55       2159.06       122.66 o
  11  11   6        589.59        482.91        60.63 o
  12  11   6        624.92        742.46        85.20 o
  13  11   6        514.70        520.56        71.62 o
  14  11   6        677.23        754.02       119.49 o
  15  11   6        307.17        317.32        73.55 o
  16  11   6          0.07         30.61        43.77 o
 -18  12   6         16.50         -6.68        51.61 o
 -17  12   6         83.01        162.74        45.27 o
 -16  12   6        307.51        272.08        71.95 o
 -15  12   6        104.46        142.81        32.64 o
 -14  12   6         46.58        165.75        42.86 o
 -13  12   6        678.40        696.04        70.40 o
 -12  12   6       2703.27       2872.32       207.72 o
 -11  12   6        328.70        362.18        67.45 o
 -10  12   6       2239.29       2340.48       117.61 o
  -9  12   6       4892.53       5324.32       211.78 o
  -8  12   6         28.86         70.25        26.97 o
  -7  12   6       1120.13       1155.83       113.87 o
  -6  12   6       4264.11       4285.18       124.72 o
  -5  12   6        321.51        388.91        34.78 o
  -4  12   6        617.56        510.89        48.35 o
  -3  12   6        673.84        571.90        50.97 o
  -2  12   6       2456.76       2499.81        60.11 o
  -1  12   6        150.59        158.36        20.17 o
   0  12   6       9275.75       9791.85       155.50 o
   1  12   6        382.64        448.19        41.96 o
   2  12   6       6807.61       6655.53       144.57 o
   3  12   6        367.69        332.35        31.38 o
   4  12   6       1256.61        992.81        91.05 o
   5  12   6        454.63        324.30        30.41 o
   6  12   6       1518.03       1287.76        82.86 o
   7  12   6          4.96         71.63        43.60 o
   8  12   6         84.61         62.66        31.48 o
   9  12   6       3820.88       3880.98       243.04 o
  10  12   6       4265.00       3818.28       139.62 o
  11  12   6          0.83        102.64        48.30 o
  12  12   6         34.54         40.88        29.82 o
  13  12   6        118.86        161.89        54.20 o
  14  12   6          9.68        113.53        44.86 o
  15  12   6        317.68        394.01       130.22 o
  16  12   6        264.60        297.66        85.60 o
 -17  13   6          3.30        121.74        33.35 o
 -16  13   6         91.11        150.07        38.34 o
 -15  13   6         16.53         73.69        35.83 o
 -14  13   6          0.24         68.75        55.14 o
 -13  13   6       2728.37       2758.11       185.64 o
 -12  13   6       1511.69       1699.28       167.69 o
 -11  13   6       1354.88       1483.10       118.07 o
 -10  13   6       5258.75       5485.08       181.29 o
  -9  13   6         15.99         63.44        36.43 o
  -8  13   6        309.39        438.65        47.49 o
  -7  13   6        786.09        844.33        76.26 o
  -6  13   6          1.33         42.49        16.79 o
  -5  13   6       5308.87       5350.30       132.66 o
  -4  13   6         27.30         28.99        21.66 o
  -3  13   6       8432.25       8359.62       154.30 o
  -2  13   6        640.93        656.38        53.71 o
  -1  13   6      12766.58      13168.01       203.35 o
   0  13   6       3083.15       3175.02        85.09 o
   1  13   6       1810.23       1768.10        89.76 o
   2  13   6       9040.04       9271.53       141.83 o
   3  13   6        581.78        537.31        45.39 o
   4  13   6       1569.03       1401.22        77.41 o
   5  13   6       2770.44       2401.19       149.04 o
   6  13   6        168.31        165.28        34.63 o
   7  13   6       1146.64       1467.25       119.22 o
   8  13   6          0.91         39.75        57.17 o
   9  13   6      13276.92      13663.13       533.34 o
  10  13   6        405.26        443.50        57.43 o
  11  13   6        484.88        545.55        73.80 o
  12  13   6       1069.75       1223.15       148.08 o
  13  13   6        216.90        210.21        49.28 o
  14  13   6         25.61        143.80        52.17 o
  15  13   6         21.41         72.65        44.21 o
 -16  14   6        297.01        260.81        40.39 o
 -15  14   6       2113.30       2326.05       248.05 o
 -14  14   6        139.32        169.28        35.20 o
 -13  14   6        641.43        780.91        68.01 o
 -12  14   6        541.27        643.60        70.74 o
 -11  14   6        688.09        755.65        74.84 o
 -10  14   6          3.00         81.23        36.38 o
  -9  14   6        276.67        293.41        38.66 o
  -8  14   6       1384.86       1602.85       103.88 o
  -7  14   6       1344.32       1433.99        95.13 o
  -6  14   6        867.91        680.55        69.49 o
  -5  14   6        752.16        742.52        62.81 o
  -4  14   6         18.80         52.54        13.05 o
  -3  14   6       2743.46       2631.32       143.00 o
  -2  14   6        335.90        312.58        33.75 o
  -1  14   6       4338.36       4509.31        81.32 o
   0  14   6        695.15        770.87        60.46 o
   1  14   6        131.09        106.59        27.92 o
   2  14   6      11301.79      12166.04       279.91 o
   3  14   6        481.65        375.60        38.76 o
   4  14   6       8854.87       9428.25       191.04 o
   5  14   6       7552.13       8373.23       124.70 o
   6  14   6        213.78        187.56        23.32 o
   7  14   6       4427.84       4138.27       201.94 o
   8  14   6         72.43         84.01        35.15 o
   9  14   6         34.88         49.08        22.15 o
  10  14   6          2.16         46.16        44.89 o
  11  14   6        375.42        318.69        55.99 o
  12  14   6        355.32        343.40        61.85 o
  13  14   6        263.38        234.36        53.92 o
  14  14   6        569.39        536.86       116.86 o
  15  14   6         40.76         16.28        56.82 o
 -16  15   6         39.77        100.82        46.21 o
 -15  15   6        209.96        270.90        46.81 o
 -14  15   6       2670.02       2714.00       277.10 o
 -13  15   6        124.91        251.11        46.79 o
 -12  15   6        676.63        730.14        99.01 o
 -11  15   6       1664.99       1618.63       122.56 o
 -10  15   6        135.41        214.18        49.08 o
  -9  15   6        170.07        119.07        36.53 o
  -8  15   6         52.93         88.86        23.16 o
  -7  15   6        487.09        651.42        82.15 o
  -6  15   6         85.00         80.60        25.46 o
  -5  15   6       6160.94       5493.64       194.00 o
  -4  15   6       3961.05       3773.68        99.49 o
  -3  15   6        788.75        731.12        79.05 o
  -2  15   6       5048.52       5365.05       120.72 o
  -1  15   6         32.80         53.54        22.70 o
   0  15   6       6070.44       6462.93       144.57 o
   1  15   6        223.21        241.40        27.87 o
   2  15   6       5560.34       5584.29       156.76 o
   3  15   6        921.58        957.06        90.91 o
   4  15   6       1995.29       2045.61        79.18 o
   5  15   6        299.33        187.51        50.02 o
   6  15   6       4071.55       4619.55       243.20 o
   7  15   6        310.31        220.05        34.11 o
   8  15   6       1853.51       1927.95       161.68 o
   9  15   6       2109.74       2119.26       173.09 o
  10  15   6         24.15         75.46        44.88 o
  11  15   6         10.21         66.40        40.94 o
  12  15   6         69.92         92.74        44.86 o
  13  15   6         27.10         74.01        27.67 o
  14  15   6        492.07        571.11       105.54 o
 -15  16   6        473.65        464.14        59.73 o
 -14  16   6         35.56         69.05        30.12 o
 -13  16   6        248.46        339.25        50.75 o
 -12  16   6        329.19        351.92        60.55 o
 -11  16   6         13.16         52.92        36.28 o
 -10  16   6        664.83        671.94        73.04 o
  -9  16   6        669.84        626.80        73.47 o
  -8  16   6         90.65         74.35        35.03 o
  -7  16   6       1413.22       1230.44       105.97 o
  -6  16   6        255.10        288.87        44.26 o
  -5  16   6        571.40        418.41        42.79 o
  -4  16   6        477.54        416.96        39.12 o
  -3  16   6        223.95        191.17        24.95 o
  -2  16   6        462.98        367.25        38.29 o
  -1  16   6        579.94        596.29        49.81 o
   0  16   6        788.73        754.30        58.02 o
   1  16   6        663.25        570.71        50.54 o
   2  16   6         17.01         73.50        15.37 o
   3  16   6        217.52        151.76        29.55 o
   5  16   6        407.47        445.57        57.30 o
   6  16   6        371.53        425.91        51.32 o
   7  16   6         82.40        139.98        30.27 o
   8  16   6          0.99         27.32        31.06 o
   9  16   6         21.37         32.38        30.07 o
  10  16   6        648.40        717.51        82.46 o
  11  16   6        351.82        286.33        52.78 o
  12  16   6        105.55         89.80        67.52 o
  13  16   6         32.26        129.11        47.91 o
 -14  17   6        159.74        238.38        43.51 o
 -13  17   6        311.06        254.08        47.11 o
 -12  17   6          7.02        118.58        41.42 o
 -11  17   6          2.35         50.98        30.50 o
 -10  17   6         25.60         71.11        31.05 o
  -9  17   6        434.04        504.27        67.56 o
  -8  17   6       2164.57       1956.07       156.22 o
  -7  17   6       3139.05       3129.67       187.39 o
  -6  17   6       1163.37       1092.09        99.19 o
  -5  17   6         51.02         62.40        24.58 o
  -4  17   6        518.09        591.91        53.36 o
  -3  17   6        361.62        375.52        47.11 o
  -2  17   6        301.66        379.82        39.81 o
  -1  17   6         96.24         99.57        26.90 o
   0  17   6       1870.10       1878.72       104.23 o
   1  17   6         47.89         60.00        16.65 o
   2  17   6        735.05        828.92        74.00 o
   3  17   6       3833.07       4078.82       195.63 o
   4  17   6         17.27         89.74        22.28 o
   5  17   6       5302.29       5720.30       179.80 o
   6  17   6       1851.19       2108.12       196.79 o
   7  17   6         21.22         92.24        27.14 o
   8  17   6        769.56        766.07        83.89 o
   9  17   6        503.10        477.69        58.51 o
  10  17   6        250.71        200.27        37.77 o
  11  17   6         34.19         18.36        30.31 o
  12  17   6        884.81        811.60       141.60 o
  13  17   6        156.61        149.86        47.01 o
 -13  18   6         10.14         70.96        25.73 o
 -12  18   6         24.66        125.02        38.56 o
 -11  18   6        232.41        244.98        64.92 o
 -10  18   6        177.07        219.39        48.75 o
  -9  18   6        534.00        533.19        55.95 o
  -8  18   6          2.89        115.26        32.85 o
  -7  18   6        138.08        144.38        55.89 o
  -6  18   6         45.20         67.38        21.75 o
  -5  18   6       1094.18        910.19        78.46 o
  -4  18   6        765.78        747.94        88.56 o
  -3  18   6        172.11        166.19        26.50 o
  -2  18   6       1024.13       1079.01       101.03 o
  -1  18   6        454.34        385.41        38.74 o
   0  18   6        455.41        425.51        49.19 o
   1  18   6        251.25        243.79        28.32 o
   2  18   6        961.31        863.73        72.44 o
   3  18   6       1718.83       1400.88       103.43 o
   4  18   6       1315.86       1285.03       111.70 o
   5  18   6         30.86         92.70        29.70 o
   6  18   6        794.20        842.10        75.95 o
   7  18   6        177.28        183.66        31.23 o
   8  18   6        115.25        146.52        33.57 o
   9  18   6         68.68        108.13        21.90 o
  10  18   6        956.87        852.34       185.47 o
  11  18   6        224.28        251.43        80.61 o
  12  18   6         47.51        104.56        42.85 o
 -12  19   6         13.61         34.80        36.08 o
 -11  19   6        805.57        852.08        94.48 o
 -10  19   6        866.05        980.17       103.82 o
  -9  19   6        213.31        258.96        44.66 o
  -8  19   6       1909.20       1903.46       171.34 o
  -7  19   6        343.94        317.31        42.28 o
  -6  19   6         78.61         98.13        46.44 o
  -5  19   6        159.18        188.64        50.47 o
  -4  19   6        459.29        541.80        55.17 o
  -3  19   6        154.50        112.19        27.14 o
  -2  19   6        454.31        328.13        40.40 o
  -1  19   6       3524.54       3709.89       183.05 o
   0  19   6       2342.70       2642.67       129.63 o
   1  19   6         51.01         73.00        20.54 o
   2  19   6       1595.23       1745.92       147.40 o
   3  19   6        523.31        476.72        44.00 o
   4  19   6        428.03        350.62        59.39 o
   5  19   6        723.72        700.49        98.66 o
   6  19   6        187.87        187.82        31.89 o
   7  19   6        288.51        225.87        39.97 o
   8  19   6          6.65         74.56        27.42 o
   9  19   6       1263.77       1223.42       165.56 o
  10  19   6       1072.74        891.64       182.16 o
  11  19   6         21.68         95.83        52.74 o
 -11  20   6         47.78         77.39        35.60 o
 -10  20   6          7.79        108.49        38.78 o
  -9  20   6        169.09        149.35        43.99 o
  -8  20   6          8.96         81.38        61.57 o
  -7  20   6        408.92        337.92        72.06 o
  -6  20   6        459.37        448.38       107.74 o
  -5  20   6        349.93        387.22        81.54 o
  -4  20   6        136.58        110.15        36.40 o
  -3  20   6        133.04        163.31        31.54 o
  -2  20   6          5.45         62.92        31.16 o
  -1  20   6        924.69        851.84        84.45 o
   0  20   6         30.86        111.56        27.48 o
   1  20   6        582.27        535.77        49.88 o
   2  20   6        107.54         86.32        26.38 o
   3  20   6        478.02        440.65        59.00 o
   4  20   6        487.98        465.50        73.71 o
   5  20   6        664.59        652.18        83.89 o
   6  20   6        471.90        419.00        44.56 o
   7  20   6          6.90         78.43        25.44 o
   8  20   6         23.36         60.78        22.57 o
   9  20   6        704.41        580.56       106.70 o
 -10  21   6        127.25        110.17        56.37 o
  -9  21   6         22.51         37.77        37.99 o
  -8  21   6         38.96        153.71        54.15 o
  -7  21   6         79.46         73.76        31.03 o
  -6  21   6        299.75        181.63        49.67 o
  -5  21   6          2.87         70.62        39.98 o
  -4  21   6       1260.62       1221.47       122.74 o
  -3  21   6        605.63        682.71       106.23 o
  -2  21   6        621.74        661.82        64.43 o
  -1  21   6       1826.18       1811.23       162.27 o
   0  21   6         13.80        134.15        30.56 o
   1  21   6        101.45        119.31        58.46 o
   2  21   6         56.04         91.87        28.78 o
   3  21   6        397.66        270.81        40.26 o
   4  21   6        193.87        190.35        35.29 o
   5  21   6          6.52         78.61        29.09 o
   6  21   6        570.14        383.31        73.12 o
   7  21   6        349.45        369.31       116.84 o
   8  21   6        946.22        687.27        96.77 o
  -8  22   6        121.53        199.58        59.69 o
  -7  22   6         12.92         91.24        45.05 o
  -6  22   6        195.71        200.70        42.12 o
  -5  22   6        208.52        138.24        43.04 o
  -4  22   6         40.22        102.08        20.93 o
  -3  22   6         16.93         85.22        39.26 o
  -2  22   6          4.37         80.02        31.42 o
  -1  22   6        115.68        120.55        27.11 o
   0  22   6        238.85        230.58        29.80 o
   1  22   6         76.25        136.43        32.88 o
   2  22   6         82.94         77.91        32.31 o
   3  22   6          0.95         89.09        67.72 o
   4  22   6         56.07        121.36        43.60 o
   5  22   6        330.46        320.26        77.15 o
   6  22   6        216.40        210.09        42.85 o
  -5  23   6         29.20         78.59        25.18 o
  -4  23   6        185.81        168.23        37.19 o
  -3  23   6         25.59         55.17        23.33 o
  -2  23   6        618.23        569.55        72.15 o
  -1  23   6       1292.13       1428.22       149.33 o
   0  23   6        182.31        147.67        30.68 o
   1  23   6          6.75         56.61        19.45 o
   2  23   6         16.92         47.76        21.83 o
   3  23   6        409.90        275.01        62.16 o
   4  23   6        351.55        195.01        36.97 o
 -20   1   7         14.28         82.07        59.24 o
 -19   1   7        280.99        372.07        77.19 o
 -18   1   7       1248.44       1300.32       207.12 o
 -17   1   7        561.11        631.22        94.73 o
 -16   1   7       8111.17       8803.43       156.57 o
 -15   1   7        623.94        473.92        44.41 o
 -14   1   7       1331.38       1659.88        78.45 o
 -13   1   7       1051.09       1008.38        68.66 o
 -12   1   7       1465.57       1450.37       125.16 o
 -11   1   7        250.70        286.26        44.67 o
 -10   1   7         32.64         84.86        48.16 o
  -9   1   7       4941.31       4511.32       117.16 o
  -8   1   7      22593.90      24462.82       261.33 o
  -7   1   7      22094.62      24151.78       209.26 o
  -6   1   7       8396.67       6748.20        90.68 o
  -5   1   7        959.53        920.00        45.67 o
  -4   1   7      34240.04      32178.11       424.32 o
  -3   1   7        975.75       1467.53        41.28 o
  -2   1   7     125423.95     130891.88      1786.37 o
  -1   1   7        478.82        378.70        24.11 o
   0   1   7      45935.62      46458.09       454.05 o
   1   1   7      13421.44      14050.27       192.49 o
   2   1   7         53.15         56.27        13.40 o
   3   1   7      16405.55      15348.91       163.67 o
   4   1   7       6862.29       6581.47        94.77 o
   5   1   7       6223.35       6197.28        93.96 o
   6   1   7      26452.72      28199.15       289.24 o
   7   1   7       1764.77       1899.18       107.55 o
   8   1   7       9078.26       9118.49       122.92 o
   9   1   7        253.81        207.08        18.85 o
  10   1   7       2159.57       1999.55       103.21 o
  11   1   7        479.69        405.20        51.98 o
  12   1   7        695.44        633.16        93.54 o
  13   1   7       5340.35       5662.12       153.14 o
  14   1   7        905.94        970.28        94.34 o
  15   1   7        850.66        825.05       149.24 o
  16   1   7       2662.89       2919.93       469.53 o
  17   1   7        109.65        207.59        57.30 o
  18   1   7       1915.77       2264.77       313.80 o
 -20   2   7        268.05        440.58        75.89 o
 -19   2   7       3594.58       3928.31       426.85 o
 -18   2   7        651.42        675.19        64.86 o
 -17   2   7       6866.33       7563.50       277.92 o
 -16   2   7        555.52        750.57       133.46 o
 -15   2   7        810.67        950.99        86.82 o
 -14   2   7          7.82          8.11        16.61 o
 -13   2   7       6946.86       6829.31       147.93 o
 -12   2   7       1750.34       1910.57        82.61 o
 -11   2   7      14152.55      14171.54       206.68 o
 -10   2   7          7.19         53.29        10.60 o
  -9   2   7       4522.74       3802.90        83.49 o
  -8   2   7        390.65        278.78        19.70 o
  -7   2   7      69545.18      75370.89       569.47 o
  -6   2   7       4072.83       4927.11        80.78 o
  -5   2   7      14209.86      12772.04       129.89 o
  -4   2   7        856.32        801.52        27.29 o
  -3   2   7       3843.29       2933.25        39.20 o
  -2   2   7       8820.41       9795.28       105.06 o
  -1   2   7     133682.23     141848.48       714.88 o
   0   2   7       5779.92       4975.00        71.01 o
   1   2   7      26151.71      26001.96       227.21 o
   2   2   7         11.61         60.72        14.34 o
   3   2   7       7806.89       7505.83        94.49 o
   4   2   7       1299.91       1311.89        48.13 o
   5   2   7      27376.13      27478.74       250.21 o
   6   2   7          6.72         36.09        10.13 o
   7   2   7      13530.55      14230.55       183.24 o
   8   2   7       3591.23       3596.14        79.69 o
   9   2   7       3792.37       3443.34        84.27 o
  10   2   7       1639.99       1508.56       111.33 o
  11   2   7      10197.54      10634.92       255.51 o
  12   2   7       1407.15       1420.01        75.51 o
  13   2   7        427.61        471.75       124.24 o
  14   2   7         47.48         97.51        33.97 o
  15   2   7       2576.12       2427.15       221.01 o
  16   2   7        965.32       1016.91       157.92 o
  17   2   7       2453.96       2915.89       392.78 o
  18   2   7       1052.45       1183.58       167.60 o
 -20   3   7       2824.30       3064.35       320.69 o
 -19   3   7        147.67        168.21        44.12 o
 -18   3   7        719.96        837.05       297.56 o
 -17   3   7        268.86        395.98        72.02 o
 -16   3   7       1281.88       1212.73       103.31 o
 -15   3   7        102.59         66.58        19.86 o
 -14   3   7        247.72        268.47        33.03 o
 -13   3   7       4795.82       5361.35       130.49 o
 -12   3   7      10612.33      10513.24       204.10 o
 -11   3   7       4205.27       4337.59       107.00 o
 -10   3   7      17675.02      17633.65       170.24 o
  -9   3   7       1061.06       1725.13       112.14 o
  -8   3   7       9740.67       9253.16       116.60 o
  -7   3   7         21.44         36.14        17.16 o
  -6   3   7       4746.95       4493.94        70.90 o
  -5   3   7       5671.96       5292.84        77.95 o
  -4   3   7        401.30        357.86        19.03 o
  -3   3   7      27814.54      28560.49       228.93 o
  -2   3   7      37758.32      39135.71       179.94 o
  -1   3   7        588.07        776.03        34.60 o
   0   3   7      29776.28      29091.43       148.71 o
   1   3   7        627.46        472.28        27.63 o
   2   3   7      19176.17      18455.17       132.16 o
   3   3   7       8637.79       8739.11       106.56 o
   4   3   7      10617.74      10872.47        94.81 o
   5   3   7          6.41         34.94        10.38 o
   6   3   7       3777.27       3762.50        86.70 o
   7   3   7        118.42         80.79        16.39 o
   8   3   7      12574.90      12396.82       167.10 o
   9   3   7       9634.34       9321.82       134.62 o
  10   3   7      15215.17      15797.80       226.78 o
  11   3   7        342.49        241.02        28.03 o
  12   3   7       1852.81       1696.85       122.26 o
  13   3   7        115.40        106.34        31.83 o
  14   3   7        404.94        618.37       108.70 o
  15   3   7        437.75        550.32        63.71 o
  16   3   7         18.26         63.90        30.55 o
  17   3   7       1004.67       1167.16       186.29 o
  18   3   7        484.83        356.14        72.19 o
 -20   4   7         43.46         85.53        45.23 o
 -19   4   7        181.88        253.17        61.90 o
 -18   4   7        271.53        215.04        53.80 o
 -17   4   7        449.34        459.44        55.14 o
 -16   4   7         78.75         99.42        22.78 o
 -15   4   7        963.51       1119.97        79.42 o
 -14   4   7       4799.08       5045.49       223.88 o
 -13   4   7       1156.92       1320.52        91.23 o
 -12   4   7       6257.87       5810.37       223.26 o
 -11   4   7       2671.02       2788.53        88.30 o
 -10   4   7        292.06        321.02        40.41 o
  -9   4   7        120.10        272.04        23.82 o
  -8   4   7       1606.95       1864.38        60.36 o
  -7   4   7        691.75        915.85        72.58 o
  -6   4   7       7364.86       7618.92       123.71 o
  -5   4   7         37.37         54.88        17.52 o
  -4   4   7      11282.39      10981.48       142.28 o
  -3   4   7        197.19         99.60         9.85 o
  -2   4   7         73.70        127.10        13.36 o
  -1   4   7        374.41        318.16        21.40 o
   0   4   7        414.04        479.84        30.84 o
   1   4   7       8962.31       8279.01        93.63 o
   2   4   7        423.06        428.23        27.55 o
   3   4   7       2946.40       3016.94        56.87 o
   4   4   7         54.91        129.50        13.21 o
   5   4   7        156.88        188.47        16.43 o
   6   4   7       3378.67       3910.25        80.38 o
   7   4   7       1550.07       1603.21        54.89 o
   8   4   7          7.38         14.37        12.72 o
   9   4   7        949.42        881.67        53.63 o
  10   4   7       2795.31       2469.92       111.49 o
  11   4   7       7569.01       7414.85       270.31 o
  12   4   7        245.87        118.29        24.94 o
  13   4   7        246.36        240.76        36.24 o
  14   4   7        159.46        156.74        40.10 o
  15   4   7        251.93        170.91        84.38 o
  16   4   7         21.92         58.71        32.46 o
  17   4   7        131.73        264.32        73.63 o
  18   4   7        632.06        572.70       110.84 o
 -20   5   7        539.31        493.38        78.15 o
 -19   5   7        572.87        564.28        95.65 o
 -18   5   7        573.67        480.92        68.35 o
 -17   5   7       2057.33       2091.99       186.31 o
 -16   5   7         76.56         20.28        50.51 o
 -15   5   7        226.17        170.35        27.02 o
 -14   5   7         54.79         63.16        21.37 o
 -13   5   7         32.67         68.50        32.98 o
 -12   5   7       7688.03       7628.58       145.38 o
 -11   5   7        416.53        471.95        37.65 o
 -10   5   7      14952.18      15647.32       170.70 o
  -9   5   7       5004.61       4827.10       113.60 o
  -8   5   7       2959.08       3121.60        93.52 o
  -7   5   7       3521.71       3125.77        84.85 o
  -6   5   7         77.69         56.72        11.30 o
  -5   5   7       3868.91       4192.51        89.57 o
  -4   5   7        816.81        728.76        48.69 o
  -3   5   7      39505.12      39579.68       404.49 o
  -2   5   7       5061.42       4418.78        85.15 o
  -1   5   7       3009.36       3223.96        75.03 o
   0   5   7      12514.30      11751.41       133.50 o
   1   5   7        335.75        218.26        20.35 o
   2   5   7      14568.40      14323.88       173.87 o
   3   5   7      28775.77      30847.71       219.74 o
   4   5   7        608.31        755.24        46.49 o
   5   5   7      11347.96      13046.63       176.25 o
   6   5   7        544.76        492.59        35.68 o
   7   5   7       1647.24       1683.42        61.24 o
   8   5   7         95.63        117.76        11.99 o
   9   5   7       2995.24       2818.11        90.01 o
  10   5   7      11622.78      11759.06       175.69 o
  11   5   7        121.39        119.70        25.89 o
  12   5   7       4343.01       4798.55       178.36 o
  13   5   7        246.66        178.34        37.27 o
  14   5   7       1293.23       1445.52       157.72 o
  15   5   7        111.69        106.99        33.42 o
  16   5   7        507.49        424.51        63.18 o
  17   5   7         54.48        130.95        34.72 o
  18   5   7         34.33         90.38        61.11 o
 -20   6   7         74.81         83.83        33.90 o
 -19   6   7       1391.80       1414.95       139.32 o
 -18   6   7          5.32        119.27        56.58 o
 -17   6   7       1125.66       1063.39       108.40 o
 -16   6   7        146.75         67.16        55.62 o
 -15   6   7       2103.70       2163.52       179.42 o
 -14   6   7        217.47        152.79        21.74 o
 -13   6   7       2150.76       2479.54        82.61 o
 -12   6   7        473.70        500.96        42.81 o
 -11   6   7      13096.07      13542.97       238.74 o
 -10   6   7         20.87         52.60        11.08 o
  -9   6   7      17499.38      17586.73       249.91 o
  -8   6   7         82.39         84.05        14.95 o
  -7   6   7       8310.12       8284.27       135.10 o
  -6   6   7        410.09        320.76        25.92 o
  -5   6   7       3885.23       3939.95       104.11 o
  -4   6   7       8344.60       8814.53       165.22 o
  -3   6   7        116.79         54.07         9.49 o
  -2   6   7       7369.21       6407.62       122.19 o
  -1   6   7      12665.16      12117.64       137.41 o
   0   6   7      10636.38      10569.34       144.81 o
   1   6   7      18434.13      18409.97       258.36 o
   2   6   7       2324.02       2194.60       107.94 o
   3   6   7       1480.94       1179.01        45.15 o
   4   6   7      12563.86      14360.74       176.90 o
   5   6   7        803.04        694.27        43.18 o
   6   6   7       1553.19       1445.46        60.15 o
   7   6   7       2882.42       2772.41        51.50 o
   8   6   7       8834.22       8960.41       169.20 o
   9   6   7      11204.42      11457.25       167.42 o
  10   6   7       1492.76       1167.09        81.63 o
  11   6   7       8432.24       9259.35       216.03 o
  12   6   7       1407.97       1515.70       140.03 o
  13   6   7         17.32         36.58        29.67 o
  14   6   7          1.45         56.03        44.68 o
  15   6   7        568.27        584.82        65.59 o
  16   6   7        536.83        481.66        60.81 o
  17   6   7        609.71        483.55        74.59 o
  18   6   7        737.39        523.84       110.28 o
 -19   7   7        451.05        399.41        61.73 o
 -18   7   7       2855.86       2887.40       300.90 o
 -17   7   7       1027.19        958.01        94.41 o
 -16   7   7       5799.74       6194.07       159.04 o
 -15   7   7        618.93        675.91        58.44 o
 -14   7   7       1675.96       1842.51       119.67 o
 -13   7   7       1212.49       1188.01        80.42 o
 -12   7   7       1588.00       1361.18        95.43 o
 -11   7   7         67.94         52.33        30.40 o
 -10   7   7       5346.94       5206.57       102.14 o
  -9   7   7       3346.86       3248.79       104.11 o
  -8   7   7       6181.75       6275.96       161.55 o
  -7   7   7       4608.94       4289.66       184.66 o
  -6   7   7       8081.76       7131.81       150.63 o
  -5   7   7       8866.54       9909.08       155.40 o
  -4   7   7      36423.86      36837.44       414.04 o
  -3   7   7      12123.80      12721.97       146.37 o
  -2   7   7      10457.40      10858.40       140.73 o
  -1   7   7       6727.51       7067.52       198.56 o
   0   7   7       3385.64       3017.99       111.94 o
   1   7   7      23160.29      24608.38       238.04 o
   2   7   7      11879.77      12000.86       234.26 o
   3   7   7      18629.80      18630.35       239.37 o
   4   7   7      13992.59      13343.08       167.80 o
   5   7   7       3407.13       3173.20        98.20 o
   6   7   7       8231.66       8003.11       123.10 o
   7   7   7        538.88        451.48        32.12 o
   8   7   7       7970.23       7808.12       109.82 o
   9   7   7        268.28        228.02        28.24 o
  10   7   7        756.75        716.39        71.42 o
  11   7   7       2200.07       2313.68       174.18 o
  12   7   7        710.21        656.29        66.40 o
  13   7   7        771.59        746.96       161.89 o
  14   7   7       3384.47       3396.05       314.49 o
  15   7   7        482.14        396.84        56.58 o
  16   7   7       4358.08       4744.35      1496.96 o
  17   7   7         41.34         54.00        26.37 o
 -19   8   7        139.61        122.87        30.81 o
 -18   8   7        118.12        129.34        50.17 o
 -17   8   7       2745.70       2999.36       363.77 o
 -16   8   7       1438.84       1409.47       104.50 o
 -15   8   7       5942.43       6472.58       280.36 o
 -14   8   7       1490.00       1518.50        98.68 o
 -13   8   7        721.66        671.70        60.01 o
 -12   8   7        147.35        118.15        27.19 o
 -11   8   7       3520.23       3319.40       163.72 o
 -10   8   7       2111.25       1868.98       116.31 o
  -9   8   7        379.30        340.35        33.03 o
  -8   8   7       8402.02       8831.90       146.88 o
  -7   8   7       6050.69       6099.75       149.22 o
  -6   8   7        201.43        419.03        37.81 o
  -5   8   7       3688.21       3082.90       106.83 o
  -4   8   7        348.47        304.55        25.87 o
  -3   8   7      40206.78      43262.62       395.20 o
  -2   8   7       1387.14       1605.79        81.34 o
  -1   8   7       4629.33       4645.01       101.34 o
   0   8   7        184.44        160.52        14.22 o
   1   8   7        277.38        344.78        44.92 o
   2   8   7      10223.43      10025.11       266.51 o
   3   8   7       7475.60       7128.95       148.06 o
   4   8   7       8245.93       7904.20       140.26 o
   5   8   7       5300.47       4832.02       111.98 o
   6   8   7        770.08        610.40        42.83 o
   7   8   7       4569.65       4472.92       132.45 o
   8   8   7        205.22        146.79        13.98 o
   9   8   7       1300.45       1332.61        79.15 o
  10   8   7          7.06         25.47        17.36 o
  11   8   7         89.29        103.99        17.14 o
  12   8   7        259.66        252.13        48.11 o
  13   8   7        216.74        194.54        33.94 o
  14   8   7        478.54        525.81        58.04 o
  15   8   7       2183.36       2107.97       236.11 o
  16   8   7          4.00         19.76        26.05 o
  17   8   7        652.26        449.73       175.25 o
 -19   9   7         64.01         22.83        50.72 o
 -18   9   7         82.32         84.46       130.18 o
 -17   9   7        246.34        240.76        47.94 o
 -16   9   7          9.49        106.08        28.44 o
 -15   9   7        257.79        309.87        49.26 o
 -14   9   7         72.85         89.68        24.60 o
 -13   9   7          6.95         34.52        25.99 o
 -12   9   7        371.08        361.35        41.40 o
 -11   9   7        757.43        766.81        70.48 o
 -10   9   7       7143.66       6992.57       216.34 o
  -9   9   7         14.06         17.15        18.75 o
  -8   9   7        816.99        953.38        72.00 o
  -7   9   7       4693.29       4619.62       149.31 o
  -6   9   7       1408.46       1551.44        85.77 o
  -5   9   7         21.88         43.05        15.95 o
  -4   9   7        149.69        210.66        29.54 o
  -3   9   7         31.46         54.68        14.73 o
  -2   9   7        727.22        668.40        35.00 o
  -1   9   7        237.92        184.35        34.74 o
   0   9   7        830.66        896.63        51.96 o
   1   9   7        414.65        519.23        39.59 o
   2   9   7       2633.38       2984.41       164.36 o
   3   9   7        673.13        664.64        50.74 o
   4   9   7        912.23       1033.96        71.72 o
   5   9   7         76.11         43.53        27.71 o
   6   9   7        416.07        365.53        35.76 o
   7   9   7        931.61        866.72        59.30 o
   8   9   7         75.94         92.94        22.61 o
   9   9   7       1440.39       1561.88        97.42 o
  10   9   7        116.56        142.19        24.33 o
  11   9   7        549.17        623.81        65.67 o
  12   9   7        137.06        117.88        30.60 o
  13   9   7        357.79        317.85        43.72 o
  14   9   7         42.30         74.05        39.28 o
  15   9   7        107.58        138.90        41.70 o
  16   9   7         12.12         55.14        35.20 o
  17   9   7        147.32        240.33        78.51 o
 -18  10   7        299.49        359.11        82.66 o
 -17  10   7        705.55        745.66        95.59 o
 -16  10   7         24.22         88.90        27.71 o
 -15  10   7       2451.69       2972.77       259.23 o
 -14  10   7          2.70         42.43        54.99 o
 -13  10   7       3922.60       3842.44       241.28 o
 -12  10   7        291.46        388.45        40.89 o
 -11  10   7       1060.86       1148.86        87.42 o
 -10  10   7        864.53        893.57        62.77 o
  -9  10   7         32.52         62.76        24.67 o
  -8  10   7       3054.20       2995.46       190.74 o
  -7  10   7       3346.40       2855.52       190.18 o
  -6  10   7       4726.34       5121.25       184.70 o
  -5  10   7      11405.03      11181.51       300.09 o
  -4  10   7        269.97        273.40        31.26 o
  -3  10   7       3613.30       3423.35       137.12 o
  -2  10   7        569.79        480.16        56.05 o
  -1  10   7       4528.50       5133.79       170.32 o
   0  10   7        598.03        575.30        45.57 o
   1  10   7         64.12        107.47        25.19 o
   2  10   7       2682.43       2802.08       159.36 o
   3  10   7        365.56        423.54        38.21 o
   4  10   7         56.73         42.73        10.01 o
   5  10   7        813.69        681.62        59.91 o
   6  10   7        152.09        157.03        18.79 o
   7  10   7       8551.53       8892.15       201.56 o
   8  10   7        467.05        493.68        53.70 o
   9  10   7         93.53         81.11        28.60 o
  10  10   7       1444.07       1295.38        76.47 o
  11  10   7       1225.64       1193.35       108.79 o
  12  10   7       1110.65        807.38        99.98 o
  13  10   7        205.24        142.60        40.76 o
  14  10   7       1329.86       1270.86       195.95 o
  15  10   7       1563.13       1709.97       354.15 o
  16  10   7        102.67        119.78        61.90 o
 -18  11   7        398.80        262.52        58.74 o
 -17  11   7         16.68        103.77        38.02 o
 -16  11   7        841.45        813.75       100.58 o
 -15  11   7          1.61         38.33        48.59 o
 -14  11   7         61.10         73.64        24.77 o
 -13  11   7        425.54        407.87        59.61 o
 -12  11   7       1407.24       1617.54       165.52 o
 -11  11   7       1717.68       1813.28       111.63 o
 -10  11   7       5605.27       5624.24       105.97 o
  -9  11   7         75.20         75.59        33.75 o
  -8  11   7       5377.92       5086.44       213.67 o
  -7  11   7        943.77       1071.57        92.30 o
  -6  11   7       4766.49       5058.57       237.23 o
  -5  11   7       2926.06       3033.06       153.14 o
  -4  11   7        173.79         84.42        14.38 o
  -3  11   7       3816.29       3877.86        87.33 o
  -2  11   7      16041.07      17297.14       178.47 o
  -1  11   7       1151.43       1132.06        75.63 o
   0  11   7      17701.41      18268.57       212.07 o
   1  11   7        506.58        329.91        32.09 o
   2  11   7       8223.78       8350.13       172.70 o
   3  11   7         93.95        102.51        23.87 o
   4  11   7       2730.29       2383.91       120.12 o
   5  11   7         77.87         49.46        27.30 o
   6  11   7       1808.76       1644.13        96.64 o
   7  11   7       1439.16       1285.35       122.90 o
   8  11   7       3515.24       4019.41       203.11 o
   9  11   7         15.22         51.24        22.59 o
  10  11   7       2131.90       2203.91       171.62 o
  11  11   7        698.02        745.97        98.72 o
  12  11   7       1105.14       1150.73       104.95 o
  13  11   7         25.43         51.65        50.36 o
  14  11   7        638.40        576.19       125.54 o
  15  11   7        112.97         75.53        84.52 o
  16  11   7        281.04        289.53        73.54 o
 -17  12   7        257.05        198.04        53.99 o
 -16  12   7         61.72        113.90        34.66 o
 -15  12   7        187.13        222.79        64.75 o
 -14  12   7       1733.42       2066.75       134.19 o
 -13  12   7        687.71        776.37        81.31 o
 -12  12   7        387.26        372.46        54.96 o
 -11  12   7       1164.32       1221.59        85.32 o
 -10  12   7       1663.99       1713.83       102.46 o
  -9  12   7       4438.36       4696.83       116.75 o
  -8  12   7       1444.58       1566.54       110.56 o
  -7  12   7       1278.87       1256.61        88.79 o
  -6  12   7       1873.74       2099.16       113.94 o
  -5  12   7         76.65         60.79        15.28 o
  -4  12   7       7692.07       7959.51       133.32 o
  -3  12   7       4897.69       5045.41       107.72 o
  -2  12   7       2654.96       2525.51        66.50 o
  -1  12   7      13451.90      13891.60       186.16 o
   0  12   7       1733.65       1636.58        73.18 o
   1  12   7      12403.58      12681.35       154.16 o
   2  12   7        953.02        829.86        57.92 o
   3  12   7       1676.14       1735.58       162.13 o
   4  12   7       1006.90        813.18        72.65 o
   5  12   7       3213.02       2790.80       268.97 o
   6  12   7       2517.48       2133.47       182.06 o
   7  12   7       2981.84       3167.67       129.74 o
   8  12   7         32.08         98.55        28.91 o
   9  12   7       4226.43       3928.07       181.46 o
  10  12   7        331.80        309.79        54.47 o
  11  12   7       1537.87       1789.76       182.81 o
  12  12   7          2.35         87.14        33.00 o
  13  12   7        269.76        252.35        65.03 o
  14  12   7         39.22         75.16       117.63 o
  15  12   7        783.77        805.99       134.27 o
 -17  13   7        278.07        289.46        69.67 o
 -16  13   7        229.60        218.48        36.51 o
 -15  13   7        407.04        411.75        46.58 o
 -14  13   7        613.71        615.66        62.01 o
 -13  13   7        156.00        208.96        41.54 o
 -12  13   7         52.54         99.36        27.63 o
 -11  13   7          2.94         68.01        27.03 o
 -10  13   7        123.46        131.07        47.99 o
  -9  13   7        483.69        544.15        56.58 o
  -8  13   7         18.80         43.34        19.41 o
  -7  13   7        925.12        984.81        80.63 o
  -6  13   7        203.78        190.27        30.65 o
  -5  13   7       1079.34       1316.24       110.69 o
  -4  13   7       1996.74       1871.15       123.43 o
  -3  13   7        198.56        245.86        29.83 o
  -2  13   7        843.91        908.01        71.20 o
  -1  13   7        598.46        672.82        51.89 o
   0  13   7       2219.12       2047.94        55.91 o
   1  13   7       1929.24       2039.92        72.77 o
   2  13   7        217.63        275.28        61.61 o
   3  13   7       1290.93       1275.65        98.83 o
   4  13   7         83.03         43.73        12.01 o
   5  13   7        174.78        119.28        28.77 o
   6  13   7       2931.25       3309.17       127.54 o
   7  13   7       1628.96       1554.44       147.89 o
   8  13   7        455.69        555.99        57.42 o
   9  13   7         33.84         63.50        30.51 o
  10  13   7        579.98        519.16        66.46 o
  11  13   7         25.63         66.51        36.45 o
  12  13   7          4.43         38.92        41.88 o
  13  13   7        521.67        594.94        83.14 o
  14  13   7        362.32        182.46        53.24 o
  15  13   7         35.12        100.23        55.82 o
 -16  14   7        599.66        443.70        58.45 o
 -15  14   7        318.94        282.27        43.48 o
 -14  14   7        566.87        627.48        96.52 o
 -13  14   7        631.73        592.39        58.33 o
 -12  14   7        152.09        104.63        31.49 o
 -11  14   7       1635.47       1694.23       127.58 o
 -10  14   7        340.82        317.39        39.39 o
  -9  14   7        596.74        643.99        63.28 o
  -8  14   7        800.59        878.08        71.37 o
  -7  14   7          5.61         38.74        36.58 o
  -6  14   7        927.11        857.59        72.59 o
  -5  14   7        232.58        184.24        25.19 o
  -4  14   7        872.11        793.53        65.01 o
  -3  14   7         26.79         59.84        19.25 o
  -2  14   7       2308.19       2302.91        99.32 o
  -1  14   7       1155.29       1124.97        77.38 o
   0  14   7        165.26        156.97        19.45 o
   1  14   7       2664.56       2482.39        93.48 o
   2  14   7       2490.02       2314.28       118.90 o
   3  14   7       1500.53       1252.54       146.32 o
   4  14   7          4.17         85.33        23.29 o
   5  14   7         91.83         74.89        20.54 o
   6  14   7       1650.78       1628.86        98.60 o
   7  14   7          1.61          2.00        25.09 o
   8  14   7       1372.70       1585.84       121.30 o
   9  14   7       2409.28       2267.85       135.86 o
  10  14   7       1220.26       1351.28       141.70 o
  11  14   7        619.70        881.84       111.11 o
  12  14   7          2.61         81.47        47.43 o
  13  14   7          3.44         83.14        42.50 o
  14  14   7          1.23         62.14        32.59 o
 -16  15   7        899.13        825.26        91.15 o
 -15  15   7         24.70        104.01        29.75 o
 -14  15   7        870.55        954.92        95.86 o
 -13  15   7         25.49         62.16        33.32 o
 -12  15   7        752.97        839.92        75.54 o
 -11  15   7        118.84        183.28        41.30 o
 -10  15   7         50.95         64.67        31.68 o
  -9  15   7        346.45        331.84        39.38 o
  -8  15   7          4.54         83.28        34.19 o
  -7  15   7        215.00        238.74        37.60 o
  -6  15   7       5054.55       5215.48       190.40 o
  -5  15   7        705.69        658.34        53.88 o
  -4  15   7       2160.76       2086.78        91.15 o
  -3  15   7          8.63         49.05        17.18 o
  -2  15   7        343.07        308.13        37.42 o
  -1  15   7         62.28        103.96        19.23 o
   0  15   7       3615.76       3574.34       133.55 o
   1  15   7       2486.97       2525.33        95.57 o
   2  15   7          9.55         14.68         9.21 o
   3  15   7       4353.76       3970.44       213.29 o
   4  15   7       2415.04       2467.94       198.90 o
   5  15   7        277.04        261.14        45.35 o
   6  15   7        355.57        360.09        69.47 o
   7  15   7         11.50         58.44        29.11 o
   8  15   7       2031.51       2084.06       182.29 o
   9  15   7         28.05        121.11        43.95 o
  10  15   7        640.99        649.71        81.36 o
  11  15   7        585.12        506.43        80.23 o
  12  15   7         60.82         89.02        34.69 o
  13  15   7        422.09        276.78        85.67 o
  14  15   7         26.72        129.19        59.49 o
 -15  16   7        312.89        244.82        40.08 o
 -14  16   7         30.75         68.80        25.37 o
 -13  16   7        900.12        884.96        87.73 o
 -12  16   7        668.76        730.88        76.63 o
 -11  16   7        357.38        357.53        53.09 o
 -10  16   7         48.09        104.27        30.89 o
  -9  16   7        327.72        253.95        47.12 o
  -8  16   7       5358.87       5931.54       248.90 o
  -7  16   7       3097.02       2896.39       144.98 o
  -6  16   7         78.37        147.95        22.72 o
  -5  16   7       3688.19       3792.97       160.70 o
  -4  16   7       1215.50       1260.85       155.79 o
  -3  16   7        550.88        599.06        51.06 o
  -2  16   7       1469.89       1471.00        91.90 o
  -1  16   7         87.10        103.00        18.12 o
   0  16   7         49.36         70.41        21.83 o
   1  16   7        154.80        124.09        18.30 o
   2  16   7       3914.06       4318.34       102.65 o
   3  16   7       1345.34       1472.07       112.45 o
   4  16   7       2079.51       2526.47       179.58 o
   5  16   7       4875.39       5139.88       244.73 o
   6  16   7        149.95        171.47        32.97 o
   7  16   7       1409.45       1554.06       121.51 o
   8  16   7       1278.34       1291.02       115.18 o
   9  16   7          3.80         51.58        38.98 o
  10  16   7          1.62          9.56        29.37 o
  11  16   7         55.55        209.71        94.20 o
  12  16   7        589.55        482.26       185.31 o
  13  16   7         25.07         61.51        73.22 o
 -14  17   7         45.74        145.24        64.73 o
 -13  17   7         45.28        108.29        35.39 o
 -12  17   7          3.56        133.80        38.31 o
 -11  17   7        347.25        379.25        52.40 o
 -10  17   7         43.68        116.90        26.77 o
  -9  17   7        196.57        235.32        36.98 o
  -8  17   7       1324.78       1241.52       131.65 o
  -7  17   7          1.58         53.31        31.98 o
  -6  17   7        536.23        574.50        60.52 o
  -5  17   7        365.10        370.59        39.89 o
  -4  17   7       2191.88       2044.26       113.96 o
  -3  17   7       1568.03       1621.80       133.67 o
  -2  17   7        712.47        669.26        51.65 o
  -1  17   7         99.04        133.55        21.15 o
   0  17   7        700.42        697.29        59.80 o
   1  17   7          0.81         57.89        19.75 o
   2  17   7       2011.26       2075.19       138.59 o
   3  17   7        613.04        477.24        57.21 o
   4  17   7        447.06        384.34        43.70 o
   5  17   7         73.88         54.97        26.10 o
   6  17   7         41.67         97.69        29.27 o
   7  17   7        164.64        252.30        33.89 o
   8  17   7        190.19        206.53        37.61 o
   9  17   7       1786.15       1590.36       190.97 o
  10  17   7         62.01         76.16        26.66 o
  11  17   7         13.73         48.31        35.33 o
  12  17   7         23.91        138.76        52.49 o
 -13  18   7        114.69        134.68        48.54 o
 -12  18   7        749.86        673.48        86.95 o
 -11  18   7        121.21        232.18        47.13 o
 -10  18   7       1320.29       1504.20       124.07 o
  -9  18   7       1368.97       1359.77       152.76 o
  -8  18   7        492.41        559.79       101.59 o
  -7  18   7        235.63        168.42        34.20 o
  -6  18   7        787.99        804.52        80.92 o
  -5  18   7       1920.14       1850.14       126.80 o
  -4  18   7        294.28        212.14        30.00 o
  -3  18   7       1602.53       1587.47       135.32 o
  -2  18   7       1877.88       2039.00       142.31 o
  -1  18   7       1362.69       1332.44        90.45 o
   0  18   7        302.45        283.43        31.13 o
   1  18   7       3143.29       3208.53       162.22 o
   2  18   7        243.59        226.74        31.29 o
   3  18   7          0.27         72.19        24.92 o
   4  18   7       3373.60       3619.26       188.39 o
   5  18   7       1241.13       1290.22       141.81 o
   6  18   7          0.54         49.41        33.38 o
   7  18   7          6.64         64.09        27.09 o
   8  18   7        909.61        917.89        95.91 o
   9  18   7        547.10        682.81        81.75 o
  10  18   7        269.10        166.81        38.53 o
  11  18   7         32.29         26.49        41.45 o
 -12  19   7         33.74         23.72        42.74 o
 -11  19   7        457.26        492.91        56.91 o
 -10  19   7         26.83         49.38        28.55 o
  -9  19   7         90.14         95.39        34.51 o
  -8  19   7        115.65         70.88        29.20 o
  -7  19   7        635.29        516.92        64.32 o
  -6  19   7        650.35        632.11        63.91 o
  -5  19   7          7.29        105.39        28.33 o
  -4  19   7        188.54        183.68        32.07 o
  -3  19   7         26.17        105.90        28.36 o
  -2  19   7         17.67         36.28        31.18 o
  -1  19   7        118.25        194.66        36.92 o
   0  19   7         10.75        103.65        25.36 o
   1  19   7        103.23        198.02        49.74 o
   2  19   7        423.91        395.68        44.98 o
   3  19   7        601.85        547.61        73.51 o
   4  19   7        307.82        296.95        59.86 o
   5  19   7        481.74        358.95        48.53 o
   6  19   7        281.26        286.04        37.50 o
   7  19   7         28.52         79.32        25.55 o
   8  19   7          3.00         89.05        25.31 o
   9  19   7         76.38         39.76        34.56 o
  10  19   7         32.18        101.30        41.17 o
 -11  20   7        283.17        206.18        50.71 o
 -10  20   7         73.90        151.51        50.28 o
  -9  20   7        856.51        874.14       112.43 o
  -8  20   7         80.57         58.17        47.06 o
  -7  20   7         35.74         70.41        26.18 o
  -6  20   7        445.25        379.25        64.30 o
  -5  20   7        294.31        191.89        37.73 o
  -4  20   7        494.49        513.15        56.71 o
  -3  20   7        277.19        238.96        33.50 o
  -2  20   7       2930.16       3077.25       187.50 o
  -1  20   7       2029.77       1980.49       176.32 o
   0  20   7         17.54         57.69        29.30 o
   1  20   7       1380.67       1540.44       132.68 o
   2  20   7         80.67        123.88        26.51 o
   3  20   7        148.76        177.70        27.88 o
   4  20   7        347.65        253.87        38.91 o
   5  20   7         21.04         77.18        25.18 o
   6  20   7          7.51         70.85        30.45 o
   7  20   7        718.16        825.74        79.35 o
   8  20   7        947.57        918.87       142.32 o
   9  20   7        901.32        690.97       156.35 o
  -9  21   7          9.57          2.96        51.99 o
  -8  21   7         51.64        215.18        53.11 o
  -7  21   7         55.24         80.11        43.99 o
  -6  21   7         46.91        129.83        35.56 o
  -5  21   7         39.55         85.28        37.30 o
  -4  21   7         80.39        126.80        32.58 o
  -3  21   7        368.52        341.71        62.30 o
  -2  21   7         71.69         84.13        37.87 o
  -1  21   7        174.95        165.45        34.95 o
   0  21   7        524.39        484.40        47.56 o
   1  21   7        298.22        318.08        51.43 o
   2  21   7        523.21        441.54        53.52 o
   3  21   7        276.71        281.24        61.58 o
   4  21   7        282.17        164.82        61.78 o
   5  21   7        293.92        345.98        50.00 o
   6  21   7         10.56         61.54        27.61 o
   7  21   7         79.99         61.89        32.31 o
  -8  22   7        214.77        210.75        59.60 o
  -7  22   7         16.38         92.44        35.07 o
  -6  22   7        231.39        314.07        71.46 o
  -5  22   7        111.90        145.67        78.14 o
  -4  22   7         29.10         78.44        36.76 o
  -3  22   7        802.55        655.16        65.06 o
  -2  22   7        468.56        432.39        62.63 o
  -1  22   7        170.14        158.30        29.82 o
   0  22   7          6.80         54.41        19.23 o
   1  22   7        303.87        324.30        37.62 o
   2  22   7         85.88         98.52        25.07 o
   3  22   7          1.21        102.55        32.47 o
   4  22   7        564.03        571.81        84.57 o
   5  22   7        435.81        404.88        73.96 o
   6  22   7        219.57        150.72        37.87 o
  -5  23   7         25.52         28.60        26.94 o
  -4  23   7         43.78         61.61        30.22 o
  -3  23   7         26.18         73.88        25.23 o
  -2  23   7         27.45        104.17        28.49 o
  -1  23   7        146.08        121.98        26.51 o
   0  23   7         90.11        123.52        31.88 o
   1  23   7         33.35         76.98        36.67 o
   2  23   7         33.73        132.86        30.48 o
   3  23   7         51.60         80.13        28.61 o
 -20   0   8          0.78        289.77       140.36 o
 -19   0   8        690.43        684.02       130.61 o
 -18   0   8         12.76         45.04        30.97 o
 -17   0   8       1975.27       2245.50       244.05 o
 -16   0   8        311.07        321.08        70.17 o
 -15   0   8       5649.68       6187.39       207.98 o
 -14   0   8       2562.92       2770.89       183.61 o
 -13   0   8       3380.19       3596.30       223.31 o
 -12   0   8       1315.64       1249.41       149.18 o
 -11   0   8        231.21        371.51        38.49 o
 -10   0   8       2129.40       2382.58       167.06 o
  -9   0   8      17702.59      18450.06       250.96 o
  -8   0   8        162.23        275.83        35.41 o
  -7   0   8      70057.16      74743.01      1503.54 o
  -6   0   8        113.28        207.99        23.44 o
  -5   0   8      48505.66      50359.30       771.63 o
  -4   0   8      13993.66      12402.95       130.55 o
  -3   0   8      25346.24      23277.06       328.05 o
  -2   0   8      12970.38      11228.63       154.82 o
  -1   0   8      83737.09      84712.88      2578.36 o
   0   0   8      17234.85      17139.99       304.98 o
   1   0   8      59008.35      59083.54       726.48 o
   2   0   8       7448.96       7146.89       187.28 o
   3   0   8      37587.55      38732.97       776.40 o
   4   0   8         76.15         31.57        15.99 o
   5   0   8      45428.41      45146.94       980.13 o
   6   0   8      11686.59      11955.50       279.03 o
   7   0   8      17475.23      18113.29       271.44 o
   8   0   8       2189.15       2290.07        89.01 o
   9   0   8       5320.32       5366.79       166.53 o
  10   0   8        189.63        215.59        49.60 o
  11   0   8       6543.51       6243.21       154.76 o
  12   0   8        831.65        740.19       100.48 o
  13   0   8       2764.91       2839.15       243.93 o
  14   0   8        220.58        183.25        42.34 o
  15   0   8       7833.18       9654.62      5155.94 o
  16   0   8        840.81        793.35       155.16 o
  17   0   8       2527.91       2445.83       516.97 o
  18   0   8        248.41        438.62        96.99 o
 -20   1   8        466.18        390.91       110.81 o
 -19   1   8         14.07        157.57        49.63 o
 -18   1   8       1889.41       1776.27       161.17 o
 -17   1   8       1115.50       1208.98        91.26 o
 -16   1   8         29.46         84.33        43.23 o
 -15   1   8         45.04         28.54        22.94 o
 -14   1   8       1620.19       1622.21       120.44 o
 -13   1   8         81.61         90.34        21.07 o
 -12   1   8       5779.55       5783.16       104.13 o
 -11   1   8       1175.52       1357.42        85.36 o
 -10   1   8       2780.46       2747.07        80.18 o
  -9   1   8          2.66         67.06        15.64 o
  -8   1   8      14479.25      15095.35       201.31 o
  -7   1   8      14764.89      14389.03       290.73 o
  -6   1   8      27200.04      26865.27       191.78 o
  -5   1   8       2348.16       2598.46        55.17 o
  -4   1   8        121.07        111.88        10.00 o
  -3   1   8        753.32       1009.25        43.08 o
  -2   1   8      17913.54      17975.22       207.81 o
  -1   1   8       2083.94       1871.67        69.71 o
   0   1   8      57894.15      59421.83       658.88 o
   1   1   8       3285.04       2894.39        83.37 o
   2   1   8      10899.17       9793.66       138.13 o
   3   1   8        942.40        933.09        46.10 o
   4   1   8       8066.12       7197.99       100.56 o
   5   1   8        154.16        164.06        19.20 o
   6   1   8       3293.92       3234.57        72.97 o
   7   1   8        874.90        671.32        55.55 o
   8   1   8       6472.96       6524.13       129.55 o
   9   1   8        832.90        787.71        52.30 o
  10   1   8        704.74        634.75        40.43 o
  11   1   8       2450.03       2432.45        76.20 o
  12   1   8       4785.48       4833.21       188.32 o
  13   1   8         77.28         48.21        21.07 o
  14   1   8       3215.71       2899.62       325.76 o
  15   1   8          6.56         38.95        85.75 o
  16   1   8       1639.35       2051.22       230.22 o
  17   1   8        140.91        177.36        62.06 o
  18   1   8        709.21        591.53       173.48 o
 -20   2   8         96.17         48.15        54.22 o
 -19   2   8          7.43        130.32        42.17 o
 -18   2   8         55.16        145.79       121.46 o
 -17   2   8        821.50        837.60        86.74 o
 -16   2   8          1.51         78.62        28.66 o
 -15   2   8       1780.96       1703.33        88.67 o
 -14   2   8        165.40        176.74        25.37 o
 -13   2   8         26.99         87.45        38.25 o
 -12   2   8        995.49       1046.77       107.75 o
 -11   2   8       2034.28       1938.89       104.29 o
 -10   2   8        132.12        117.71        29.99 o
  -9   2   8       6530.05       6616.30       130.74 o
  -8   2   8       1267.04       1239.78        61.13 o
  -7   2   8        844.65        855.73        49.79 o
  -6   2   8       3896.42       3859.17        70.98 o
  -5   2   8       2545.31       2381.11        68.21 o
  -4   2   8       6871.05       6345.78        81.28 o
  -3   2   8         71.16         57.34         8.55 o
  -2   2   8       4183.26       4214.50        57.81 o
  -1   2   8        701.90        734.93        38.20 o
   0   2   8       6728.37       6782.01        86.24 o
   1   2   8       1340.80       1223.95        54.24 o
   2   2   8       5197.97       5193.02        80.41 o
   3   2   8       7273.26       6913.45       106.53 o
   4   2   8       1378.86       1314.85        62.16 o
   5   2   8       7050.94       7140.58       110.89 o
   6   2   8       3970.52       3938.76        97.56 o
   7   2   8        258.46        305.38        29.07 o
   8   2   8       1835.71       1592.27        57.97 o
   9   2   8       4568.02       4498.65       122.45 o
  10   2   8         34.33         34.10         7.66 o
  11   2   8        331.77        297.33        44.21 o
  12   2   8        415.88        435.90        48.77 o
  13   2   8         37.33         21.07        16.20 o
  14   2   8        200.01        125.25       101.85 o
  15   2   8        753.92        698.14       118.62 o
  16   2   8        290.82        426.12       126.61 o
  17   2   8         12.47        136.44        43.32 o
  18   2   8        276.31        206.27       119.24 o
 -20   3   8        238.01        272.59        74.40 o
 -19   3   8        426.11        417.31        50.55 o
 -18   3   8       1903.29       1499.55       233.37 o
 -17   3   8        657.54        751.83        81.49 o
 -16   3   8       1504.67       1721.36       394.94 o
 -15   3   8         32.01         67.69        19.69 o
 -14   3   8       1889.46       1730.04        96.70 o
 -13   3   8       1556.40       1537.32       127.27 o
 -12   3   8       1096.57       1196.55       107.30 o
 -11   3   8       1407.35       1431.43        85.51 o
 -10   3   8       1315.43       1480.51        88.65 o
  -9   3   8        137.15        130.36        24.41 o
  -8   3   8       2115.66       2069.80        78.23 o
  -7   3   8       4531.35       4332.30        97.04 o
  -6   3   8      16734.38      16373.78       230.49 o
  -5   3   8       4218.03       4314.89        95.38 o
  -4   3   8        234.93        182.76        15.63 o
  -3   3   8        632.03        701.01        33.95 o
  -2   3   8        992.62       1179.28        52.52 o
  -1   3   8       6459.51       5735.93        73.73 o
   0   3   8       8616.26       8222.38       112.08 o
   1   3   8        326.01        256.23        16.37 o
   2   3   8       3852.67       3322.70        67.86 o
   3   3   8        428.76        408.82        27.15 o
   4   3   8       3197.61       3007.99        69.14 o
   5   3   8       1786.65       1879.24        66.62 o
   6   3   8        519.97        422.88        37.65 o
   7   3   8       1030.13        858.53        58.93 o
   8   3   8       1402.40       1536.97        80.57 o
   9   3   8          8.66         14.75        12.90 o
  10   3   8       1690.22       1588.45        84.63 o
  11   3   8         53.43         83.58        21.31 o
  12   3   8        730.27        727.70        75.86 o
  13   3   8        126.50        163.26        36.44 o
  14   3   8       1061.91       1349.13       453.10 o
  15   3   8          0.47         27.50        31.47 o
  16   3   8        534.36        451.54       123.91 o
  17   3   8         78.84        104.54        43.27 o
  18   3   8        178.53        225.93        65.54 o
 -20   4   8       1151.64       1093.22       136.07 o
 -19   4   8        535.18        398.02        56.97 o
 -18   4   8       1095.78       1346.22       286.83 o
 -17   4   8        174.74        119.35        42.24 o
 -16   4   8        364.04        329.08        47.73 o
 -15   4   8        169.50        213.55        25.29 o
 -14   4   8        173.43        161.50        20.33 o
 -13   4   8       5272.59       5588.47        99.11 o
 -12   4   8        450.58        429.44        46.36 o
 -11   4   8      20860.88      22301.98       326.93 o
 -10   4   8       4576.82       4669.60       122.76 o
  -9   4   8      19049.51      20075.23       391.84 o
  -8   4   8       2404.50       2410.87        88.53 o
  -7   4   8       1184.98       1338.69        88.88 o
  -6   4   8       3036.31       3136.17        80.55 o
  -5   4   8       3159.93       2924.31        76.85 o
  -4   4   8      11554.51      11130.63       142.38 o
  -3   4   8      17115.55      15342.24       207.35 o
  -2   4   8        788.95        682.45        35.80 o
  -1   4   8      32291.04      31102.08       292.43 o
   0   4   8      17247.22      16640.85       171.09 o
   1   4   8      18268.94      18051.56       178.18 o
   2   4   8      11707.15      10938.17       172.87 o
   3   4   8        753.60        783.94        38.60 o
   4   4   8       8089.93       8583.36       115.15 o
   5   4   8       2067.66       1865.97        59.15 o
   6   4   8        157.48        176.16        15.53 o
   7   4   8       7342.24       7195.68       121.72 o
   8   4   8        340.98        302.57        33.01 o
   9   4   8      19522.12      20623.56       297.73 o
  10   4   8        115.51         89.33        15.60 o
  11   4   8       3537.18       3535.43       266.13 o
  12   4   8       1929.41       2053.43       149.21 o
  13   4   8        824.38        887.13        98.20 o
  14   4   8        418.76        302.47        52.45 o
  15   4   8        439.21        484.91        60.45 o
  16   4   8         35.06        153.08        46.69 o
  17   4   8        910.72        946.84       161.11 o
  18   4   8          5.29        -10.03        69.80 o
 -20   5   8        560.84        482.35        67.44 o
 -19   5   8        367.26        509.49        74.53 o
 -18   5   8        843.21        761.17        89.82 o
 -17   5   8        648.16        766.40        85.93 o
 -16   5   8         90.82         89.78        25.79 o
 -15   5   8        877.91        817.37        73.97 o
 -14   5   8       3914.99       4612.80        85.59 o
 -13   5   8         29.89         25.45        19.23 o
 -12   5   8       9713.02       9757.46       188.72 o
 -11   5   8          4.08         36.05        14.82 o
 -10   5   8      10039.40       9917.67       144.06 o
  -9   5   8       1059.22       1169.17        75.19 o
  -8   5   8       9706.63      10194.50       148.91 o
  -7   5   8       3134.46       2623.88       112.62 o
  -6   5   8       2341.66       1953.88       110.47 o
  -5   5   8         32.57         45.80        12.26 o
  -4   5   8       2435.47       2234.29        60.68 o
  -3   5   8       2615.67       2379.45        89.25 o
  -2   5   8      10152.56       9857.46       139.05 o
  -1   5   8         68.29         63.92        11.24 o
   0   5   8       6301.15       5777.75       101.04 o
   1   5   8      11289.71      10742.69       163.52 o
   2   5   8       2374.41       2342.83        95.49 o
   3   5   8       1379.77       1235.62        83.90 o
   4   5   8       2434.23       2395.00        81.51 o
   5   5   8       3639.92       3870.64        82.88 o
   6   5   8       1875.70       1614.15        53.99 o
   7   5   8        223.87        233.60        19.32 o
   8   5   8      14058.51      14269.66       178.37 o
   9   5   8       1533.31       1475.51        99.81 o
  10   5   8       4840.29       5132.97       106.09 o
  11   5   8          3.17          8.34        15.46 o
  12   5   8       2272.06       2441.41       254.54 o
  13   5   8        101.93         75.33        33.66 o
  14   5   8       2071.95       2011.35       246.84 o
  15   5   8         36.58         58.62        52.82 o
  16   5   8       1507.20       1377.69       185.48 o
  17   5   8          3.01         20.31        41.17 o
 -20   6   8        555.93        377.84        69.06 o
 -19   6   8        148.06        168.97        38.23 o
 -18   6   8        642.87        671.88       104.71 o
 -17   6   8       4275.08       5337.50       188.38 o
 -16   6   8        295.26        275.75        39.16 o
 -15   6   8       5297.71       5327.33       192.16 o
 -14   6   8        790.32        787.94        56.59 o
 -13   6   8        101.24         67.19        32.45 o
 -12   6   8        198.73        102.40        15.63 o
 -11   6   8       2669.92       2406.15        69.83 o
 -10   6   8         22.61         46.51        12.07 o
  -9   6   8       3128.60       3282.56       120.73 o
  -8   6   8       3041.18       3107.40       122.63 o
  -7   6   8       8055.69       7922.42       176.21 o
  -6   6   8        241.79        297.77        22.97 o
  -5   6   8      22104.60      21786.89       221.79 o
  -4   6   8      13796.46      13639.63       328.58 o
  -3   6   8         16.99         23.99        15.03 o
  -2   6   8        200.03        160.07        17.56 o
  -1   6   8        871.46        843.63        49.36 o
   0   6   8       4657.96       4567.71       102.52 o
   1   6   8        505.03        495.33        48.08 o
   2   6   8      14367.17      14867.24       255.18 o
   3   6   8      11029.10      10742.24       145.21 o
   4   6   8       1238.76       1208.32        68.87 o
   5   6   8        548.17        369.20        28.02 o
   6   6   8       1008.94        861.22        50.30 o
   7   6   8        749.54        642.31        48.18 o
   8   6   8       2000.53       1742.00        72.31 o
   9   6   8          5.61         50.89        10.67 o
  10   6   8        328.96        313.70        34.65 o
  11   6   8          1.94         57.14        15.04 o
  12   6   8       2898.78       3133.03       232.39 o
  13   6   8       1857.05       2094.34       292.69 o
  14   6   8        104.15        149.07        32.73 o
  15   6   8       2405.38       2335.49       271.91 o
  16   6   8        324.42        207.93        49.75 o
  17   6   8       1070.60        870.19       141.84 o
 -19   7   8        519.57        595.05        67.26 o
 -18   7   8         96.61        116.37        33.60 o
 -17   7   8        944.74        912.51       107.18 o
 -16   7   8       1059.18        968.01        98.44 o
 -15   7   8        125.18         81.99        24.75 o
 -14   7   8         41.60         75.90        16.65 o
 -13   7   8        220.28        243.61        27.03 o
 -12   7   8       2372.98       2527.77       123.99 o
 -11   7   8       4878.56       4841.65       150.53 o
 -10   7   8         17.00         52.21        17.60 o
  -9   7   8      10125.93      10116.65       157.32 o
  -8   7   8         62.13         87.21        18.09 o
  -7   7   8       3080.58       2758.35       118.00 o
  -6   7   8         69.98        119.00        18.71 o
  -5   7   8        143.66        111.15        17.14 o
  -4   7   8        710.37        661.87        50.42 o
  -3   7   8        774.77        717.33        43.48 o
  -2   7   8         64.55         59.02        11.17 o
  -1   7   8        119.04         91.03        23.72 o
   0   7   8       1106.94       1113.10        69.50 o
   1   7   8      13076.63      12727.55       300.51 o
   2   7   8        705.14        878.63        55.80 o
   3   7   8       5334.89       4967.16       128.52 o
   4   7   8         50.97         29.36        10.15 o
   5   7   8        298.67        318.69        24.55 o
   6   7   8        180.35        189.80        17.07 o
   7   7   8         86.78         84.72         9.17 o
   8   7   8       1040.31        956.30        69.06 o
   9   7   8          3.76         30.68        14.32 o
  10   7   8       1858.50       1898.90       107.22 o
  11   7   8        600.05        749.20        94.40 o
  12   7   8        869.18        900.02        85.67 o
  13   7   8         59.01         90.97        30.84 o
  14   7   8        104.97        129.51        32.40 o
  15   7   8          0.84         70.49        33.23 o
  16   7   8         30.28         42.67        24.60 o
  17   7   8         92.99         79.53        46.44 o
 -19   8   8         83.55        135.42        39.60 o
 -18   8   8        179.89        198.81        41.89 o
 -17   8   8        548.38        705.76        67.48 o
 -16   8   8        666.48        855.13        86.72 o
 -15   8   8        574.89        656.89        70.31 o
 -14   8   8         26.31         99.00        29.02 o
 -13   8   8        751.85        804.19        72.25 o
 -12   8   8        137.04        202.58        35.16 o
 -11   8   8         43.88         37.97         9.47 o
 -10   8   8         54.37         33.76        11.15 o
  -9   8   8       3778.80       4230.09       121.29 o
  -8   8   8          0.32         34.73        23.18 o
  -7   8   8       4261.14       3885.42       173.58 o
  -6   8   8        367.11        251.39        30.47 o
  -5   8   8       2204.85       1912.13        92.23 o
  -4   8   8       3392.54       2722.94        88.79 o
  -3   8   8       2885.53       3073.22        79.87 o
  -2   8   8       9910.92      10029.23       148.57 o
  -1   8   8       2558.93       2567.44       110.45 o
   0   8   8          0.97         27.73        24.38 o
   1   8   8       1270.71       1219.76        77.88 o
   2   8   8       1566.52       1689.10        92.28 o
   3   8   8      14992.87      15070.90       238.62 o
   4   8   8       2851.30       2874.86        96.23 o
   5   8   8      12506.32      12525.33       275.84 o
   6   8   8       4377.58       4344.77        96.69 o
   7   8   8       3765.25       3461.84       153.00 o
   8   8   8       4309.13       4229.07       139.85 o
   9   8   8        813.82        737.63        54.74 o
  10   8   8        195.08        164.87        22.80 o
  11   8   8        468.70        371.43        53.72 o
  12   8   8        247.72        286.37        49.52 o
  13   8   8       2042.60       1914.14       155.53 o
  14   8   8         25.94        108.60        44.98 o
  15   8   8       2256.83       2110.77       395.57 o
  16   8   8        532.24        535.16       121.26 o
  17   8   8        456.67        285.26        62.39 o
 -19   9   8        541.31        703.74       112.53 o
 -18   9   8        219.28        203.04        66.27 o
 -17   9   8        190.17        194.39        39.32 o
 -16   9   8       3340.54       3806.68       274.28 o
 -15   9   8        939.93        934.35        89.52 o
 -14   9   8        941.35        977.33        93.14 o
 -13   9   8         21.06         37.48        18.84 o
 -12   9   8       1172.96       1093.81        87.91 o
 -11   9   8       3509.08       3529.70        92.55 o
 -10   9   8        216.28        233.33        39.05 o
  -9   9   8       1223.99       1099.59        87.50 o
  -8   9   8       2399.95       2429.53       124.21 o
  -7   9   8        343.70        308.87        39.42 o
  -6   9   8       5009.92       4549.75       143.24 o
  -5   9   8       2330.83       1902.15       101.74 o
  -4   9   8       8006.83       7923.98       160.12 o
  -3   9   8      16131.44      15984.38       152.66 o
  -2   9   8        673.93        726.77        54.76 o
  -1   9   8       1115.57        996.55        72.72 o
   0   9   8       3534.64       3603.27       178.93 o
   1   9   8        397.45        401.60        42.12 o
   2   9   8      17573.65      18100.04       240.70 o
   3   9   8          0.88         34.40        23.58 o
   4   9   8       9948.40       9703.62       206.42 o
   5   9   8       1762.21       1357.06        97.26 o
   6   9   8       6091.28       5823.49       153.56 o
   7   9   8       1405.28       1244.17        86.04 o
   8   9   8       2863.65       2803.45       126.10 o
   9   9   8       1163.26       1180.06        86.38 o
  10   9   8        717.53        714.60        73.63 o
  11   9   8         77.36         55.08        20.24 o
  12   9   8        707.86        645.78        75.40 o
  13   9   8        603.63        643.82        71.87 o
  14   9   8       3179.96       3147.09       534.89 o
  15   9   8          8.54        102.69        38.97 o
  16   9   8        970.58        908.83       149.55 o
 -18  10   8          6.67         60.44        36.76 o
 -17  10   8        195.74        180.77        78.69 o
 -16  10   8          3.16        112.37        41.49 o
 -15  10   8        327.17        380.06        48.07 o
 -14  10   8         37.98        138.26        30.26 o
 -13  10   8        499.43        691.39        69.07 o
 -12  10   8       3130.50       3115.79       135.29 o
 -11  10   8       1520.29       1535.58       126.42 o
 -10  10   8       1513.23       1568.84       125.36 o
  -9  10   8       3345.89       3579.42       203.61 o
  -8  10   8        454.68        403.62        39.27 o
  -7  10   8       1005.94       1008.95        82.01 o
  -6  10   8        293.87        333.05        60.60 o
  -5  10   8         85.39         51.69        15.94 o
  -4  10   8        767.21        773.11        70.09 o
  -3  10   8       2941.04       2753.03        41.22 o
  -2  10   8         52.39         71.31        11.55 o
  -1  10   8      10618.36      10780.79       188.54 o
   0  10   8        138.33        146.41        32.85 o
   1  10   8      14320.20      15018.68       234.80 o
   2  10   8       3576.38       4109.76       221.23 o
   3  10   8       1838.39       1802.42       105.88 o
   4  10   8        750.66        793.41        69.99 o
   5  10   8        825.46        730.04        72.46 o
   6  10   8        555.41        544.01        41.46 o
   7  10   8       2758.83       2479.42       127.67 o
   8  10   8       1937.78       1837.75       115.62 o
   9  10   8       6737.54       7206.15       176.71 o
  10  10   8         47.07         32.67        17.92 o
  11  10   8       2003.11       2012.01       176.61 o
  12  10   8        421.51        407.63        59.57 o
  13  10   8        586.85        591.87        85.95 o
  14  10   8         82.58         73.19        41.29 o
  15  10   8        370.46        364.72        86.57 o
  16  10   8        150.26        151.61        52.35 o
 -18  11   8        137.42        116.22        43.67 o
 -17  11   8        240.70        127.08        49.88 o
 -16  11   8         72.55        108.49        49.93 o
 -15  11   8       2309.29       2287.48       158.60 o
 -14  11   8        204.97        314.56        80.09 o
 -13  11   8        274.99        303.57        38.68 o
 -12  11   8         90.19        160.89        43.15 o
 -11  11   8       2101.90       2103.73       115.53 o
 -10  11   8       3066.03       3140.13       111.87 o
  -9  11   8        597.47        614.37        73.87 o
  -8  11   8        462.41        475.13        54.84 o
  -7  11   8        473.56        535.68        56.04 o
  -6  11   8        558.80        596.11        53.48 o
  -5  11   8       8641.06       9457.35       236.71 o
  -4  11   8        242.17        254.31        33.76 o
  -3  11   8      10355.95       9939.04       165.84 o
  -2  11   8       4295.18       4077.24        97.06 o
  -1  11   8       5314.42       5303.94       188.03 o
   0  11   8      12932.54      13811.39       337.00 o
   1  11   8       1265.26       1150.20        86.36 o
   2  11   8        904.37        975.75        79.41 o
   3  11   8         34.81         49.33        12.70 o
   4  11   8        139.08         63.60        28.84 o
   5  11   8          8.39         44.99        11.63 o
   6  11   8        200.50        129.90        31.66 o
   7  11   8       3349.87       3321.10       193.29 o
   8  11   8       6105.38       6788.23       312.74 o
   9  11   8        142.28        146.67        38.15 o
  10  11   8       1728.10       1614.48       138.10 o
  11  11   8        505.89        491.69        69.40 o
  12  11   8        319.79        262.24        66.45 o
  13  11   8        138.53        166.28        41.60 o
  14  11   8        177.52        330.20       121.61 o
  15  11   8         55.89         71.16        69.10 o
  16  11   8         10.41         78.48        75.49 o
 -17  12   8         26.16        133.81        40.88 o
 -16  12   8        907.72        865.37       105.66 o
 -15  12   8        202.16        143.71        36.53 o
 -14  12   8         35.10         93.06        37.23 o
 -13  12   8        677.27        808.34        76.45 o
 -12  12   8       1678.18       1806.67       171.30 o
 -11  12   8          3.35         55.93        30.79 o
 -10  12   8        445.32        402.38        50.63 o
  -9  12   8       2497.44       2496.82       152.67 o
  -8  12   8       8986.53       9288.57       230.60 o
  -7  12   8         46.24         87.00        21.15 o
  -6  12   8       2015.41       2239.41        89.80 o
  -5  12   8         92.43         68.02        18.89 o
  -4  12   8        597.82        562.91        45.47 o
  -3  12   8        156.73        139.61        16.26 o
  -2  12   8       2687.75       2540.12        89.19 o
  -1  12   8       1246.43       1112.52        68.92 o
   0  12   8        107.55         96.80        49.99 o
   1  12   8        641.10        745.52        71.27 o
   2  12   8       5625.42       5961.88       205.76 o
   3  12   8       1139.85       1184.25       119.78 o
   4  12   8       2167.12       2225.16       167.14 o
   5  12   8       1138.40       1067.36        82.24 o
   6  12   8       2794.08       2686.21       131.65 o
   7  12   8       1343.02       1339.89        87.82 o
   8  12   8        988.39        783.85        82.12 o
   9  12   8        653.62        555.27        69.34 o
  10  12   8        106.54         68.02        50.62 o
  11  12   8        339.50        428.47        53.03 o
  12  12   8        156.59        177.05        45.26 o
  13  12   8          0.91         10.43        35.57 o
  14  12   8        558.84        320.16        57.77 o
  15  12   8        217.83        137.30        58.27 o
 -17  13   8        159.92        213.86        48.18 o
 -16  13   8         57.42        109.96        34.86 o
 -15  13   8        159.41        234.18        55.46 o
 -14  13   8        462.45        515.56        80.37 o
 -13  13   8         31.95         59.31        50.40 o
 -12  13   8       3954.06       4149.18       295.56 o
 -11  13   8       1032.37       1047.46       116.87 o
 -10  13   8       2101.53       1930.25       145.29 o
  -9  13   8       4521.62       4864.08       150.72 o
  -8  13   8       1023.18        919.64        70.52 o
  -7  13   8       1278.58       1361.11       104.75 o
  -6  13   8       1621.47       1906.44       118.70 o
  -5  13   8        238.87        182.97        29.80 o
  -4  13   8       1976.62       1792.07        93.26 o
  -3  13   8        678.30        629.15        46.82 o
  -2  13   8       5942.44       5541.46       152.49 o
  -1  13   8        116.34        150.38        25.42 o
   0  13   8       1677.08       1741.48        98.10 o
   1  13   8      11478.44      12423.91       232.13 o
   2  13   8      13722.54      15267.91       279.52 o
   3  13   8       2284.52       2423.98       165.17 o
   4  13   8       4586.98       5007.25       178.38 o
   5  13   8        354.55        343.80        38.61 o
   6  13   8        212.71        141.13        25.11 o
   7  13   8        203.44        153.75        38.24 o
   8  13   8       2852.26       3186.82       184.21 o
   9  13   8         74.23        117.78        33.39 o
  10  13   8       4098.34       4560.65       333.57 o
  11  13   8        821.07        741.49        93.63 o
  12  13   8       2464.79       2401.33       235.69 o
  13  13   8         89.29        146.28        40.58 o
  14  13   8         35.65         96.42        36.68 o
  15  13   8         46.08         99.72        68.80 o
 -16  14   8          0.33         73.02        46.36 o
 -15  14   8       1308.72       1363.13       122.97 o
 -14  14   8         10.86        128.12        33.58 o
 -13  14   8       1117.07       1050.68        79.25 o
 -12  14   8        326.35        207.94        40.31 o
 -11  14   8          7.42         52.28        34.22 o
 -10  14   8        365.20        400.14        55.06 o
  -9  14   8       4914.70       5209.39       163.01 o
  -8  14   8        726.69        955.44        75.74 o
  -7  14   8        944.39       1027.80        89.41 o
  -6  14   8        726.92        583.88        63.86 o
  -5  14   8       4686.55       4661.21       143.34 o
  -4  14   8         83.80         87.93        26.73 o
  -3  14   8        370.96        451.67        42.79 o
  -2  14   8        154.32        161.56        21.33 o
  -1  14   8       1397.14       1443.65        74.29 o
   0  14   8       4308.47       4478.34       115.59 o
   1  14   8        817.73        496.90        56.08 o
   2  14   8       3373.15       3449.18       166.75 o
   3  14   8        271.67        358.16        45.53 o
   4  14   8         17.89         58.28        24.35 o
   5  14   8         15.13         33.35        24.03 o
   6  14   8          0.38         40.84        24.88 o
   7  14   8        207.53        221.31        46.01 o
   8  14   8        295.83        227.06        39.43 o
   9  14   8        732.93        754.80        77.65 o
  10  14   8        377.66        315.75        57.80 o
  11  14   8         20.68         60.28        27.29 o
  12  14   8          6.34         56.76        27.72 o
  13  14   8       1711.14       1358.09       211.30 o
  14  14   8        459.46        408.40        69.08 o
 -16  15   8        377.67        322.49        51.46 o
 -15  15   8        128.78        180.03        43.05 o
 -14  15   8        372.02        427.57        53.61 o
 -13  15   8          0.57         43.83       142.07 o
 -12  15   8         76.50         49.35        27.26 o
 -11  15   8        507.78        560.10       107.28 o
 -10  15   8         44.57         67.68        25.65 o
  -9  15   8       2655.59       2722.01       160.44 o
  -8  15   8        587.71        578.57        56.42 o
  -7  15   8       1153.50       1097.35       101.01 o
  -6  15   8       7061.80       7304.18       228.92 o
  -5  15   8          5.30         76.02        20.96 o
  -4  15   8        832.27       1141.05        90.64 o
  -3  15   8        759.36        768.56        63.25 o
  -2  15   8         11.26         72.20        16.13 o
  -1  15   8        106.95         77.04        17.38 o
   0  15   8          0.53         43.40        20.15 o
   1  15   8       7362.32       8198.68       168.31 o
   2  15   8         23.09         86.40        24.50 o
   3  15   8         93.86        172.36        37.45 o
   4  15   8        449.18        319.11        44.23 o
   5  15   8       1218.38       1308.00        96.55 o
   6  15   8       1731.04       2005.00       184.34 o
   7  15   8         99.74        173.56        44.05 o
   8  15   8         29.83         82.76        29.54 o
   9  15   8         12.79         77.15        32.89 o
  10  15   8        139.89        135.04        41.69 o
  11  15   8       1656.92       1726.74       202.13 o
  12  15   8          2.06         94.76        36.69 o
  13  15   8         46.86        142.90        38.75 o
 -15  16   8         11.44         44.83        44.38 o
 -14  16   8       1588.59       1990.61       170.31 o
 -13  16   8        241.27        212.49        46.78 o
 -12  16   8        761.68        723.91        89.19 o
 -11  16   8        104.38        151.21        43.65 o
 -10  16   8        683.03        660.62        76.44 o
  -9  16   8        732.25        757.04        78.64 o
  -8  16   8         23.84         73.63        24.23 o
  -7  16   8         26.97        116.43        25.54 o
  -6  16   8       5097.15       4945.04       223.35 o
  -5  16   8        105.42        134.24        31.21 o
  -4  16   8         12.62         41.18        22.88 o
  -3  16   8         82.75         72.73        21.22 o
  -2  16   8        280.32        295.38        32.15 o
  -1  16   8        634.14        605.51        46.56 o
   0  16   8       1754.31       1833.17       125.72 o
   1  16   8        460.82        581.05        48.37 o
   2  16   8         26.62         67.31        20.47 o
   3  16   8        779.54        811.34        72.03 o
   4  16   8        936.01        786.80       102.74 o
   5  16   8        360.81        279.18        55.23 o
   6  16   8        421.17        501.75        79.23 o
   7  16   8         16.91         70.81        25.73 o
   8  16   8       1086.60       1249.55       162.33 o
   9  16   8         20.90         71.31        38.66 o
  10  16   8        126.27         81.35        45.39 o
  11  16   8         31.30        108.92        33.03 o
  12  16   8        345.93        218.78        65.20 o
  13  16   8        134.62         30.80        54.31 o
 -14  17   8          0.60         11.80        41.36 o
 -13  17   8        966.60        916.92        81.81 o
 -12  17   8        354.74        414.40        59.64 o
 -11  17   8        468.95        520.46        82.01 o
 -10  17   8        781.44        945.71        99.46 o
  -9  17   8        323.79        297.01        43.70 o
  -8  17   8        407.77        345.36        48.03 o
  -7  17   8       1160.49       1123.05        83.00 o
  -6  17   8        276.67        318.24        38.56 o
  -5  17   8        543.33        753.76        77.64 o
  -4  17   8        260.64        261.68        34.13 o
  -3  17   8        924.06       1136.61       111.21 o
  -2  17   8        250.59        172.33        32.58 o
  -1  17   8         53.51         79.59        25.37 o
   0  17   8        179.20        197.89        28.66 o
   1  17   8        164.79        140.64        22.39 o
   2  17   8          1.16         91.10        24.84 o
   3  17   8        768.80        690.48        69.35 o
   4  17   8       1027.77        988.24        94.28 o
   5  17   8        171.95        188.87        36.64 o
   6  17   8        238.05        197.26        41.98 o
   7  17   8       1952.75       2109.15       189.66 o
   8  17   8        143.29        119.27        28.92 o
   9  17   8        665.28        748.17        93.21 o
  10  17   8        217.47        169.12        39.70 o
  11  17   8         87.30         68.96        37.49 o
  12  17   8         30.85        104.93        56.98 o
 -13  18   8         22.67        117.11        36.77 o
 -12  18   8        443.49        457.62        69.86 o
 -11  18   8         49.96         67.54        24.23 o
 -10  18   8         22.46        125.01        34.95 o
  -9  18   8        318.39        276.31        41.90 o
  -8  18   8         39.70         83.96        53.39 o
  -7  18   8        219.97        171.16        43.56 o
  -6  18   8        157.22        185.63        51.45 o
  -5  18   8         84.27        124.81        27.81 o
  -4  18   8       1163.95       1056.66        97.96 o
  -3  18   8       1497.98       1447.22       128.66 o
  -2  18   8          0.10        119.80        25.46 o
  -1  18   8         61.95        156.09        35.74 o
   0  18   8        476.31        399.68        41.92 o
   1  18   8        372.28        448.39        43.83 o
   2  18   8        562.71        601.87        51.86 o
   3  18   8        114.17        100.00        40.97 o
   4  18   8       1038.51       1051.71        90.95 o
   5  18   8        347.30        339.02        43.26 o
   6  18   8          0.07        102.94        24.37 o
   7  18   8         36.22        126.22        29.60 o
   8  18   8         24.52         59.85        24.55 o
   9  18   8        150.80        180.22        50.70 o
  10  18   8         56.28         10.41        48.87 o
  11  18   8         68.69        116.17        48.76 o
 -12  19   8        917.19        768.58        90.65 o
 -11  19   8        453.40        411.60        63.58 o
 -10  19   8       1690.18       1723.70       178.22 o
  -9  19   8        220.61        210.11        79.64 o
  -8  19   8         17.54         61.55        38.13 o
  -7  19   8         82.45        130.40        26.87 o
  -6  19   8         26.65         74.38        22.68 o
  -5  19   8       2038.13       2077.99       156.23 o
  -4  19   8         55.32        141.76        39.47 o
  -3  19   8       3242.01       3487.84       172.42 o
  -2  19   8       1306.82       1302.30       104.80 o
  -1  19   8       1600.98       1600.60       123.37 o
   0  19   8       1426.48       1481.86       125.02 o
   1  19   8        639.53        456.39        52.78 o
   2  19   8       1588.25       1567.07       127.64 o
   3  19   8        159.40         84.64        37.51 o
   4  19   8         36.80         94.10        28.81 o
   5  19   8        336.35        240.78        43.21 o
   6  19   8         22.95         66.69        21.63 o
   7  19   8       1499.61       1456.14       128.82 o
   8  19   8        699.08        561.23        48.77 o
   9  19   8         13.54         56.38        29.04 o
  10  19   8        386.69        304.91        63.26 o
 -11  20   8        857.48        958.73       127.44 o
 -10  20   8        377.74        413.23        72.54 o
  -9  20   8         18.37        102.18        74.94 o
  -8  20   8        272.38        260.98        48.40 o
  -7  20   8         25.81        101.34        35.47 o
  -6  20   8        482.90        600.38        76.71 o
  -5  20   8        268.90        231.27        46.24 o
  -4  20   8       1286.93       1316.00       108.09 o
  -3  20   8         45.23         33.32        31.40 o
  -2  20   8        693.86        716.77        70.16 o
  -1  20   8        509.94        634.84        78.94 o
   0  20   8       1539.32       1564.97       134.20 o
   1  20   8         42.83        109.61        30.35 o
   2  20   8         95.76        114.13        31.22 o
   3  20   8         85.79         91.96        27.93 o
   4  20   8        293.39        159.23        32.20 o
   5  20   8         75.55        155.66        33.50 o
   6  20   8       1026.32        992.81        80.23 o
   7  20   8          0.82         75.37        24.92 o
   8  20   8          2.46         83.51        24.76 o
  -9  21   8       1040.52        903.31       144.87 o
  -8  21   8         18.12         82.70        48.22 o
  -7  21   8       1209.88       1417.08       169.91 o
  -6  21   8        518.42        422.95        66.76 o
  -5  21   8        207.06        209.58        36.94 o
  -4  21   8       1127.07       1123.08       123.53 o
  -3  21   8          0.11        102.47        29.88 o
  -2  21   8        660.91        610.84        76.85 o
  -1  21   8         46.54         91.15        28.79 o
   0  21   8         69.55        164.63        37.04 o
   1  21   8       3661.31       3536.41       309.70 o
   2  21   8        130.50         84.91        36.65 o
   3  21   8        887.40        876.11       122.80 o
   4  21   8        393.09        409.25        63.55 o
   5  21   8        309.87        281.27        42.82 o
   6  21   8          7.17         95.22        37.32 o
   7  21   8        195.31        223.69        49.94 o
  -7  22   8         37.35         49.00        76.30 o
  -6  22   8        520.46        548.99        81.16 o
  -5  22   8        290.97        214.23        40.65 o
  -4  22   8         24.06         75.40        29.82 o
  -3  22   8         60.38         73.02        23.79 o
  -2  22   8        483.40        429.49        48.92 o
  -1  22   8        163.50        220.19        38.11 o
   0  22   8        450.24        443.17        51.61 o
   1  22   8         80.84         89.51        31.54 o
   2  22   8        163.68        218.87        40.36 o
   3  22   8         30.12         41.69        34.41 o
   4  22   8        689.63        739.52       128.42 o
   5  22   8          3.14         42.81        32.36 o
  -4  23   8        132.65        137.17        32.46 o
  -3  23   8        275.31        178.27        36.36 o
  -2  23   8         88.61        113.65        27.93 o
  -1  23   8         41.39         80.37        31.26 o
   0  23   8         16.98         77.98        25.04 o
   1  23   8         56.84         43.02        26.18 o
   2  23   8         75.86        118.76        32.18 o
 -20   1   9         41.58        125.79        31.98 o
 -19   1   9         72.39         90.65        25.07 o
 -18   1   9        335.65        380.78        55.97 o
 -17   1   9        290.96        215.57        35.32 o
 -16   1   9       3677.00       3587.18       142.83 o
 -15   1   9         38.13         86.22        17.23 o
 -14   1   9        140.98        203.01        24.15 o
 -13   1   9       2161.00       2131.81        92.99 o
 -12   1   9        473.09        622.72        48.40 o
 -11   1   9        331.76        397.69        33.76 o
 -10   1   9        303.84        312.20        30.09 o
  -9   1   9         52.05         81.44        14.07 o
  -8   1   9       3112.62       3016.25        93.54 o
  -7   1   9       1225.08       1087.61        70.41 o
  -6   1   9       3855.17       3613.07        72.74 o
  -5   1   9      10332.60       9654.48       124.99 o
  -4   1   9       1404.07       1301.12        48.44 o
  -3   1   9      10685.57      10851.22       154.30 o
  -2   1   9        437.48        451.00        23.71 o
  -1   1   9       2447.96       2329.26        74.72 o
   0   1   9       6244.88       5837.16       103.03 o
   1   1   9         14.53         54.54        13.86 o
   2   1   9      11310.56      10391.72       146.81 o
   3   1   9         76.20         46.70        15.93 o
   4   1   9      22183.38      21862.07       229.84 o
   5   1   9       9520.56       9622.97       131.29 o
   6   1   9       9211.97       9472.21       123.53 o
   7   1   9       6050.50       6237.22       141.96 o
   8   1   9        190.49        200.95        21.72 o
   9   1   9        562.05        498.28        42.42 o
  10   1   9         64.07         54.96        10.14 o
  11   1   9       1804.47       1573.55       252.20 o
  12   1   9       4516.16       4626.89       227.15 o
  13   1   9        438.97        451.03        54.22 o
  14   1   9        986.48        852.35       163.62 o
  15   1   9       2077.00       2085.36       410.21 o
  16   1   9        361.89        282.45       137.76 o
  17   1   9       1972.27       1840.83       273.68 o
  18   1   9        124.89        125.42        67.43 o
 -20   2   9        161.43        126.62        35.39 o
 -19   2   9        156.55        129.44        35.32 o
 -18   2   9        509.15        524.84        75.10 o
 -17   2   9         19.97         61.68        29.99 o
 -16   2   9         48.06         73.32        33.37 o
 -15   2   9       2380.49       2604.39       102.10 o
 -14   2   9        548.79        564.86        47.02 o
 -13   2   9        725.08        692.51        55.85 o
 -12   2   9       3207.09       3378.09       102.80 o
 -11   2   9          0.94         44.75        17.49 o
 -10   2   9        526.06        491.01        41.46 o
  -9   2   9        943.30        910.13        61.69 o
  -8   2   9       2359.05       2190.13        82.94 o
  -7   2   9       1878.74       1862.19        78.98 o
  -6   2   9       5066.23       5407.38       104.76 o
  -5   2   9       1259.64       1023.91        48.91 o
  -4   2   9       4749.02       4500.27       116.73 o
  -3   2   9          3.05         52.19        10.55 o
  -2   2   9       5777.61       5009.76        88.35 o
  -1   2   9       7065.70       5884.45       113.35 o
   0   2   9       8941.52       9299.31       132.88 o
   1   2   9        930.31        734.33        38.04 o
   2   2   9        206.29        222.45        16.55 o
   3   2   9        683.52        705.36        43.51 o
   4   2   9       3147.94       3004.49        72.57 o
   5   2   9       5414.75       5704.15        95.95 o
   6   2   9       2127.68       2050.40        74.61 o
   7   2   9       1839.66       1745.65        72.78 o
   8   2   9        648.05        652.47        46.16 o
   9   2   9        985.47        970.16        75.30 o
  10   2   9        453.52        410.84        35.86 o
  11   2   9       5416.86       5104.60       418.65 o
  12   2   9        608.97        639.84        60.23 o
  13   2   9        284.92        306.69        43.83 o
  14   2   9       1133.69       1045.47       134.00 o
  15   2   9       1477.92       1574.47       193.71 o
  16   2   9        508.09        413.01        83.19 o
  17   2   9        361.89        249.25        53.93 o
  18   2   9        279.14        198.17        68.21 o
 -20   3   9          6.88         67.53        29.58 o
 -19   3   9        162.80        158.35        54.07 o
 -18   3   9         68.90        129.24        52.16 o
 -17   3   9        417.30        315.63        48.49 o
 -16   3   9        841.25        767.36        70.98 o
 -15   3   9        337.79        368.61        33.10 o
 -14   3   9        255.35        306.00        30.64 o
 -13   3   9        245.95        197.59        24.01 o
 -12   3   9       4841.89       5404.93       129.50 o
 -11   3   9       1277.38       1540.97        86.40 o
 -10   3   9       1818.32       1864.50       111.11 o
  -9   3   9       6012.65       6568.63       242.62 o
  -8   3   9         17.66         70.40        15.32 o
  -7   3   9       2538.99       2476.17        74.52 o
  -6   3   9       2728.71       2638.92       140.76 o
  -5   3   9       1234.98       1007.58        48.59 o
  -4   3   9        968.73        861.42        41.94 o
  -3   3   9       5065.20       4747.03        74.32 o
  -2   3   9       7046.02       6790.45       104.29 o
  -1   3   9       3100.47       2771.83        78.01 o
   0   3   9       3533.52       3104.75        74.50 o
   1   3   9      11624.56      10865.89       174.56 o
   2   3   9       4288.45       3953.60        78.95 o
   3   3   9       2511.42       2170.66        64.31 o
   4   3   9        266.63        303.17        23.35 o
   5   3   9        167.08        179.18        23.13 o
   6   3   9       1894.31       1787.72        68.06 o
   7   3   9       1881.78       1672.21       118.27 o
   8   3   9      11071.18      11671.91       161.77 o
   9   3   9       3975.85       3919.90       112.86 o
  10   3   9       4092.68       3821.96       146.60 o
  11   3   9       1580.01       1620.33       112.29 o
  12   3   9          6.94         41.58        16.05 o
  13   3   9       1191.56       1109.48       156.26 o
  14   3   9          3.62         69.49        39.05 o
  15   3   9         37.76         54.06        38.36 o
  16   3   9        649.65        598.39       121.19 o
  17   3   9          1.23         29.30        40.92 o
 -20   4   9         29.95         73.03        40.73 o
 -19   4   9        203.92        111.07        32.95 o
 -18   4   9         65.25        115.62        27.08 o
 -17   4   9         91.13         75.66        31.95 o
 -16   4   9        183.07        191.81        52.64 o
 -15   4   9         85.22        129.91        20.77 o
 -14   4   9        137.57        102.84        18.81 o
 -13   4   9        195.65        144.42        18.57 o
 -12   4   9         80.45        109.19        22.86 o
 -11   4   9       2387.56       2143.83        73.55 o
 -10   4   9        422.21        552.84        40.31 o
  -9   4   9        245.15        270.37        25.04 o
  -8   4   9        128.18        296.26        59.91 o
  -7   4   9       1240.79       1506.22        94.44 o
  -6   4   9        436.79        359.39        25.61 o
  -5   4   9       1288.55       1252.65        48.25 o
  -4   4   9        217.92        273.43        20.88 o
  -3   4   9       2479.11       1909.00        84.50 o
  -2   4   9        403.33        374.86        22.64 o
  -1   4   9        228.80        275.90        16.72 o
   0   4   9       3722.77       3107.51        87.35 o
   1   4   9       4763.80       4473.97        87.59 o
   2   4   9        157.63        122.54        17.57 o
   3   4   9       1556.09       1711.43        54.43 o
   4   4   9       1589.68       1534.54        76.77 o
   5   4   9       1221.31       1183.89        60.06 o
   6   4   9        126.55        102.44        15.03 o
   7   4   9       3979.29       3828.68       112.22 o
   8   4   9        981.24       1092.07        67.89 o
   9   4   9       1441.17       1370.56       126.04 o
  10   4   9       1146.15        986.41        77.44 o
  11   4   9        779.18        708.79        66.59 o
  12   4   9        271.80        391.55        61.63 o
  13   4   9         24.56         92.43        31.56 o
  14   4   9         65.07         54.13        22.87 o
  15   4   9        185.86        178.25        40.63 o
  16   4   9         25.71         83.97        37.98 o
  17   4   9         16.02         73.12        35.53 o
 -20   5   9        347.77        320.23        55.64 o
 -19   5   9        858.51        809.76        98.86 o
 -18   5   9       2631.36       3192.13       666.36 o
 -17   5   9          4.52         59.23        30.74 o
 -16   5   9        988.09        893.11        84.99 o
 -15   5   9        210.74        204.79        26.37 o
 -14   5   9         86.47        115.79        22.64 o
 -13   5   9        283.96        274.94        28.84 o
 -12   5   9        247.55        277.69        24.41 o
 -11   5   9       6555.24       6842.72       110.14 o
 -10   5   9        474.05        566.73        39.29 o
  -9   5   9       3171.57       3152.48       109.31 o
  -8   5   9       2962.88       2968.69       107.39 o
  -7   5   9        631.72        692.48        46.83 o
  -6   5   9       9146.35       9227.62       181.67 o
  -5   5   9       8866.71       8752.74       143.58 o
  -4   5   9       4270.20       4412.20       107.83 o
  -3   5   9       6666.78       6505.11        82.55 o
  -2   5   9         34.15         40.58        11.62 o
  -1   5   9      14819.86      14611.88       230.92 o
   0   5   9       3587.98       3554.41       110.25 o
   1   5   9      10093.71       9837.26       158.22 o
   2   5   9       7595.20       7404.61       113.32 o
   3   5   9       1182.61       1140.91        69.82 o
   4   5   9       7230.33       7298.46       142.06 o
   5   5   9         21.98         36.29        10.66 o
   6   5   9        311.96        336.74        31.23 o
   7   5   9       1493.56       1192.95        80.49 o
   8   5   9       1706.82       1694.69        90.52 o
   9   5   9       1888.88       1935.42        91.52 o
  10   5   9       1211.91       1121.42        66.64 o
  11   5   9       4950.65       4894.94       224.08 o
  12   5   9        777.92        757.79       107.25 o
  13   5   9       1796.87       1947.26       204.19 o
  14   5   9       1800.96       1770.23       178.91 o
  15   5   9          0.68         47.78        36.76 o
  16   5   9          0.72         41.58        70.98 o
  17   5   9         62.78        109.32        52.71 o
 -19   6   9         43.44        105.10        50.36 o
 -18   6   9        139.96        117.76        44.77 o
 -17   6   9        514.57        452.05        64.51 o
 -16   6   9          0.78         77.61        29.77 o
 -15   6   9         63.96        105.81        20.95 o
 -14   6   9        582.54        635.93        47.90 o
 -13   6   9        586.74        609.31        42.84 o
 -12   6   9       2040.22       2010.25        83.12 o
 -11   6   9       5125.36       5110.53       130.87 o
 -10   6   9        276.27        259.47        28.93 o
  -9   6   9        288.68        323.90        34.90 o
  -8   6   9      10065.46      10412.55       147.89 o
  -7   6   9        329.88        304.01        32.83 o
  -6   6   9       1580.00       1815.40       100.29 o
  -5   6   9         77.64         67.46        16.76 o
  -4   6   9        905.01       1082.07        53.82 o
  -3   6   9         29.51         66.90        11.35 o
  -2   6   9       8608.51       8145.98       151.58 o
  -1   6   9       2638.84       2396.28       149.73 o
   0   6   9      14872.03      14573.98       197.67 o
   1   6   9        368.38        477.44        40.77 o
   2   6   9       2879.25       2439.56       164.13 o
   3   6   9       2137.51       2063.96        96.89 o
   4   6   9       1121.31       1130.19        69.63 o
   5   6   9        155.51        146.29        15.77 o
   6   6   9        515.63        628.13        53.30 o
   7   6   9        741.62        704.93        52.42 o
   8   6   9         49.31         39.44        12.38 o
   9   6   9       1483.02       1528.23        75.41 o
  10   6   9       6369.29       6844.67       258.36 o
  11   6   9        440.42        372.70        46.39 o
  12   6   9       2418.54       2358.12       205.84 o
  13   6   9         62.33         54.08        26.04 o
  14   6   9        425.40        366.64        52.20 o
  15   6   9        392.36        404.37        55.47 o
  16   6   9         70.20         68.09        28.23 o
  17   6   9        573.79        351.33       173.84 o
 -19   7   9        172.52        186.38        37.38 o
 -18   7   9       1273.62       1292.45       139.85 o
 -17   7   9        360.91        389.80        58.41 o
 -16   7   9       1473.44       1480.19       124.05 o
 -15   7   9       3068.78       3561.94       197.48 o
 -14   7   9        813.80        818.76        53.20 o
 -13   7   9        291.79        200.27        23.53 o
 -12   7   9         15.54         61.34        17.93 o
 -11   7   9       5549.75       5964.02       114.83 o
 -10   7   9        261.49        192.49        23.53 o
  -9   7   9       1173.38       1141.68        44.38 o
  -8   7   9       5646.85       5732.05       162.50 o
  -7   7   9       3360.39       3411.76       149.57 o
  -6   7   9       6230.96       6026.97       165.39 o
  -5   7   9      10731.05      10115.54       176.58 o
  -4   7   9        550.23        586.15        45.20 o
  -3   7   9       9165.79       9183.16       147.70 o
  -2   7   9        454.64        409.04        32.08 o
  -1   7   9         50.77         88.93        13.39 o
   0   7   9          7.44         19.16        20.08 o
   1   7   9       1025.34       1114.64        77.80 o
   2   7   9      13000.41      13027.56       261.29 o
   3   7   9       2881.91       2852.60       170.41 o
   4   7   9       2261.42       2173.13        82.97 o
   5   7   9       2372.63       2112.92        60.95 o
   6   7   9        735.52        508.74        46.13 o
   7   7   9      11158.03      11181.04       207.67 o
   8   7   9        732.92        670.41        57.41 o
   9   7   9        889.06        856.07        55.52 o
  10   7   9         71.30         92.44        23.67 o
  11   7   9        289.92        290.08        41.71 o
  12   7   9       1069.85       1181.87       127.35 o
  13   7   9         35.85         39.50        54.12 o
  14   7   9       3093.80       3437.95       297.32 o
  15   7   9       1666.07       1493.39       183.93 o
  16   7   9        796.33        657.22       164.44 o
  17   7   9        277.91        185.35        50.96 o
 -19   8   9        203.43        169.70        45.20 o
 -18   8   9         74.98        141.03        53.17 o
 -17   8   9       1644.69       2091.57       313.61 o
 -16   8   9         86.89         65.47        29.67 o
 -15   8   9       4013.93       4276.02       258.07 o
 -14   8   9       1850.75       1802.68       100.95 o
 -13   8   9        784.85        754.25        54.57 o
 -12   8   9       1349.49       1392.49        84.66 o
 -11   8   9       1736.46       1745.42        68.66 o
 -10   8   9         58.65         55.12        20.14 o
  -9   8   9       4183.70       4550.54       148.90 o
  -8   8   9        224.24        234.45        41.63 o
  -7   8   9       3837.80       3650.69       231.78 o
  -6   8   9         31.74         49.29        22.40 o
  -5   8   9       2379.18       2151.09        94.64 o
  -4   8   9       1561.97       1517.91       106.74 o
  -3   8   9       2038.47       2225.35        78.80 o
  -2   8   9       3045.14       2916.27        96.28 o
  -1   8   9        123.96        120.84        12.11 o
   0   8   9       1291.02       1218.62        96.63 o
   1   8   9       5973.38       6046.01       160.08 o
   2   8   9        940.85       1067.57        74.07 o
   3   8   9       6580.71       6282.08       153.17 o
   4   8   9       1675.62       1508.70        88.40 o
   5   8   9       3965.88       4062.77       131.31 o
   6   8   9       2369.13       2143.70       108.66 o
   7   8   9       2027.90       2023.94        86.61 o
   8   8   9        834.74        668.30        54.40 o
   9   8   9        277.43        197.86        25.65 o
  10   8   9          1.03         25.82        23.25 o
  11   8   9        245.27        178.72        27.88 o
  12   8   9        200.97        271.85        41.67 o
  13   8   9       1493.29       1469.00       139.66 o
  14   8   9        135.24        103.61       103.53 o
  15   8   9       1488.98       1753.51       236.25 o
  16   8   9         81.86        233.19        67.21 o
 -19   9   9         53.91        158.57        59.03 o
 -18   9   9        354.69        323.82        69.67 o
 -17   9   9         18.77        113.85        45.92 o
 -16   9   9          1.44        165.96        40.60 o
 -15   9   9       1096.95       1142.95       125.68 o
 -14   9   9        359.28        395.46        43.73 o
 -13   9   9         49.70         43.86        18.62 o
 -12   9   9       1889.64       2144.89        97.78 o
 -11   9   9        853.76        917.36        75.74 o
 -10   9   9       8493.47       9157.89       197.79 o
  -9   9   9          5.22         59.99        19.21 o
  -8   9   9        526.00        520.28        53.17 o
  -7   9   9        479.34        534.57        46.69 o
  -6   9   9         22.29         38.69        17.41 o
  -5   9   9       2556.57       2407.50        77.60 o
  -4   9   9        240.52        178.38        20.02 o
  -3   9   9       1521.79       1372.32        64.15 o
  -2   9   9       1807.34       1747.06        60.79 o
  -1   9   9        812.64        846.04        61.67 o
   0   9   9       4457.74       4705.82       214.56 o
   1   9   9       1808.11       1629.82       127.62 o
   2   9   9        712.10        676.82        57.18 o
   3   9   9        862.34        785.77        58.58 o
   4   9   9         90.58         68.97        23.01 o
   5   9   9       1508.89       1519.32        77.54 o
   6   9   9       1123.08       1041.27        80.67 o
   7   9   9        581.16        508.10        41.84 o
   8   9   9       4064.44       4418.16        96.89 o
   9   9   9         22.77         35.72        29.13 o
  10   9   9        120.63        137.99        25.60 o
  11   9   9        597.17        471.23        68.32 o
  12   9   9        131.43        155.79        28.92 o
  13   9   9          0.56         23.22        68.75 o
  14   9   9        118.20         74.45        50.42 o
  15   9   9        353.88        327.08       112.52 o
  16   9   9         73.34         81.33        45.00 o
 -18  10   9          0.84         59.73        54.66 o
 -17  10   9          0.45         91.82        40.14 o
 -16  10   9       1852.74       1875.67       176.51 o
 -15  10   9        266.19        291.86        65.42 o
 -14  10   9        782.85        853.77        79.23 o
 -13  10   9       1487.83       1710.16       139.64 o
 -12  10   9        435.76        480.99        52.68 o
 -11  10   9       2038.01       2336.63       118.42 o
 -10  10   9        212.24        188.02        28.44 o
  -9  10   9         39.88        120.64        40.67 o
  -8  10   9        598.97        647.12        53.85 o
  -7  10   9         84.04        100.40        26.13 o
  -6  10   9       4832.13       4870.85       166.38 o
  -5  10   9        294.53        348.21        38.20 o
  -4  10   9      10599.25      10593.43       203.56 o
  -3  10   9      13202.79      13740.82       129.69 o
  -2  10   9       8826.73       9085.30       235.55 o
  -1  10   9       3254.87       2738.48       131.55 o
   0  10   9         73.27         54.46        21.54 o
   1  10   9        945.12       1022.38        81.41 o
   2  10   9        100.80        203.61        29.52 o
   3  10   9        263.57        252.21        26.22 o
   4  10   9        666.59        575.45        43.67 o
   5  10   9        898.92        930.26        73.01 o
   6  10   9        861.74        721.30        52.30 o
   7  10   9         22.16         36.21        20.57 o
   8  10   9       1753.31       1648.71       108.45 o
   9  10   9       4360.37       4295.97       173.56 o
  10  10   9        110.66         61.77        34.67 o
  11  10   9        224.10        214.55        32.27 o
  12  10   9        246.35        298.43        70.85 o
  13  10   9        236.40        190.79        41.70 o
  14  10   9         13.79         25.44        50.88 o
  15  10   9        132.31        195.45        47.61 o
  16  10   9        933.22        706.18       157.72 o
 -18  11   9         34.83         71.47        40.66 o
 -17  11   9         39.01         49.82        44.17 o
 -16  11   9         41.58        128.17        43.51 o
 -15  11   9        435.49        452.84        55.08 o
 -14  11   9        560.26        593.32        66.06 o
 -13  11   9       1450.74       1588.04       153.77 o
 -12  11   9        105.60         89.90        23.74 o
 -11  11   9         39.89         68.43        23.22 o
 -10  11   9        649.95        698.30        68.93 o
  -9  11   9      10993.46      11738.74       295.64 o
  -8  11   9          0.74         74.57        23.46 o
  -7  11   9        132.15        132.58        24.20 o
  -6  11   9        315.48        378.11        42.61 o
  -5  11   9        162.86        155.80        37.30 o
  -4  11   9        647.78        634.50        51.42 o
  -3  11   9        231.03        172.71        15.75 o
  -2  11   9         59.96         33.39        10.41 o
  -1  11   9       7712.39       7668.94       202.99 o
   0  11   9       3689.77       3604.19       171.14 o
   1  11   9       2483.88       2676.72       159.27 o
   2  11   9         36.48         81.85        23.13 o
   3  11   9       2109.37       2391.91       143.18 o
   4  11   9          3.60         51.15        17.20 o
   5  11   9        200.99        149.99        23.29 o
   6  11   9        420.74        452.36        49.38 o
   7  11   9          4.42         64.53        21.42 o
   8  11   9       1480.33       1511.49       140.11 o
   9  11   9        440.48        466.78        69.54 o
  10  11   9        772.23        735.35       105.61 o
  11  11   9       1302.59       1332.20       130.68 o
  12  11   9        341.53        425.76        76.79 o
  13  11   9          6.69         65.53        50.89 o
  14  11   9         32.04         37.31        44.67 o
  15  11   9        603.27        447.03        97.89 o
 -17  12   9         43.85         93.21        39.79 o
 -16  12   9         21.60        155.46        63.55 o
 -15  12   9        357.87        367.84        52.11 o
 -14  12   9        102.20        125.48        30.28 o
 -13  12   9       1967.97       2185.37       192.88 o
 -12  12   9         44.58        119.25        37.41 o
 -11  12   9       4981.02       5090.22       160.07 o
 -10  12   9        949.46        956.55        74.40 o
  -9  12   9       3847.57       3934.16       109.95 o
  -8  12   9       3466.90       4022.93       299.88 o
  -7  12   9        968.26       1027.57        87.01 o
  -6  12   9        154.12        164.51        27.52 o
  -5  12   9       1797.22       1849.24       120.93 o
  -4  12   9        367.84        350.84        35.83 o
  -3  12   9       9999.19       9808.79       169.06 o
  -2  12   9        322.41        269.57        31.04 o
  -1  12   9      10807.89      10759.37       334.15 o
   0  12   9         18.60         73.30        17.69 o
   1  12   9         15.78         62.07        38.50 o
   2  12   9       1586.18       1880.74       120.89 o
   3  12   9          0.14         56.68        28.01 o
   4  12   9        239.54        200.47        35.19 o
   5  12   9       5179.53       5313.36       179.44 o
   6  12   9         21.11         43.05        28.33 o
   7  12   9       2178.31       2325.18        88.10 o
   8  12   9        253.71        177.72        32.98 o
   9  12   9       1555.33       1572.64       120.84 o
  10  12   9        485.28        540.03        90.38 o
  11  12   9        235.00        286.37        70.00 o
  12  12   9       1525.38       1636.81       189.50 o
  13  12   9        320.76        171.89        52.90 o
  14  12   9        199.81        134.45        37.09 o
  15  12   9        516.28        352.66       181.75 o
 -17  13   9        202.68        107.78        55.83 o
 -16  13   9        927.87        891.58       103.71 o
 -15  13   9        103.88        270.51        47.94 o
 -14  13   9        792.64        881.23        75.99 o
 -13  13   9        243.17        194.36        36.92 o
 -12  13   9       1804.02       2187.17       195.89 o
 -11  13   9         41.11         70.34        26.31 o
 -10  13   9       2227.73       2296.45       126.00 o
  -9  13   9        671.86        601.65        55.00 o
  -8  13   9       4356.11       4678.95       127.53 o
  -7  13   9        573.53        656.20        76.67 o
  -6  13   9       5292.76       5492.76       152.29 o
  -5  13   9        382.27        406.04        46.63 o
  -4  13   9       1659.27       1548.24        94.59 o
  -3  13   9        330.02        265.69        28.42 o
  -2  13   9       6425.34       6559.65       139.38 o
  -1  13   9       1684.85       1538.50        86.24 o
   0  13   9         22.25         69.44        26.77 o
   1  13   9        601.58        769.38        67.91 o
   2  13   9       3685.52       3986.17       169.68 o
   3  13   9       4466.91       5014.99       196.55 o
   4  13   9         26.41         91.36        22.84 o
   5  13   9       1170.21       1211.27       102.25 o
   6  13   9       1073.03       1003.85        73.87 o
   7  13   9         75.29         96.04        30.04 o
   8  13   9         35.43         49.08        30.32 o
   9  13   9       1407.14       1458.73       141.90 o
  10  13   9        185.22        161.63        35.55 o
  11  13   9        646.79        824.97        98.45 o
  12  13   9        417.91        365.27        57.53 o
  13  13   9         50.69        110.64        39.02 o
  14  13   9       1824.79       1405.24       207.50 o
 -16  14   9         16.68         63.71        28.07 o
 -15  14   9        549.87        725.19        71.74 o
 -14  14   9         62.18        107.31        25.97 o
 -13  14   9         20.13         96.75        39.99 o
 -12  14   9       2767.25       2947.81       179.85 o
 -11  14   9         58.59         72.71        33.34 o
 -10  14   9       3014.19       3075.48       228.96 o
  -9  14   9       4521.87       4878.74       180.02 o
  -8  14   9       1131.78       1170.77        90.66 o
  -7  14   9       4082.38       4638.27       140.74 o
  -6  14   9       1421.09       1301.99       131.38 o
  -5  14   9       3614.83       3730.52       110.39 o
  -4  14   9        275.47        186.45        36.30 o
  -3  14   9         28.87         64.90        16.77 o
  -2  14   9       1343.44       1256.64        72.38 o
  -1  14   9          1.61         31.77        24.96 o
   0  14   9       3665.59       3368.30       251.12 o
   1  14   9       3124.74       2915.05       144.04 o
   2  14   9      19172.20      21826.41       379.20 o
   3  14   9       2232.98       2353.04       169.65 o
   4  14   9        870.68        877.29        74.19 o
   5  14   9        397.79        353.66        59.69 o
   6  14   9         58.40         69.87        23.56 o
   7  14   9         44.21         54.74        33.45 o
   8  14   9        746.77        809.64        90.30 o
   9  14   9        420.03        418.86        53.48 o
  10  14   9       2535.38       2580.66       222.13 o
  11  14   9        224.23        156.96        37.59 o
  12  14   9       1861.01       1520.94       197.49 o
  13  14   9         43.53        123.59        54.41 o
  14  14   9         70.54        115.16        41.92 o
 -15  15   9       1181.92       1347.97       152.05 o
 -14  15   9        475.23        405.27        57.49 o
 -13  15   9        332.97        302.17        68.37 o
 -12  15   9        614.68        459.03        76.72 o
 -11  15   9        157.82        142.85        45.44 o
 -10  15   9        461.27        464.09        73.56 o
  -9  15   9         41.03        113.06        23.21 o
  -8  15   9         52.17         95.66        26.39 o
  -7  15   9       2067.11       2067.88       120.93 o
  -6  15   9        219.72        219.28        52.32 o
  -5  15   9       4630.31       4484.12       217.89 o
  -4  15   9        799.14        940.96        69.97 o
  -3  15   9        182.91        163.08        18.58 o
  -2  15   9       1709.97       1838.61        71.99 o
  -1  15   9       1014.55       1058.15        68.66 o
   0  15   9       2658.55       2599.45       152.58 o
   1  15   9        312.57        211.72        30.40 o
   2  15   9        634.58        682.27        64.73 o
   3  15   9        657.67        489.75        52.00 o
   4  15   9          3.62         24.22        22.75 o
   5  15   9        628.62        691.22        63.36 o
   6  15   9         20.97         62.85        32.22 o
   7  15   9       2247.84       2208.22       216.81 o
   8  15   9        562.33        585.45        71.86 o
   9  15   9        721.66        779.76        78.41 o
  10  15   9        230.89        178.03        56.80 o
  11  15   9        249.85        337.06        80.44 o
  12  15   9          4.34         57.21        35.35 o
  13  15   9         52.73         24.20        38.54 o
 -15  16   9          6.09         39.63        31.88 o
 -14  16   9         10.68         75.49        30.89 o
 -13  16   9        833.67       1301.77       123.78 o
 -12  16   9          0.11         71.13        36.83 o
 -11  16   9        511.13        416.21        53.44 o
 -10  16   9       1348.94       1262.05       105.65 o
  -9  16   9        373.65        274.34        45.68 o
  -8  16   9        451.92        437.96        46.76 o
  -7  16   9        888.49        941.92        95.19 o
  -6  16   9       1732.73       1684.60       125.47 o
  -5  16   9         93.69         94.87        25.20 o
  -4  16   9       1861.67       1861.39       114.90 o
  -3  16   9        978.05        880.63        81.83 o
  -2  16   9       1040.60       1036.58        84.84 o
  -1  16   9          2.56         71.40        21.10 o
   0  16   9        339.46        508.91        48.12 o
   1  16   9         88.14         88.23        25.81 o
   2  16   9        350.45        305.29        37.72 o
   3  16   9       1360.56       1216.98       103.18 o
   4  16   9          2.23         44.78        27.59 o
   5  16   9       1686.86       1729.02       138.61 o
   6  16   9       2051.77       2223.13       255.75 o
   7  16   9        250.17        231.40        45.30 o
   8  16   9        634.43        682.01        64.84 o
   9  16   9         11.24         68.45        30.43 o
  10  16   9        299.67        322.89        65.15 o
  11  16   9        443.34        355.37        69.06 o
  12  16   9        191.59        153.19        49.63 o
 -14  17   9        821.52        753.95        86.76 o
 -13  17   9        156.42        146.10        37.12 o
 -12  17   9        199.26        191.55        44.10 o
 -11  17   9        434.61        458.81        60.25 o
 -10  17   9        758.09        654.30        71.91 o
  -9  17   9        185.42        169.99        39.71 o
  -8  17   9        375.69        403.82        48.69 o
  -7  17   9        428.99        482.29        51.45 o
  -6  17   9        502.30        517.48        57.12 o
  -5  17   9        123.20        109.71        28.43 o
  -4  17   9        151.21        283.39        74.57 o
  -3  17   9        389.48        345.88        39.24 o
  -2  17   9        795.42        822.54        80.33 o
  -1  17   9        570.34        650.72        54.28 o
   0  17   9        523.92        677.59        59.85 o
   1  17   9       1201.83       1143.30        96.06 o
   2  17   9        647.05        642.93        56.46 o
   3  17   9       1589.51       1417.15       114.33 o
   4  17   9       1090.34       1003.03        74.54 o
   5  17   9        529.61        660.15        87.38 o
   6  17   9       1755.53       1789.02       164.65 o
   7  17   9        453.11        532.71        70.77 o
   8  17   9       1461.88       1301.18       126.25 o
   9  17   9        177.68        286.38        69.94 o
  10  17   9        797.93        800.63       108.39 o
  11  17   9         19.71         86.93        33.70 o
 -13  18   9       1305.91       1408.55       187.84 o
 -12  18   9        687.58        660.49        83.87 o
 -11  18   9       3473.03       3772.62       233.28 o
 -10  18   9          6.61         69.85        26.87 o
  -9  18   9        598.58        513.83        73.03 o
  -8  18   9        194.65        147.89        33.90 o
  -7  18   9        120.81        103.30        23.61 o
  -6  18   9       1363.23       1458.08       146.06 o
  -5  18   9        529.71        627.25        70.68 o
  -4  18   9       3256.76       3717.06       204.21 o
  -3  18   9       2942.84       3602.94       253.77 o
  -2  18   9       1561.90       1647.24       127.26 o
  -1  18   9       5514.53       5804.07       222.51 o
   0  18   9        177.63        168.15        35.87 o
   1  18   9       1277.43       1084.04       105.35 o
   2  18   9        569.00        507.01        58.75 o
   3  18   9        402.63        495.12        57.60 o
   4  18   9       1215.56       1209.69       105.61 o
   5  18   9        835.34        741.65        73.35 o
   6  18   9       2263.82       2238.18       204.90 o
   7  18   9       2495.29       2348.95       239.66 o
   8  18   9        374.41        396.52        59.64 o
   9  18   9       1799.18       1837.19       183.21 o
  10  18   9        379.47        451.12        93.13 o
 -12  19   9        870.72        859.48       119.39 o
 -11  19   9         52.20        108.94        30.24 o
 -10  19   9        332.91        218.14        40.76 o
  -9  19   9        357.59        249.96        62.99 o
  -8  19   9        189.52         80.81        38.61 o
  -7  19   9        533.11        536.02        74.36 o
  -6  19   9        116.82        103.31        33.74 o
  -5  19   9         81.49        150.58        33.21 o
  -4  19   9        344.14        555.65        58.55 o
  -3  19   9        639.20        870.92        86.61 o
  -2  19   9       1758.54       2067.68       132.01 o
  -1  19   9        340.82        338.30        43.72 o
   0  19   9       1566.05       1404.22       120.82 o
   1  19   9       1382.37       1319.44       110.19 o
   2  19   9        409.43        402.97        50.89 o
   3  19   9          7.34         23.11        27.55 o
   4  19   9        197.94        243.84        38.90 o
   5  19   9        274.21        205.80        35.04 o
   6  19   9        419.89        388.17        46.91 o
   7  19   9        321.98        280.80        35.63 o
   8  19   9        169.69        156.76        26.70 o
   9  19   9        244.60        270.55        53.69 o
 -10  20   9         67.04        188.59        37.65 o
  -9  20   9          9.93         79.99        64.33 o
  -8  20   9        115.91        148.53        37.15 o
  -7  20   9        297.65        264.92        68.82 o
  -6  20   9         29.85         26.69        28.76 o
  -5  20   9        102.29        103.66        47.81 o
  -4  20   9        852.41        715.14        77.36 o
  -3  20   9        181.24        195.25        36.77 o
  -2  20   9          0.15        105.65        23.15 o
  -1  20   9        360.02        321.10        42.51 o
   0  20   9        177.72        163.19        36.14 o
   1  20   9        141.01        172.49        36.41 o
   2  20   9       1094.75       1219.07       115.58 o
   3  20   9        110.69        135.13        41.92 o
   4  20   9         27.05         85.21        25.92 o
   5  20   9        143.88        168.16        35.13 o
   6  20   9        786.37        568.79        78.90 o
   7  20   9        565.71        574.86        68.45 o
   8  20   9        183.04        136.22        42.40 o
  -9  21   9         99.59        121.63        49.07 o
  -8  21   9         52.80         74.48        37.20 o
  -7  21   9         16.02         47.57        67.38 o
  -6  21   9          2.51         94.18        32.57 o
  -5  21   9        363.21        302.97        42.48 o
  -4  21   9       1061.72       1061.52        94.05 o
  -3  21   9        419.66        293.34        44.74 o
  -2  21   9         41.35         35.95        25.18 o
  -1  21   9          2.49        -14.95        30.37 o
   0  21   9        698.15        546.93        75.40 o
   1  21   9         90.61         67.39        32.02 o
   2  21   9        187.04        154.93        41.27 o
   3  21   9         88.69         72.19        39.54 o
   4  21   9        188.04        183.89        46.47 o
   5  21   9        888.52        882.06        95.66 o
   6  21   9        758.59        713.58        79.70 o
  -7  22   9        851.46        734.56       104.72 o
  -6  22   9        234.54        165.62        49.11 o
  -5  22   9       1804.03       1621.88       174.99 o
  -4  22   9         22.96         81.58        31.54 o
  -3  22   9        206.42        151.61        42.40 o
  -2  22   9        266.94        131.52        37.08 o
  -1  22   9         73.72         78.46        31.40 o
   0  22   9        836.00        737.65        78.86 o
   1  22   9        807.31        471.66        88.95 o
   2  22   9       1010.63        973.09       127.65 o
   3  22   9       2207.51       1723.00       243.93 o
   4  22   9        161.71        106.69        28.16 o
  -2  23   9       1264.03        997.94       138.10 o
  -1  23   9        469.99        276.02        46.49 o
   0  23   9        298.99        205.71        36.26 o
 -20   0  10        170.13        171.26       140.51 o
 -19   0  10        317.89        202.14        94.65 o
 -18   0  10        115.60        111.60        59.51 o
 -17   0  10        221.41        229.59        44.80 o
 -16   0  10        522.56        790.10        96.13 o
 -15   0  10        384.31        264.38        37.80 o
 -14   0  10          0.51         62.41        38.28 o
 -13   0  10        216.85        319.16        40.94 o
 -12   0  10        975.31        942.69       109.80 o
 -11   0  10       2729.43       2793.09       184.49 o
 -10   0  10       1826.96       1810.98       110.40 o
  -9   0  10       1693.03       1707.60       138.76 o
  -8   0  10         77.24        112.99        24.17 o
  -7   0  10       3740.04       3281.40       137.36 o
  -6   0  10        163.61        164.78        20.93 o
  -5   0  10       5650.51       5202.07       149.63 o
  -4   0  10        105.01         66.97        17.99 o
  -3   0  10       1302.74       1581.40       122.21 o
  -2   0  10       6983.95       6910.00       245.03 o
  -1   0  10          4.27         34.86        17.50 o
   0   0  10       9719.36      10425.81       262.24 o
   1   0  10        236.51        462.94        48.90 o
   2   0  10        146.63        135.11        23.52 o
   3   0  10       9455.39       9043.01       211.80 o
   4   0  10       5683.12       6049.09       149.92 o
   5   0  10       1589.79       1705.69        78.74 o
   6   0  10      14290.44      15309.47       210.13 o
   7   0  10       2053.79       2193.41       138.43 o
   8   0  10        228.69        279.35        38.32 o
   9   0  10         18.97         57.80        16.98 o
  10   0  10       6109.96       6396.55       299.78 o
  11   0  10        696.53        692.51        88.57 o
  12   0  10       1051.73       1039.83       287.54 o
  13   0  10        837.38        906.91       165.62 o
  15   0  10        230.58        300.89       100.78 o
  16   0  10        461.40        318.88        81.91 o
  17   0  10          1.64        -35.60        73.80 o
 -20   1  10         84.14        115.71        57.46 o
 -19   1  10         51.62         70.29        25.58 o
 -18   1  10        510.67        479.67        63.97 o
 -17   1  10        314.99        209.56        29.84 o
 -16   1  10        555.88        456.01        42.51 o
 -15   1  10        513.40        490.28        38.78 o
 -14   1  10        254.98        186.45        21.68 o
 -13   1  10         91.21         73.78        14.82 o
 -12   1  10         19.58         64.97        19.99 o
 -11   1  10        515.49        510.65        39.65 o
 -10   1  10          1.46         62.73        14.19 o
  -9   1  10       1446.35       1566.24        82.09 o
  -8   1  10        496.47        551.85        38.84 o
  -7   1  10         40.06         78.57        16.51 o
  -6   1  10       5459.76       5340.33       112.58 o
  -5   1  10        565.71        732.46        42.08 o
  -4   1  10          3.89         24.45        11.75 o
  -3   1  10         29.13         42.32        10.14 o
  -2   1  10       4809.67       4400.24       125.55 o
  -1   1  10       2596.61       2298.78       132.77 o
[truncated: 455,331 more chars]
