# Supplementary material for: Trinuclear nickel coordination complexes of phenanthrene-9,10-dione dioxime
Source: Acta Crystallogr E Crystallogr Commun. 2016 Mar 24;72(Pt 4):538–42. doi: 10.1107/S2056989016004023 (PMC4910314; doi:10.1107/S2056989016004023)
Supplement: Supplementary file 3 [file e-72-00538-2sup2.hkl]

data_2                                                                          
_shelx_title ' owen-12-11-14 in P21/c No14' 
_shelx_refln_list_code          4                                               
_shelx_F_calc_maximum      435.15                                               
_exptl_crystal_F_000      2968.00                                               
_reflns_d_resolution_high  0.7981                                               
                                                                                
loop_                                                                           
 _space_group_symop_operation_xyz                                               
 'x, y, z'                                                                      
 '-x, y+1/2, -z+1/2'                                                            
 '-x, -y, -z'                                                                   
 'x, -y-1/2, z-1/2'                                                             
                                                                                
_cell_length_a    15.6414                                                       
_cell_length_b    30.8358                                                       
_cell_length_c    14.7380                                                       
_cell_angle_alpha  90.000                                                       
_cell_angle_beta  112.411                                                       
_cell_angle_gamma  90.000                                                       
                                                                                
_shelx_F_squared_multiplier     1.000                                           
                                                                                
loop_                                                                           
 _refln_index_h                                                                 
 _refln_index_k                                                                 
 _refln_index_l                                                                 
 _refln_F_squared_calc                                                          
 _refln_F_squared_meas                                                          
 _refln_F_squared_sigma                                                         
 _refln_observed_status                                                         
   2   0   0      50238.59      43552.52       508.49 o                         
   3   0   0      40241.52      42905.74       624.09 o                         
   4   0   0       3378.83       2416.50       149.84 o                         
   5   0   0       3502.37       3031.46       227.93 o                         
   6   0   0        188.90        309.32        97.32 o                         
   7   0   0       1598.92       1855.36       234.71 o                         
   8   0   0        615.54        564.74       162.71 o                         
   9   0   0         11.84        111.09        68.83 o                         
  10   0   0       3402.25       3288.74       377.51 o                         
  11   0   0         82.04         48.60        68.99 o                         
  12   0   0        578.52        462.69       221.26 o                         
  13   0   0       7098.82      10636.72       518.02 o                         
  14   0   0       5822.57       7496.61       415.01 o                         
  15   0   0        159.34        101.18        58.28 o                         
  16   0   0         58.43         91.14        54.10 o                         
  17   0   0         21.78        -22.71        40.20 o                         
   1   1   0     104266.00      89869.58      1664.41 o                         
   2   1   0      21469.68      26421.02       692.29 o                         
   3   1   0       1528.77       1726.76        90.53 o                         
   4   1   0       2854.70       2623.45       125.82 o                         
   5   1   0         80.62         66.46        59.04 o                         
   6   1   0         12.66         13.69        48.81 o                         
   7   1   0       3075.83       4096.51       232.89 o                         
   8   1   0       6391.54       7756.35       347.68 o                         
   9   1   0          8.45         38.41        82.63 o                         
  10   1   0        101.26         58.86        51.79 o                         
  11   1   0        431.76        526.03        74.95 o                         
  12   1   0         63.26        160.40        55.16 o                         
  13   1   0       1669.87       2245.82       200.96 o                         
  14   1   0        223.00        752.76       149.47 o                         
  15   1   0         97.32         92.19        55.14 o                         
  16   1   0          8.44         21.07        35.51 o                         
  17   1   0          0.03        -54.07        27.03 o                         
  18   1   0         16.42          9.35        25.40 o                         
   1   2   0      19213.62      24411.88      1657.91 o                         
   2   2   0        228.97        329.97        26.01 o                         
   3   2   0       9651.03      10088.72       435.59 o                         
   4   2   0       5635.58       5424.97       195.84 o                         
   5   2   0        679.60        704.11        82.21 o                         
   6   2   0       1840.07       1760.59       136.24 o                         
   7   2   0          1.03         53.36        45.96 o                         
   8   2   0       2862.34       2740.49       212.14 o                         
   9   2   0        673.89        839.54       127.75 o                         
  10   2   0        269.50        176.46        71.19 o                         
  11   2   0         34.18         88.96        58.05 o                         
  12   2   0        212.27        232.12        58.17 o                         
  13   2   0       3493.95       4723.10       243.73 o                         
  14   2   0        569.26        995.90       123.05 o                         
  15   2   0         70.94        -61.31        44.58 o                         
  16   2   0         24.25         38.59        35.04 o                         
  17   2   0         59.92        -56.81        41.05 o                         
  18   2   0         51.97         49.50        24.98 o                         
   1   3   0      24501.17      26890.26      1752.73 o                         
   2   3   0      21428.01      20183.85       733.68 o                         
   3   3   0        520.80        273.28       124.42 o                         
   4   3   0       1240.13       1264.25       135.74 o                         
   5   3   0          2.35         19.60        38.60 o                         
   6   3   0        588.74        777.88        93.30 o                         
   7   3   0        731.33        566.12        83.99 o                         
   8   3   0       8167.79       8746.21       508.75 o                         
   9   3   0       1269.92       1302.33       195.93 o                         
  10   3   0         64.68        -38.57        72.18 o                         
  11   3   0       3122.82       3592.23       246.92 o                         
  12   3   0        313.33        478.27        92.48 o                         
  13   3   0        564.15        829.73       111.15 o                         
  14   3   0       3816.20       4869.14       232.39 o                         
  15   3   0        363.48        332.01        56.67 o                         
  16   3   0          1.15         55.03        76.75 o                         
  17   3   0         20.85         19.03        30.94 o                         
  18   3   0         55.85         39.62        29.05 o                         
   0   4   0      22915.17      30662.94       460.81 o                         
   1   4   0       1366.09       1508.22        70.97 o                         
   2   4   0       1887.55       1150.86       113.56 o                         
   3   4   0       9142.36      10322.46       415.68 o                         
   4   4   0         50.76         53.91        43.92 o                         
   5   4   0       1194.85       1236.74       107.71 o                         
   6   4   0        931.39        987.57       101.74 o                         
   7   4   0       8530.30       9724.80       354.81 o                         
   8   4   0         53.17        144.26        89.58 o                         
   9   4   0       1179.99       1241.98       161.56 o                         
  10   4   0        330.46        295.03        92.67 o                         
  11   4   0       1002.46       1288.47       114.77 o                         
  12   4   0        246.36        388.12        69.81 o                         
  13   4   0          0.34         -6.10        48.94 o                         
  14   4   0         17.37         27.18        61.32 o                         
  15   4   0         84.76         -6.68        47.96 o                         
  16   4   0        191.71        168.83        75.49 o                         
  17   4   0        335.06        172.42        46.86 o                         
  18   4   0         24.71         35.82        28.01 o                         
   1   5   0       1555.42       1863.37       129.83 o                         
   2   5   0       2883.16       2929.94        99.54 o                         
   3   5   0      11933.54      12417.72       571.52 o                         
   4   5   0       2801.26       2629.10       120.65 o                         
   5   5   0      13463.21      13307.03       835.88 o                         
   6   5   0          2.36        -29.36        49.00 o                         
   7   5   0       2778.39       2396.03       176.02 o                         
   8   5   0       1181.94       1273.01       141.64 o                         
   9   5   0       7055.01       8298.09       403.65 o                         
  10   5   0        204.30        254.19        76.95 o                         
  11   5   0       1041.92       1145.51        97.31 o                         
  12   5   0        718.40       1008.12        97.87 o                         
  13   5   0       1241.28       1637.79       126.88 o                         
  14   5   0        266.05        355.23        66.95 o                         
  15   5   0        423.22        288.74        51.24 o                         
  16   5   0          3.42        -47.52        41.86 o                         
  17   5   0         66.29         63.37        53.22 o                         
   0   6   0       6916.44       7797.99       293.34 o                         
   1   6   0       5918.69       7704.27       236.30 o                         
   2   6   0         91.93        105.98        38.22 o                         
   3   6   0      13960.74      13832.68       536.89 o                         
   4   6   0       3146.91       3336.03       150.32 o                         
   5   6   0      16166.56      14636.86       309.99 o                         
   6   6   0      19770.00      20200.02       488.90 o                         
   7   6   0       1084.56       1138.98       123.89 o                         
   8   6   0      13965.19      13883.25       476.09 o                         
   9   6   0        914.06        947.59       144.44 o                         
  10   6   0         60.28         49.14        65.60 o                         
  11   6   0        702.45        729.89        82.08 o                         
  12   6   0         46.80         67.97        48.11 o                         
  13   6   0        147.32        296.14        65.10 o                         
  14   6   0        363.11        332.32        67.85 o                         
  15   6   0         29.86        -16.58        52.25 o                         
  16   6   0        361.34        317.31        69.50 o                         
  17   6   0        427.71        308.69        93.83 o                         
   1   7   0       4315.04       4905.31       164.24 o                         
   2   7   0       6678.55       7197.77       208.84 o                         
   3   7   0       1079.14        974.20        76.72 o                         
   4   7   0       1198.31       1267.82        93.47 o                         
   5   7   0       4200.80       3651.32       258.59 o                         
   6   7   0        887.86       1013.13       118.88 o                         
   7   7   0       2884.17       2826.90       203.56 o                         
   8   7   0        472.17        679.32       112.29 o                         
   9   7   0       7037.11       8398.91       414.51 o                         
  10   7   0        296.86        199.27        66.02 o                         
  11   7   0       2971.87       3401.35       217.45 o                         
  12   7   0        948.42       1403.20       127.96 o                         
  13   7   0        547.77        729.78        91.90 o                         
  14   7   0        465.20        465.92        76.44 o                         
  15   7   0          1.59        -40.90        44.82 o                         
  16   7   0        303.79        200.02        66.97 o                         
  17   7   0        695.82        405.23       173.80 o                         
   0   8   0       1118.99       1085.54       136.52 o                         
   1   8   0       2502.06       2948.60       153.37 o                         
   2   8   0        717.74       1083.41        88.82 o                         
   3   8   0       2853.08       2287.57       185.64 o                         
   4   8   0        481.15        557.24        65.90 o                         
   5   8   0       7551.73       7510.74       293.70 o                         
   6   8   0      10542.49      10790.14       860.15 o                         
   7   8   0       1848.92       2136.91       174.77 o                         
   8   8   0       2424.51       2279.63       202.75 o                         
   9   8   0       1203.29       1306.07       233.33 o                         
  10   8   0       1114.16       1090.20       104.14 o                         
  11   8   0        927.26        810.74       103.43 o                         
  12   8   0       1724.39       1882.92       314.09 o                         
  13   8   0        319.25        419.69        99.69 o                         
  14   8   0         44.92         46.27        65.44 o                         
  15   8   0         11.50         -1.80        54.92 o                         
  16   8   0        130.93        155.38        54.69 o                         
  17   8   0        106.90         75.43        23.14 o                         
   1   9   0       2855.28       2587.03       150.49 o                         
   2   9   0       1453.79       1677.95       118.63 o                         
   3   9   0        191.01        194.38        44.31 o                         
   4   9   0      19571.15      18811.14       435.85 o                         
   5   9   0       5150.98       4784.03       237.33 o                         
   6   9   0      11869.68      11131.74       400.23 o                         
   7   9   0      14136.62      14899.52       472.57 o                         
   8   9   0       4360.20       4513.47       285.16 o                         
   9   9   0          0.31         -5.72        75.63 o                         
  10   9   0         51.34         13.48        44.17 o                         
  11   9   0        297.11        284.88        66.81 o                         
  12   9   0        944.02       1151.41       150.85 o                         
  13   9   0        216.53        209.74        73.27 o                         
  14   9   0         46.66        -17.24        92.03 o                         
  15   9   0        197.97        150.24        51.67 o                         
  16   9   0        235.11        165.84        46.49 o                         
  17   9   0        380.57        188.37        81.94 o                         
   0  10   0      32797.38      34523.88       801.76 o                         
   1  10   0        272.15        302.46        59.02 o                         
   2  10   0       7202.72       6577.25       238.14 o                         
   3  10   0       1052.82       1221.56        92.69 o                         
   4  10   0       5775.02       6320.74       209.60 o                         
   5  10   0       1039.96       1261.94       176.64 o                         
   6  10   0       4363.12       5261.83       227.71 o                         
   7  10   0        796.10        784.82       119.89 o                         
   8  10   0          0.14         44.14        59.66 o                         
   9  10   0      10231.76      11464.52       621.04 o                         
  10  10   0       1399.74       1374.07       115.83 o                         
  11  10   0        122.65        150.42        53.14 o                         
  12  10   0       1733.59       2139.64       183.54 o                         
  13  10   0       1363.02       1366.06       147.47 o                         
  14  10   0        278.23        231.85        77.45 o                         
  15  10   0        218.14        170.81        62.86 o                         
  16  10   0         13.09        -12.75        29.05 o                         
  17  10   0        233.58        131.26        68.84 o                         
   1  11   0       3290.14       3634.87       201.98 o                         
   2  11   0       5103.29       6102.40       461.15 o                         
   3  11   0       1561.72       1209.38       102.53 o                         
   4  11   0      11592.25      11251.86       365.57 o                         
   5  11   0       4684.63       4322.79       299.36 o                         
   6  11   0       9598.35       8771.71       289.55 o                         
   7  11   0      16191.91      17473.81       540.92 o                         
   8  11   0       3202.40       3658.55       266.04 o                         
   9  11   0          5.86         31.74        60.15 o                         
  10  11   0       5230.85       5529.57       319.56 o                         
  11  11   0        545.80        471.87       127.94 o                         
  12  11   0        599.85        594.63       121.74 o                         
  13  11   0         35.73         16.92        67.97 o                         
  14  11   0        336.72        307.51        63.96 o                         
  15  11   0        468.10        440.22        89.18 o                         
  16  11   0        348.90        275.93        59.22 o                         
  17  11   0        223.77        159.59        43.90 o                         
   0  12   0          9.89         14.20        50.34 o                         
   1  12   0        163.76        166.53        55.44 o                         
   2  12   0       9557.50       9882.16       609.65 o                         
   3  12   0       8323.61       9917.01       394.98 o                         
   4  12   0      50540.37      55486.79       661.62 o                         
   5  12   0       4908.43       6415.24       292.34 o                         
   6  12   0       2506.41       2769.34       166.53 o                         
   7  12   0       2581.07       2691.30       215.03 o                         
   8  12   0       2035.77       2688.73       228.56 o                         
   9  12   0       4598.38       5362.01       351.51 o                         
  10  12   0        126.89         84.42        45.30 o                         
  11  12   0       1121.74       1131.67       114.86 o                         
  12  12   0        254.14        338.93        89.11 o                         
  13  12   0        256.29        145.64        67.32 o                         
  14  12   0         13.79       -109.53        59.95 o                         
  15  12   0        239.54        265.70        54.93 o                         
  16  12   0        239.94        198.67        34.21 o                         
  17  12   0        253.75        214.75        47.42 o                         
   1  13   0        977.35       1178.92       130.81 o                         
   2  13   0        891.34        669.11        90.66 o                         
   3  13   0      27037.50      29113.62       594.48 o                         
   4  13   0       7224.45       8571.32       265.91 o                         
   5  13   0       1796.07       2354.47       233.80 o                         
   6  13   0       1763.98       1374.21       123.54 o                         
   7  13   0       8431.25       8535.39       391.63 o                         
   8  13   0         33.54        -30.23        79.28 o                         
   9  13   0       1351.86       1456.35       117.98 o                         
  10  13   0        696.24        559.78       113.67 o                         
  11  13   0       1214.12       1111.71       109.54 o                         
  12  13   0       2832.74       2899.50       468.27 o                         
  13  13   0         42.12         86.64       163.31 o                         
  14  13   0        135.05        114.14        62.06 o                         
  15  13   0          4.01         63.89        63.08 o                         
  16  13   0        486.02        327.50        82.05 o                         
   0  14   0      11663.49      12495.99       564.95 o                         
   1  14   0       3085.27       3336.87       214.62 o                         
   2  14   0       9582.91      10004.92       403.53 o                         
   3  14   0       3068.52       3315.68       166.79 o                         
   4  14   0          4.18        103.05        43.57 o                         
   5  14   0        433.62        537.66        76.27 o                         
   6  14   0        611.11        681.28        87.54 o                         
   7  14   0       1936.17       2010.34       156.96 o                         
   8  14   0       5646.82       6184.39       477.86 o                         
   9  14   0         50.80        105.87        52.88 o                         
  10  14   0         30.38        -36.89        68.47 o                         
  11  14   0         83.22          2.81        54.52 o                         
  12  14   0        179.37        118.96        53.60 o                         
  13  14   0        176.95         83.45        95.78 o                         
  14  14   0         16.47         -1.89        38.94 o                         
  15  14   0        104.55         92.49        36.26 o                         
  16  14   0        175.60        144.42        37.05 o                         
   1  15   0       9800.09      10207.19       389.47 o                         
   2  15   0      23507.72      24535.24      1834.77 o                         
   3  15   0      11167.96      12112.32       325.44 o                         
   4  15   0       1235.15       1252.42       111.76 o                         
   5  15   0         36.08         75.73        36.25 o                         
   6  15   0       1168.45       1233.54       139.51 o                         
   7  15   0        425.94        335.17        73.50 o                         
   8  15   0        603.34        578.99       149.15 o                         
   9  15   0        822.07        810.46        95.53 o                         
  10  15   0          9.74        -28.14        76.91 o                         
  11  15   0        503.53        422.62        69.44 o                         
  12  15   0         46.83        -78.85        89.93 o                         
  13  15   0        122.35        133.95        45.33 o                         
  14  15   0        614.34        488.20        63.89 o                         
  15  15   0        160.45        150.22        32.61 o                         
  16  15   0         90.28         63.72        25.27 o                         
   0  16   0          9.99        187.73        79.75 o                         
   1  16   0       8066.86       8418.76       364.26 o                         
   2  16   0      10123.35      10118.36       332.18 o                         
   3  16   0          1.71         44.42        36.48 o                         
   4  16   0       2584.88       2555.88       166.40 o                         
   5  16   0       1115.68       1441.42       137.78 o                         
   6  16   0       2259.76       1796.14       168.80 o                         
   7  16   0       1486.23       1619.53       167.33 o                         
   8  16   0       2559.62       2786.71       224.75 o                         
   9  16   0          0.26         -3.31        51.33 o                         
  10  16   0       2711.58       2694.97       170.15 o                         
  11  16   0        206.33        116.86        63.70 o                         
  12  16   0       1404.39       1278.52       131.22 o                         
  13  16   0         13.84         35.31        38.39 o                         
  14  16   0         46.44         -3.42        54.39 o                         
  15  16   0         51.91         49.96        41.97 o                         
  16  16   0          3.32          4.85        27.48 o                         
   1  17   0      14697.18      14859.51       488.30 o                         
   2  17   0       1482.56       1837.22       186.03 o                         
   3  17   0       1643.86       2122.35       139.60 o                         
   4  17   0        256.01        419.35        76.23 o                         
   5  17   0        989.98       1042.01       111.15 o                         
   6  17   0       3593.84       3458.04       211.25 o                         
   7  17   0       1436.68       1520.09       164.45 o                         
   8  17   0         16.13        -25.82        66.13 o                         
   9  17   0       1642.20       1623.32       246.73 o                         
  10  17   0        507.62        394.34       156.04 o                         
  11  17   0          7.45        -35.33        71.18 o                         
  12  17   0        367.85        374.12        65.64 o                         
  13  17   0       1539.68       1456.27       107.40 o                         
  14  17   0         37.75        -19.55        27.03 o                         
  15  17   0          1.49         11.84        21.87 o                         
  16  17   0         16.27         -0.20        23.14 o                         
   0  18   0       3796.56       3788.15       380.17 o                         
   1  18   0      10028.92       8850.33       391.20 o                         
   2  18   0          6.91         31.26        44.27 o                         
   3  18   0          0.15         49.73        56.81 o                         
   4  18   0       2875.41       2947.45       570.64 o                         
   5  18   0        113.55         69.48       143.95 o                         
   6  18   0        250.42        273.65        85.27 o                         
   7  18   0         87.53        161.66        53.25 o                         
   8  18   0        203.61        253.19        65.03 o                         
   9  18   0        225.15        222.87        73.65 o                         
  10  18   0        218.76        233.00        81.76 o                         
  11  18   0         68.61         64.15        55.60 o                         
  12  18   0       2816.74       2868.86       151.14 o                         
  13  18   0       1605.66       1601.99        94.27 o                         
  14  18   0         38.37         62.46        37.38 o                         
  15  18   0         35.35        -13.93        30.88 o                         
   1  19   0         78.77         92.03        63.54 o                         
   2  19   0        185.73        184.25        63.51 o                         
   3  19   0        215.59        165.74        81.48 o                         
   4  19   0       4060.47       3883.20       432.88 o                         
   5  19   0        447.21        328.78       100.63 o                         
   6  19   0       2852.82       2573.65       188.45 o                         
   7  19   0       3280.54       2757.18       193.96 o                         
   8  19   0        244.06        213.95        95.15 o                         
   9  19   0       3329.75       2781.25       231.65 o                         
  10  19   0       3130.23       2995.63       219.58 o                         
  11  19   0       1095.55       1065.55       141.20 o                         
  12  19   0       2161.94       2227.43       183.62 o                         
  13  19   0       1580.99       1489.19       146.75 o                         
  14  19   0         12.67         37.32        41.69 o                         
  15  19   0        113.24         80.31        43.89 o                         
   0  20   0       4864.94       4560.30       433.41 o                         
   1  20   0       8622.40       7667.46       394.33 o                         
   2  20   0       5172.25       4734.63       335.76 o                         
   3  20   0         22.76         42.36        63.43 o                         
   4  20   0        664.18        670.13       172.17 o                         
   5  20   0       2049.54       1935.44       154.52 o                         
   6  20   0        135.62        129.62        41.65 o                         
   7  20   0        830.94        776.34       105.30 o                         
   8  20   0        141.97        154.46        60.15 o                         
   9  20   0        149.05        284.57        86.46 o                         
  10  20   0          3.81         -3.45       106.62 o                         
  11  20   0        254.02        246.93        87.19 o                         
  12  20   0       1544.75       1747.48       163.96 o                         
  13  20   0       1200.58       1109.12       124.67 o                         
  14  20   0         43.49        -16.24        35.55 o                         
  15  20   0          8.36        -42.08        30.58 o                         
   1  21   0         47.29         -7.11        59.58 o                         
   2  21   0       3533.50       2714.10       343.86 o                         
   3  21   0      11691.19       9778.35       892.77 o                         
   4  21   0        433.10        345.34        68.59 o                         
   5  21   0        695.38        509.19        73.48 o                         
   6  21   0        433.96        337.80        63.91 o                         
   7  21   0        673.00        487.57        87.14 o                         
   8  21   0        375.28        259.21       107.81 o                         
   9  21   0        458.02        364.62        87.30 o                         
  10  21   0       2190.53       1945.51       206.21 o                         
  11  21   0       2164.08       2035.57       178.87 o                         
  12  21   0        365.59        369.57        80.99 o                         
  13  21   0        966.99       1089.70       114.14 o                         
  14  21   0         22.61        -12.94        42.76 o                         
  15  21   0        483.55        404.94        68.65 o                         
   0  22   0       3210.52       2466.10       327.90 o                         
   1  22   0        948.23       1021.03       157.50 o                         
   2  22   0          1.62          9.19        63.32 o                         
   3  22   0         62.89        106.44        43.29 o                         
   4  22   0        113.46        151.51        49.60 o                         
   5  22   0       1415.82       1335.09       138.53 o                         
   6  22   0          1.82        -58.51        56.61 o                         
   7  22   0        879.23        693.98       127.95 o                         
   8  22   0         56.40         -7.70        48.53 o                         
   9  22   0        184.03        257.10       254.79 o                         
  10  22   0         76.10         59.19        50.06 o                         
  11  22   0        404.54        394.27        78.61 o                         
  12  22   0        697.50        695.58        97.34 o                         
  13  22   0          1.74        -79.00        40.68 o                         
  14  22   0         48.49        -41.92        43.37 o                         
   1  23   0         63.02         56.68        34.53 o                         
   2  23   0       4249.11       3260.01       241.49 o                         
   3  23   0      12861.05       9206.90       355.01 o                         
   4  23   0        109.56         43.17        41.00 o                         
   5  23   0        165.05        157.69        59.04 o                         
   6  23   0        425.28        361.07        76.35 o                         
   7  23   0        235.57        157.77        57.60 o                         
   8  23   0        127.67        115.79        87.47 o                         
   9  23   0         33.43        -71.69       143.72 o                         
  10  23   0        900.14        813.21       163.95 o                         
  11  23   0        924.72        782.51       188.79 o                         
  12  23   0        411.79        406.59        72.99 o                         
  13  23   0        506.79        458.07        94.75 o                         
  14  23   0         44.30         27.06        30.79 o                         
   0  24   0       1332.66       1077.38       140.08 o                         
   1  24   0       1550.83       1084.03       100.60 o                         
   2  24   0       4007.47       2917.70       196.94 o                         
   3  24   0          8.63         -4.36        32.80 o                         
   4  24   0       3264.66       2401.68       221.01 o                         
   5  24   0        388.23        291.29        66.86 o                         
   6  24   0       1270.69       1148.78       184.09 o                         
   7  24   0         10.78         10.25        48.77 o                         
   8  24   0        164.93        200.95       164.87 o                         
   9  24   0        514.80        460.55        75.54 o                         
  10  24   0       1586.30       1613.50       152.98 o                         
  11  24   0        802.83        745.64       101.18 o                         
  12  24   0       1789.73       1749.86       201.11 o                         
  13  24   0          2.61        -28.98        33.13 o                         
  14  24   0         25.78         -4.47        27.50 o                         
   1  25   0        408.35        271.13        59.73 o                         
   2  25   0        613.67        498.05        82.84 o                         
   3  25   0       5983.17       4575.45       285.22 o                         
   4  25   0       1640.92       1372.30       140.77 o                         
   5  25   0        379.63        434.61       109.77 o                         
   6  25   0        566.13        635.34       144.97 o                         
   7  25   0          1.04         19.48        56.35 o                         
   8  25   0         13.14         45.32       125.40 o                         
   9  25   0        239.98        285.66        65.94 o                         
  10  25   0        187.68        124.76        54.21 o                         
  11  25   0         98.69        186.69        59.42 o                         
  12  25   0          1.97         46.49        32.34 o                         
  13  25   0          0.04         57.95        41.49 o                         
   0  26   0         13.81        -95.52        82.79 o                         
   1  26   0       1787.97       1261.37       153.08 o                         
   2  26   0       4501.77       3388.93       424.88 o                         
   3  26   0         13.82         74.10        50.73 o                         
   4  26   0       5476.93       4534.03       344.63 o                         
   5  26   0        302.19        209.37       100.04 o                         
   6  26   0        509.91        434.16       114.86 o                         
   7  26   0         13.50         81.44        53.46 o                         
   8  26   0        305.80        275.69        93.98 o                         
   9  26   0       1167.84       1413.83       192.59 o                         
  10  26   0        190.17        135.80        52.71 o                         
  11  26   0       1269.48       1216.17       162.56 o                         
  12  26   0        812.99       1034.55       141.50 o                         
  13  26   0         14.68         23.77        28.25 o                         
   1  27   0         73.50          1.61        64.82 o                         
   2  27   0       1069.21        802.70       136.82 o                         
   3  27   0        402.76        350.82        92.88 o                         
   4  27   0       1104.29       1010.57       149.70 o                         
   5  27   0       1229.36       1038.36       193.97 o                         
   6  27   0          5.91         45.41        57.94 o                         
   7  27   0        894.77        910.84       176.20 o                         
   8  27   0         61.82         78.22        53.49 o                         
   9  27   0        281.76        375.19       107.40 o                         
  10  27   0       1253.21       1454.81       192.21 o                         
  11  27   0        419.80        473.68       113.17 o                         
  12  27   0        126.63        182.55        63.63 o                         
   0  28   0       2147.84       2278.24       320.75 o                         
   1  28   0         25.93         65.92        71.76 o                         
   2  28   0       5288.01       4539.35       321.86 o                         
   3  28   0       2854.74       2275.25       229.59 o                         
   4  28   0         87.99         43.06        82.99 o                         
   5  28   0         12.89         36.56        96.09 o                         
   6  28   0         28.19         62.85        60.75 o                         
   7  28   0        219.99        104.02        56.64 o                         
   8  28   0         12.64         50.81        60.59 o                         
   9  28   0        317.07        279.94        95.36 o                         
  10  28   0          1.38         53.01        75.52 o                         
  11  28   0        408.16        602.17       110.51 o                         
  12  28   0        745.37       1196.68       131.67 o                         
   1  29   0       5767.12       4599.72       330.78 o                         
   2  29   0        425.64        374.08       107.09 o                         
   3  29   0       3351.62       3224.30       267.83 o                         
   4  29   0         24.99         14.86        70.82 o                         
   5  29   0       2723.46       2891.33       320.85 o                         
   6  29   0        216.31        193.59        99.81 o                         
   7  29   0          0.39        -71.15        68.65 o                         
   8  29   0        153.64        147.33        55.90 o                         
   9  29   0        121.67        114.20        72.06 o                         
  10  29   0       3613.79       4650.70       311.17 o                         
  11  29   0        518.28        707.68       106.24 o                         
   0  30   0        812.16        550.22       169.08 o                         
   1  30   0       2256.69       1892.83       217.52 o                         
   2  30   0         67.60        182.30        77.73 o                         
   3  30   0       1861.78       1674.39       202.23 o                         
   4  30   0       2838.62       2789.51       260.76 o                         
   5  30   0        445.62        321.11       113.21 o                         
   6  30   0         16.09         22.43        69.71 o                         
   7  30   0         96.72         78.95        70.35 o                         
   8  30   0       1356.05       1642.96       206.42 o                         
   9  30   0        966.85       1002.31       155.35 o                         
  10  30   0        217.53        387.25        90.69 o                         
  11  30   0         84.43        166.09        52.32 o                         
   1  31   0        159.23        154.61        94.94 o                         
   2  31   0         96.10        -28.40        52.87 o                         
   3  31   0        264.17        216.80        81.75 o                         
   4  31   0         14.57         93.25        65.23 o                         
   5  31   0       1121.12        995.01       122.86 o                         
   6  31   0        194.96        135.60        83.65 o                         
   7  31   0        286.86        168.98        94.73 o                         
   8  31   0        191.00        233.24        88.82 o                         
   9  31   0          2.55        -35.89        50.71 o                         
  10  31   0        596.56        656.63       185.50 o                         
   0  32   0        184.91        318.22       151.63 o                         
   1  32   0        145.47        101.95        69.20 o                         
   2  32   0        159.18        162.67        66.23 o                         
   3  32   0        805.55        978.68       156.87 o                         
   4  32   0       1304.73       1472.11       232.72 o                         
   5  32   0        645.04        668.11       154.08 o                         
   6  32   0         95.13        154.81        61.18 o                         
   7  32   0          1.13         -0.83       102.92 o                         
   8  32   0        348.12        419.85        69.34 o                         
   9  32   0        878.38        841.70       184.21 o                         
  10  32   0        328.14        382.74        80.95 o                         
   1  33   0        413.61        388.82       103.14 o                         
   2  33   0         19.47         -4.99        87.85 o                         
   3  33   0        131.97        105.28        66.05 o                         
   4  33   0        104.56        106.28        71.39 o                         
   5  33   0          7.14         76.90        94.27 o                         
   6  33   0        356.08        639.67       143.31 o                         
   7  33   0        551.46        806.60       144.83 o                         
   8  33   0         34.55         52.39        58.26 o                         
   9  33   0        125.66        327.48        81.58 o                         
   0  34   0       1972.99       2468.16       331.28 o                         
   1  34   0        143.80        141.42        58.85 o                         
   2  34   0         33.07         61.85        57.45 o                         
   3  34   0        767.92       1198.25       221.28 o                         
   4  34   0       2035.00       2566.93       297.58 o                         
   5  34   0         24.94        106.64        98.11 o                         
   6  34   0        685.83        825.51       162.61 o                         
   7  34   0          3.19         38.16        61.75 o                         
   8  34   0        172.30        335.43        85.70 o                         
   1  35   0         66.87        167.70        56.49 o                         
   2  35   0        339.40        387.39        83.47 o                         
   3  35   0         47.65        235.92       112.40 o                         
   4  35   0        508.26        732.24       164.64 o                         
   5  35   0       1889.18       2335.35       257.13 o                         
   6  35   0       1449.74       2153.24       229.14 o                         
   7  35   0        527.77        793.27       125.59 o                         
   0  36   0       2927.13       3943.56       360.56 o                         
   1  36   0        232.29        371.13        90.16 o                         
   2  36   0          0.03        -88.88        93.88 o                         
   3  36   0          8.87         14.41        77.21 o                         
   4  36   0        174.77        406.93       117.56 o                         
   5  36   0        224.94        358.27       100.93 o                         
   6  36   0        178.72        148.23        69.74 o                         
   1  37   0        584.73        782.25       140.91 o                         
   2  37   0          0.24        120.43        89.23 o                         
   3  37   0          0.82        -64.95        59.35 o                         
   4  37   0        335.43        382.79       101.20 o                         
 -18   1   1         22.03         54.70        25.70 o                         
 -17   1   1         84.80         41.98        28.58 o                         
 -16   1   1         42.75        111.61        48.71 o                         
 -15   1   1       1402.15       1865.54       137.94 o                         
 -14   1   1        982.11       1417.36       135.19 o                         
 -13   1   1       3771.13       4991.95       254.38 o                         
 -12   1   1         40.41         22.65        47.64 o                         
 -11   1   1         30.06         48.84        55.63 o                         
 -10   1   1       3102.47       3602.82       269.13 o                         
  -9   1   1      18539.75      20319.84       575.99 o                         
  -8   1   1       6368.58       7268.49       316.79 o                         
  -7   1   1       8100.54       7878.77       294.28 o                         
  -6   1   1      18901.61      19873.21       418.26 o                         
  -5   1   1      20855.95      19289.39       368.35 o                         
  -4   1   1        349.33        119.93        25.41 o                         
  -3   1   1       4745.31       3001.43        75.92 o                         
  -2   1   1       5807.92       8012.34       241.70 o                         
  -1   1   1      70086.04      62536.63       545.43 o                         
   1   1   1       8453.39      10398.18       446.76 o                         
   2   1   1       1557.08       1125.31        54.40 o                         
   3   1   1      73662.98      81144.16      2113.73 o                         
   4   1   1      15127.88      13207.41       561.27 o                         
   5   1   1      11283.74      12790.92       364.94 o                         
   6   1   1      12725.65      12903.74       507.09 o                         
   7   1   1       2977.20       3395.74       225.57 o                         
   8   1   1       9145.59       9318.01       404.54 o                         
   9   1   1        198.60        118.32        69.50 o                         
  10   1   1        678.31        785.47       148.64 o                         
  11   1   1          0.75        -30.32        43.02 o                         
  12   1   1       4395.13       5674.77       459.01 o                         
  13   1   1         18.88        207.77        83.70 o                         
  14   1   1       2857.26       3474.37       185.08 o                         
  15   1   1        418.51        389.04        58.95 o                         
  16   1   1        149.59        126.76        30.89 o                         
  17   1   1        460.99        332.35        33.43 o                         
 -18   2   1        111.23        117.78        26.70 o                         
 -17   2   1         37.92         13.45        39.23 o                         
 -16   2   1        260.57        161.64        43.94 o                         
 -15   2   1        477.44        660.77        80.02 o                         
 -14   2   1       1328.09       1972.71       154.20 o                         
 -13   2   1         55.47        204.26        68.88 o                         
 -12   2   1        141.77        156.87        50.10 o                         
 -11   2   1       1056.15       1157.33        93.86 o                         
 -10   2   1        312.30        383.69       109.45 o                         
  -9   2   1        727.47        736.38       127.95 o                         
  -8   2   1       6544.90       6702.03       304.60 o                         
  -7   2   1         46.19        -23.04        63.74 o                         
  -6   2   1       2052.17       2275.95       142.13 o                         
  -5   2   1        614.02        678.26        90.20 o                         
  -4   2   1       1123.26       1189.05        60.22 o                         
  -3   2   1       2858.23       2746.44        90.93 o                         
  -2   2   1        731.08        868.26        49.91 o                         
  -1   2   1      68897.32      63902.86      1438.56 o                         
   0   2   1      34726.39      36491.62       325.77 o                         
   1   2   1        465.55         73.33        18.63 o                         
   2   2   1       8876.48      10933.91       357.11 o                         
   3   2   1      51002.69      51970.58      1056.54 o                         
   4   2   1       8860.58       8869.12       311.72 o                         
   5   2   1       5871.87       5464.02       459.17 o                         
   6   2   1       3770.55       3362.69       215.32 o                         
   7   2   1         18.63        236.05        67.34 o                         
   8   2   1       1127.30       1466.10       172.66 o                         
   9   2   1        398.47        373.83        98.16 o                         
  10   2   1        621.30        423.94       119.89 o                         
  11   2   1         79.50         95.87        52.18 o                         
  12   2   1        748.44       1129.35       110.68 o                         
  13   2   1       1501.90       2226.92       176.47 o                         
  14   2   1         42.45        173.82        92.61 o                         
  15   2   1         20.32         64.87        39.71 o                         
  16   2   1         57.88        -29.18        99.32 o                         
  17   2   1        205.17        106.52        34.62 o                         
 -18   3   1        120.05         97.44        25.45 o                         
 -17   3   1         86.42         97.47        43.65 o                         
 -16   3   1        118.69        175.21        53.21 o                         
 -15   3   1         86.92         42.19        44.25 o                         
 -14   3   1        537.12        539.68       120.94 o                         
 -13   3   1        376.32        503.96       107.24 o                         
 -12   3   1         12.75         85.97        47.88 o                         
 -11   3   1       1208.64       1373.06       138.54 o                         
 -10   3   1       2344.54       2761.95       240.45 o                         
  -9   3   1        886.34        986.90       133.76 o                         
  -8   3   1        244.30        249.41        55.44 o                         
  -7   3   1      17279.08      19670.73       467.72 o                         
  -6   3   1        243.15        369.72        74.36 o                         
  -5   3   1       2590.99       2431.21       139.09 o                         
  -4   3   1       1189.94        976.85       177.75 o                         
  -3   3   1      25107.03      23737.26       539.05 o                         
  -2   3   1       1488.62       2412.71        93.15 o                         
  -1   3   1       1477.16       2755.22       147.39 o                         
   0   3   1       1171.00       1270.62        40.79 o                         
   1   3   1         77.18        239.21        22.70 o                         
   2   3   1       5255.60       5906.69       188.62 o                         
   3   3   1      59594.14      65108.00       624.34 o                         
   4   3   1        988.16       1038.78        94.89 o                         
   5   3   1       8240.39       7571.40       432.30 o                         
   6   3   1       1258.53       1120.11       130.88 o                         
   7   3   1        207.56        171.69        55.62 o                         
   8   3   1       4695.22       4731.65       294.24 o                         
   9   3   1        568.00        522.04       114.40 o                         
  10   3   1       1337.03       1629.62       130.12 o                         
  11   3   1        445.60        494.19        70.96 o                         
  12   3   1       1802.04       2282.48       163.14 o                         
  13   3   1        714.65       1333.98       246.29 o                         
  14   3   1        648.74        805.02        91.29 o                         
  15   3   1        247.31        147.66        40.90 o                         
  16   3   1          7.62        -29.96        30.52 o                         
  17   3   1        340.28        251.11        45.66 o                         
 -18   4   1        198.93        126.05        44.46 o                         
 -17   4   1         96.28         86.31        42.42 o                         
 -16   4   1        443.05        421.41       101.97 o                         
 -15   4   1        162.84         42.46        88.17 o                         
 -14   4   1       1929.88       2078.54       156.30 o                         
 -13   4   1         38.84         28.37        80.00 o                         
 -12   4   1          1.35         53.45        41.96 o                         
 -11   4   1       6745.05       7838.57       427.55 o                         
 -10   4   1       4659.84       4452.61       297.73 o                         
  -9   4   1       2002.67       2214.45       194.67 o                         
  -8   4   1       2160.89       1759.21       156.27 o                         
  -7   4   1         47.29        -33.90        47.26 o                         
  -6   4   1       1961.22       1693.99       132.84 o                         
  -5   4   1         33.60         83.43        36.75 o                         
  -4   4   1        449.58        620.47        68.50 o                         
  -3   4   1      13721.38      12999.03       882.45 o                         
  -2   4   1       1836.83       1973.11        95.41 o                         
  -1   4   1      25015.19      25123.07       461.75 o                         
   0   4   1       6709.11       5890.35       336.75 o                         
   1   4   1       4932.29       6720.75       124.35 o                         
   2   4   1       1973.49       2196.36        89.20 o                         
   3   4   1        661.99       1062.32       122.33 o                         
   4   4   1       2366.71       2604.09       151.73 o                         
   5   4   1      15092.62      15878.13       399.56 o                         
   6   4   1      10739.25      11478.46       508.77 o                         
   7   4   1       1370.47       1850.22       174.59 o                         
   8   4   1        501.52        710.72       122.57 o                         
   9   4   1         25.08          8.34       118.86 o                         
  10   4   1        526.03        374.90        66.32 o                         
  11   4   1         35.76        112.74        55.50 o                         
  12   4   1       3389.52       4436.94       212.48 o                         
  13   4   1       5679.26       7154.52       249.44 o                         
  14   4   1        221.88        252.59        65.23 o                         
  15   4   1          0.45        -54.05        44.79 o                         
  16   4   1          0.59        -11.23        26.35 o                         
  17   4   1        228.23        148.45        39.97 o                         
 -18   5   1        276.36        265.37        56.15 o                         
 -17   5   1         31.33          5.93        37.66 o                         
 -16   5   1        149.49        144.03        42.78 o                         
 -15   5   1          2.59       -128.72        74.77 o                         
 -14   5   1         82.30        -18.89        57.12 o                         
 -13   5   1        652.98        835.36        94.76 o                         
 -12   5   1         40.52         72.86        42.49 o                         
 -11   5   1        786.52       1061.63       101.66 o                         
 -10   5   1         26.37         21.74       125.74 o                         
  -9   5   1       2462.48       2886.79       218.13 o                         
  -8   5   1       4115.11       4488.96       253.35 o                         
  -7   5   1       9793.82      10520.33       348.93 o                         
  -6   5   1        524.66        688.54       193.50 o                         
  -5   5   1       1837.37       1207.51       113.64 o                         
  -4   5   1         41.19         90.28        40.43 o                         
  -3   5   1       3493.12       2797.57       110.84 o                         
  -2   5   1        605.22        564.13        46.36 o                         
  -1   5   1      44603.79      47660.12       682.47 o                         
   0   5   1       2244.04       2371.72        94.84 o                         
   1   5   1       7264.56       6916.78       201.38 o                         
   2   5   1        219.98        753.39        55.54 o                         
   3   5   1       4810.86       4639.96       147.15 o                         
   4   5   1       2939.74       2995.99       164.81 o                         
   5   5   1        944.66        838.64        88.27 o                         
   6   5   1       6594.70       7143.02       364.10 o                         
   7   5   1       9936.52      11396.23       662.73 o                         
   8   5   1       4771.62       5147.56       312.65 o                         
   9   5   1         93.98         48.14        66.37 o                         
  10   5   1         40.76         36.65        44.70 o                         
  11   5   1        101.82        200.96        58.59 o                         
  12   5   1       1496.68       2017.57       152.86 o                         
  13   5   1          0.05        180.77        92.78 o                         
  14   5   1        871.08        846.50       223.56 o                         
  15   5   1        198.34         87.63        69.28 o                         
  16   5   1        182.77        153.52        33.33 o                         
  17   5   1         61.57         75.38        25.00 o                         
 -18   6   1        336.58        264.30        56.00 o                         
 -17   6   1          3.69         27.53        34.42 o                         
 -16   6   1          0.82        -14.40        52.83 o                         
 -15   6   1        373.55        317.28        63.83 o                         
 -14   6   1          5.95        -56.46        66.55 o                         
 -13   6   1        163.94         88.40        59.51 o                         
 -12   6   1         26.38         97.55        51.07 o                         
 -11   6   1       6219.58       6950.03       304.32 o                         
 -10   6   1       1878.67       1906.85       204.21 o                         
  -9   6   1       2290.39       2455.92       208.50 o                         
  -8   6   1       2458.37       2574.47       190.46 o                         
  -7   6   1       4278.09       5172.59       431.49 o                         
  -6   6   1       1893.79       1631.76       135.48 o                         
  -5   6   1       3547.16       3335.83       140.97 o                         
  -4   6   1       1176.31       1213.29        81.94 o                         
  -3   6   1        805.85        797.89        65.91 o                         
  -2   6   1       7354.04       7157.49       203.51 o                         
  -1   6   1      35793.51      34042.04       616.47 o                         
   0   6   1      10620.69      12494.98       881.84 o                         
   1   6   1       2580.34       2620.28        93.51 o                         
   2   6   1       2189.92       3038.35       153.65 o                         
   3   6   1       6706.71       7232.97       187.44 o                         
   4   6   1       2359.14       2385.90       125.10 o                         
   5   6   1       4125.71       4089.15       214.11 o                         
   6   6   1          7.39         17.91       111.39 o                         
   7   6   1        556.45        971.98       137.71 o                         
   8   6   1        565.46        704.17       122.70 o                         
   9   6   1       2501.89       2623.32       253.57 o                         
  10   6   1        235.24        184.36        60.10 o                         
  11   6   1        160.24        267.88        62.89 o                         
  12   6   1       1481.71       2047.19       147.38 o                         
  13   6   1       1515.09       1607.44       123.34 o                         
  14   6   1         40.86        187.54        97.02 o                         
  15   6   1          1.31        -63.22        41.73 o                         
  16   6   1         81.52         79.78        33.34 o                         
  17   6   1         55.04          4.94        26.84 o                         
 -18   7   1          1.13         24.29        24.51 o                         
 -17   7   1        303.37        344.94        67.54 o                         
 -16   7   1          0.12          3.50        48.63 o                         
 -15   7   1         54.19         24.49        39.21 o                         
 -14   7   1         63.43         -9.57        60.76 o                         
 -13   7   1       3456.52       3730.51       350.50 o                         
 -12   7   1       2956.32       3311.12       191.23 o                         
 -11   7   1        265.79        398.72        75.63 o                         
 -10   7   1       1137.55       1097.34       158.14 o                         
  -9   7   1       1511.02       1306.97       149.13 o                         
  -8   7   1         83.66        101.57        50.99 o                         
  -7   7   1       3318.75       3390.16       204.44 o                         
  -6   7   1         11.12         51.10        47.38 o                         
  -5   7   1       3935.10       3299.56       148.03 o                         
  -4   7   1       7731.48       7663.08       321.20 o                         
  -3   7   1       2953.52       2423.81       132.21 o                         
  -2   7   1        156.09         24.96        30.60 o                         
  -1   7   1       1920.05       1867.14       146.41 o                         
   0   7   1      36505.89      36114.27      2392.36 o                         
   1   7   1       4639.35       4790.10       130.92 o                         
   2   7   1        822.18        980.81        84.48 o                         
   3   7   1       2875.83       3174.22       143.19 o                         
   4   7   1       8525.52       8747.62       296.28 o                         
   5   7   1       2764.43       3042.46       194.97 o                         
   6   7   1       1947.65       2035.97       226.21 o                         
   7   7   1       2764.37       2916.48       223.79 o                         
   8   7   1        268.73        187.41        73.45 o                         
   9   7   1       2076.70       2216.23       232.85 o                         
  10   7   1        552.39        734.44        92.06 o                         
  11   7   1       5942.95       6659.86       471.99 o                         
  12   7   1       2762.51       3436.44       181.31 o                         
  13   7   1       1297.86       1365.94       122.16 o                         
  14   7   1       2443.67       2611.91       576.33 o                         
  15   7   1         32.34         -6.73        36.82 o                         
  16   7   1         77.13         40.36        31.49 o                         
  17   7   1        145.21         60.07        22.79 o                         
 -18   8   1          1.74        -38.09        25.13 o                         
 -17   8   1         93.90         69.39        91.47 o                         
 -16   8   1       1127.14       1456.79       149.52 o                         
 -15   8   1       1402.95       1764.91       187.38 o                         
 -14   8   1       1268.89       1511.61       188.85 o                         
 -13   8   1        857.96       1004.48       132.22 o                         
 -12   8   1         59.64         76.84        47.84 o                         
 -11   8   1        110.33         66.56        48.91 o                         
 -10   8   1       1236.18       1211.13       160.20 o                         
  -9   8   1          1.95        -37.59        57.69 o                         
  -8   8   1       8231.80       8953.28       364.72 o                         
  -7   8   1       1452.26       1285.47       131.68 o                         
  -6   8   1        712.53        711.64        79.88 o                         
  -5   8   1      11443.70      10134.61       416.87 o                         
  -4   8   1      13357.09      13732.16       333.15 o                         
  -3   8   1      13940.44      12082.65       630.11 o                         
  -2   8   1       2955.32       3316.23       274.31 o                         
  -1   8   1       1424.26       1545.69        94.55 o                         
   0   8   1      13237.96      13879.36      1634.73 o                         
   1   8   1       3698.16       3246.64       125.51 o                         
   2   8   1       1419.40       1744.88        85.08 o                         
   3   8   1       3340.87       3523.03       137.80 o                         
   4   8   1        101.23        124.27        53.54 o                         
   5   8   1         76.68          1.81       113.57 o                         
   6   8   1       2987.16       3589.39       229.12 o                         
   7   8   1         76.90        109.22        53.64 o                         
   8   8   1       6432.30       7366.44       384.48 o                         
   9   8   1       9943.77      10180.01      1188.01 o                         
  10   8   1       8192.59       9323.13       370.27 o                         
  11   8   1       1188.23       1526.29       178.08 o                         
  12   8   1        142.76        156.89        84.96 o                         
  13   8   1        643.26        775.75       112.96 o                         
  14   8   1        244.63        263.25        91.07 o                         
  15   8   1        140.01        115.93        45.97 o                         
  16   8   1         84.44         64.96        27.22 o                         
  17   8   1         31.70         72.99        41.00 o                         
 -17   9   1        247.80        212.46        63.55 o                         
 -16   9   1         25.92         66.15        61.16 o                         
 -15   9   1         24.87        157.83        91.95 o                         
 -14   9   1        332.62        361.39        79.78 o                         
 -13   9   1         92.62         30.01        74.11 o                         
 -12   9   1        525.04        513.57        77.12 o                         
 -11   9   1        980.42        953.39       103.59 o                         
 -10   9   1        721.21        567.97       122.52 o                         
  -9   9   1       1517.43       1141.68       144.91 o                         
  -8   9   1       1638.23       1727.48       167.05 o                         
  -7   9   1        113.07        104.26        43.43 o                         
  -6   9   1        310.27        288.00        76.85 o                         
  -5   9   1      15906.25      16719.27       540.29 o                         
  -4   9   1       6527.47       7357.24       452.70 o                         
  -3   9   1       4538.96       5048.79       348.62 o                         
  -2   9   1        433.96        569.25       180.92 o                         
  -1   9   1         59.55          3.39        42.70 o                         
   0   9   1       3170.42       4249.16       643.96 o                         
   1   9   1      17597.32      18161.03       473.57 o                         
   2   9   1        481.28        373.19        49.62 o                         
   3   9   1      11390.68      11645.79       263.97 o                         
   4   9   1      25979.44      26997.28       717.27 o                         
   5   9   1       2817.92       2915.03       159.47 o                         
   6   9   1      16223.66      18504.26       529.89 o                         
   7   9   1        149.93        144.71        63.50 o                         
   8   9   1      10476.38      11513.15       501.01 o                         
   9   9   1         57.82        196.80        93.65 o                         
  10   9   1        154.62        238.71        68.90 o                         
  11   9   1        427.28        454.40        80.03 o                         
  12   9   1        752.58        956.41       200.25 o                         
  13   9   1        612.26        751.19       161.47 o                         
  14   9   1        998.07       1039.26       141.24 o                         
  15   9   1         65.65        -59.71        64.35 o                         
  16   9   1          3.31         11.50        30.45 o                         
  17   9   1        312.66        195.14        44.83 o                         
 -17  10   1        225.08        164.70        97.11 o                         
 -16  10   1       1398.76       1707.10       153.23 o                         
 -15  10   1       1562.57       2213.89       203.14 o                         
 -14  10   1        329.26        180.93        78.36 o                         
 -13  10   1        341.65        223.10        63.64 o                         
 -12  10   1        919.30       1012.12       121.25 o                         
 -11  10   1       1160.93       1189.01       111.86 o                         
 -10  10   1          0.39        -25.28        51.29 o                         
  -9  10   1       3494.55       3731.35       265.19 o                         
  -8  10   1       4124.00       4356.74       267.29 o                         
  -7  10   1       1258.32       1399.25       118.44 o                         
  -6  10   1      10312.74      10811.24       369.60 o                         
  -5  10   1       1627.38       2225.68       127.40 o                         
  -4  10   1      11771.46      11287.33       649.94 o                         
  -3  10   1      24278.37      23040.96       508.88 o                         
  -2  10   1      21138.83      20363.59      1420.93 o                         
  -1  10   1        220.49        317.77        55.90 o                         
   0  10   1       1881.28       2548.84       226.12 o                         
   1  10   1        378.75        435.97        49.98 o                         
   2  10   1        442.77        590.38        59.27 o                         
   3  10   1        677.59        899.79        84.77 o                         
   4  10   1        128.51        125.15        43.61 o                         
   5  10   1      12006.42      13728.58       349.81 o                         
   6  10   1        513.91        946.51       113.28 o                         
   7  10   1       5673.17       6391.02       343.74 o                         
   8  10   1       8870.40       9757.81       537.42 o                         
   9  10   1        848.11        824.64       121.48 o                         
  10  10   1       3627.18       3967.77       198.51 o                         
  11  10   1       4586.15       5133.54       319.44 o                         
  12  10   1         21.40         40.45        83.54 o                         
  13  10   1        123.83        109.18        56.76 o                         
  14  10   1          9.23         18.61        45.30 o                         
  15  10   1        410.18        385.03        60.57 o                         
  16  10   1          1.14        -27.78        59.47 o                         
  17  10   1         12.70         34.03        21.70 o                         
 -17  11   1        111.24        113.68        31.90 o                         
 -16  11   1        107.34        219.62        67.86 o                         
 -15  11   1         10.86         95.72        59.18 o                         
 -14  11   1        286.51        211.41        50.45 o                         
 -13  11   1        762.53        896.18       114.14 o                         
 -12  11   1        855.64        789.78       127.46 o                         
 -11  11   1        712.36        852.08       104.50 o                         
 -10  11   1       1633.38       1728.11       127.91 o                         
  -9  11   1        217.28        184.51        86.65 o                         
  -8  11   1        624.42        743.58       114.48 o                         
  -7  11   1        242.86        181.21        52.77 o                         
  -6  11   1      15167.36      16536.95       462.08 o                         
  -5  11   1       4083.67       4258.84       292.81 o                         
  -4  11   1       1990.25       2316.74       213.79 o                         
  -3  11   1          9.12         38.38        36.14 o                         
  -2  11   1       5711.52       5934.48       250.48 o                         
  -1  11   1       2606.59       3141.24       151.98 o                         
   0  11   1       2068.86       2180.10       130.19 o                         
   1  11   1       3429.75       3461.91       136.71 o                         
   2  11   1       1189.91       1233.03        83.05 o                         
   3  11   1        162.46        195.67        49.97 o                         
   4  11   1       1616.98       1547.61       109.49 o                         
   5  11   1        632.59        814.37        90.30 o                         
   6  11   1          1.10        -80.82        68.80 o                         
   7  11   1        650.19        583.01       104.45 o                         
   8  11   1      12758.17      13919.37       702.64 o                         
   9  11   1         29.88         22.52        47.03 o                         
  10  11   1        273.75        292.09        56.35 o                         
  11  11   1       1932.28       1973.48       146.71 o                         
  12  11   1        116.52         80.02        94.93 o                         
  13  11   1        403.32        460.54        86.03 o                         
  14  11   1        241.79        249.04        88.83 o                         
  15  11   1        210.07        131.96        38.28 o                         
  16  11   1         13.82        -19.76        26.26 o                         
 -17  12   1        113.92         81.61        35.09 o                         
 -16  12   1       1100.00       1388.00       100.85 o                         
 -15  12   1       1038.11       1241.03       146.12 o                         
 -14  12   1         21.24         20.88        51.80 o                         
 -13  12   1        270.34        224.94        56.39 o                         
 -12  12   1       3644.50       4158.11       348.69 o                         
 -11  12   1       3993.74       4261.62       227.24 o                         
 -10  12   1        576.06        580.83        82.06 o                         
  -9  12   1       2906.35       3260.35       367.53 o                         
  -8  12   1       3984.43       3539.52       256.21 o                         
  -7  12   1       4861.75       5213.89       334.20 o                         
  -6  12   1       5349.89       4741.50       263.27 o                         
  -5  12   1       6837.26       6674.69       337.34 o                         
  -4  12   1       2681.18       2370.08       205.82 o                         
  -3  12   1       1494.00       1306.78       198.19 o                         
  -2  12   1       9979.19       8802.76       309.20 o                         
  -1  12   1       1246.03       1008.01        93.48 o                         
   0  12   1        121.06        115.03        35.97 o                         
   1  12   1      11801.90      13552.24       316.21 o                         
   2  12   1      30926.47      34211.01       532.74 o                         
   3  12   1       3495.80       4260.74       191.46 o                         
   4  12   1         44.56        204.20        45.88 o                         
   5  12   1      15767.60      17238.16       408.08 o                         
   6  12   1          9.31         32.20        48.19 o                         
   7  12   1      15636.18      16566.38       562.40 o                         
   8  12   1       1163.03       1075.36       176.92 o                         
   9  12   1        920.98       1022.78       105.19 o                         
  10  12   1       3527.19       3506.86       285.50 o                         
  11  12   1       1418.47       1538.75       184.66 o                         
  12  12   1       1229.89       1341.50       186.43 o                         
  13  12   1         65.63        -39.69        77.21 o                         
  14  12   1         33.92        -33.43        67.02 o                         
  15  12   1        350.50        312.67        93.19 o                         
  16  12   1         11.97        -16.82        18.45 o                         
 -17  13   1        215.01        111.14        26.75 o                         
 -16  13   1        230.66        142.61        46.68 o                         
 -15  13   1         34.32          6.57        55.15 o                         
 -14  13   1        618.69        777.09       216.73 o                         
 -13  13   1        215.56        220.98        91.70 o                         
 -12  13   1         56.31         71.11        95.78 o                         
 -11  13   1       4262.04       4425.04       221.30 o                         
 -10  13   1       2949.71       2970.77       181.00 o                         
  -9  13   1        243.84        199.27        97.12 o                         
  -8  13   1        382.42        503.87       141.71 o                         
  -7  13   1       5669.46       5725.83       251.52 o                         
  -6  13   1       1248.97       1034.21       105.46 o                         
  -5  13   1        505.16        416.70        70.82 o                         
  -4  13   1       1632.84       2160.62       211.01 o                         
  -3  13   1       3264.08       3767.61       229.81 o                         
  -2  13   1        927.26        839.16        93.06 o                         
  -1  13   1       6694.30       7771.32       258.56 o                         
   0  13   1      17866.80      18529.96       467.74 o                         
   1  13   1      10168.83      10729.30       284.60 o                         
   2  13   1       8380.84       9651.49       259.95 o                         
   3  13   1        565.87        760.82        75.93 o                         
   4  13   1        390.20        352.33        60.19 o                         
   5  13   1       4643.50       4552.37       215.12 o                         
   6  13   1      10454.30      11443.23       444.70 o                         
   7  13   1       2413.82       2457.18       223.06 o                         
   8  13   1         30.92          7.05        64.98 o                         
   9  13   1       3285.00       3132.28       182.75 o                         
  10  13   1        195.96        205.95        76.01 o                         
  11  13   1       1486.94       1515.98       260.90 o                         
  12  13   1         20.48         44.93        77.53 o                         
  13  13   1        577.14        614.74        89.38 o                         
  14  13   1          0.02         -3.96        37.80 o                         
  15  13   1         53.19         53.59        30.23 o                         
  16  13   1         64.94         66.40        36.20 o                         
 -17  14   1         47.18         13.94        23.94 o                         
 -16  14   1         29.08         11.43        35.74 o                         
 -15  14   1        121.07        112.63        35.32 o                         
 -14  14   1        914.24        867.94       161.44 o                         
 -13  14   1        431.29        445.91        85.17 o                         
 -12  14   1       3382.50       3743.86       288.24 o                         
 -11  14   1         26.92         57.40        57.51 o                         
 -10  14   1        697.86        799.44       117.15 o                         
  -9  14   1       1817.07       1880.86       141.38 o                         
  -8  14   1        322.66        343.13       111.75 o                         
  -7  14   1       4499.41       4434.82       307.91 o                         
  -6  14   1        212.25        115.33        52.95 o                         
  -5  14   1       2145.84       2329.44       174.16 o                         
  -4  14   1      15240.38      16497.18      1712.21 o                         
  -3  14   1       3026.34       3730.60       277.74 o                         
  -2  14   1       2298.55       2116.94       175.34 o                         
  -1  14   1       8271.38       9304.28       358.10 o                         
   0  14   1       4072.88       4182.02       235.09 o                         
   1  14   1      62088.07      66911.91       734.22 o                         
   2  14   1       8135.31       8411.20       280.14 o                         
   3  14   1      23558.22      26655.10       885.75 o                         
   4  14   1      12726.30      13965.96       403.07 o                         
   5  14   1       3574.20       4774.15       247.42 o                         
   6  14   1        206.86        171.10        62.51 o                         
   7  14   1       3860.15       3704.30       284.34 o                         
   8  14   1       1198.34       1174.89       129.30 o                         
   9  14   1         48.35         30.91        68.02 o                         
  10  14   1          5.79        -24.74        77.69 o                         
  11  14   1       1016.19       1321.86       139.18 o                         
  12  14   1         41.30         72.94        54.50 o                         
  13  14   1         14.69          6.60        31.58 o                         
  14  14   1         62.46          0.33        41.91 o                         
  15  14   1         57.12         11.39        26.09 o                         
  16  14   1        469.60        241.85        48.49 o                         
 -16  15   1        195.67        146.18        39.16 o                         
 -15  15   1          5.06        -25.24        40.01 o                         
 -14  15   1          2.38        -66.60        48.11 o                         
 -13  15   1        345.89        366.35        74.03 o                         
 -12  15   1         55.45        123.32       108.63 o                         
 -11  15   1        161.33        -55.47        67.29 o                         
 -10  15   1       1317.79       1289.09       137.69 o                         
  -9  15   1       3494.08       3519.83       186.35 o                         
  -8  15   1        862.60        838.60       126.78 o                         
  -7  15   1       6702.41       6890.96       338.44 o                         
  -6  15   1        157.99        132.03        54.51 o                         
  -5  15   1       1201.93       1673.26       151.41 o                         
  -4  15   1       2277.14       2487.93       189.71 o                         
  -3  15   1        282.38        341.36        74.68 o                         
  -2  15   1       2069.53       1894.82       174.86 o                         
  -1  15   1       4275.94       4961.65       433.50 o                         
   0  15   1        828.43       1319.27       141.52 o                         
   1  15   1         47.23         33.31        38.49 o                         
   2  15   1      13893.57      15084.10       544.03 o                         
   3  15   1        176.07        177.83        51.26 o                         
   4  15   1       1706.93       2166.56       132.32 o                         
   5  15   1       3141.14       3209.83       185.92 o                         
   6  15   1      12815.59      13324.98       408.85 o                         
   7  15   1       1288.97       1231.16       164.61 o                         
   8  15   1         10.36         95.54        72.22 o                         
   9  15   1        745.81        676.58        95.58 o                         
  10  15   1       1097.02       1124.35       290.97 o                         
  11  15   1       3502.06       3903.71       230.94 o                         
  12  15   1       4596.10       4769.54       205.83 o                         
  13  15   1        618.15        601.60        70.45 o                         
  14  15   1         41.94         42.84        44.78 o                         
  15  15   1         69.24          4.84        34.87 o                         
 -16  16   1        216.44        153.87        38.91 o                         
 -15  16   1        187.59        139.40        45.46 o                         
 -14  16   1        158.09        103.23        41.12 o                         
 -13  16   1        158.43        242.95        64.12 o                         
 -12  16   1        397.23        416.39        78.55 o                         
 -11  16   1       1396.77       1503.69       201.91 o                         
 -10  16   1         71.66         75.15        53.76 o                         
  -9  16   1       3551.93       3404.64       264.74 o                         
  -8  16   1       2565.61       2507.22       219.55 o                         
  -7  16   1       5681.39       5583.75       306.69 o                         
  -6  16   1         23.67         97.53        64.48 o                         
  -5  16   1       1205.50       1615.25       142.93 o                         
  -4  16   1       2986.10       2544.29       162.40 o                         
  -3  16   1       5186.86       5846.79       354.59 o                         
  -2  16   1        162.81        242.05        91.04 o                         
  -1  16   1        109.91        110.53       103.40 o                         
   0  16   1      11377.07      12347.70       442.06 o                         
   1  16   1      13273.80      14789.46       714.16 o                         
   2  16   1       1116.48       1488.64       168.37 o                         
   3  16   1       1354.62       1287.89       156.80 o                         
   4  16   1        621.00        580.03        82.51 o                         
   5  16   1       1851.21       1429.67       114.65 o                         
   6  16   1        184.88        122.57        49.01 o                         
   7  16   1        653.32        510.50       141.22 o                         
   8  16   1        167.03        191.06        66.44 o                         
   9  16   1        406.29        297.87       148.01 o                         
  10  16   1        125.07        175.98       239.82 o                         
  11  16   1       2242.89       1982.55       183.93 o                         
  12  16   1         18.47        157.70        57.94 o                         
  13  16   1         42.22         41.76        38.01 o                         
  14  16   1        848.50        659.66        62.16 o                         
  15  16   1         10.57         13.33        44.67 o                         
 -16  17   1         55.59         -2.67        19.74 o                         
 -15  17   1         23.90         14.11        24.89 o                         
 -14  17   1        830.24        843.16       103.64 o                         
 -13  17   1        300.73        273.78        41.55 o                         
 -12  17   1        799.42        746.58       103.99 o                         
 -11  17   1          2.91         18.27        60.40 o                         
 -10  17   1        466.98        483.99        94.61 o                         
  -9  17   1         35.23         29.49        59.41 o                         
  -8  17   1        996.16       1018.86       112.89 o                         
  -7  17   1       2334.05       2297.82       196.94 o                         
  -6  17   1       2840.40       2597.35       222.50 o                         
  -5  17   1        154.44        116.95        43.58 o                         
  -4  17   1       1726.38       1641.50       131.21 o                         
  -3  17   1        150.87        266.82        80.68 o                         
  -2  17   1        454.80        411.64        85.86 o                         
  -1  17   1       1115.95        967.29       130.63 o                         
   0  17   1       4523.91       3477.31       248.37 o                         
   1  17   1      24355.21      26057.44       671.89 o                         
   2  17   1       8927.41       9458.49       417.80 o                         
   3  17   1        234.02        166.63       106.15 o                         
   4  17   1        103.19        125.83        69.19 o                         
   5  17   1       3636.06       3519.28       287.95 o                         
   6  17   1       3737.10       3276.51       294.34 o                         
   7  17   1        830.93        812.45       106.36 o                         
   8  17   1         52.87         50.24        50.56 o                         
   9  17   1        896.24        884.80       131.26 o                         
  10  17   1       1735.57       1498.73       141.07 o                         
  11  17   1        106.52        160.32        46.48 o                         
  12  17   1       3795.70       4074.36       173.00 o                         
  13  17   1         60.16         64.25        32.28 o                         
  14  17   1         92.89         46.83        31.41 o                         
  15  17   1        615.27        403.47        76.54 o                         
 -16  18   1        158.66        138.40        49.76 o                         
 -15  18   1        289.81        210.41        38.93 o                         
 -14  18   1        121.72         99.17        37.49 o                         
 -13  18   1        799.59        923.45        74.00 o                         
 -12  18   1        357.64        376.71        53.01 o                         
 -11  18   1         63.12         85.80        65.97 o                         
 -10  18   1         50.95        -80.23       145.04 o                         
  -9  18   1          5.44        -14.58        93.52 o                         
  -8  18   1       2588.98       2522.28       149.12 o                         
  -7  18   1         24.65         49.52        31.97 o                         
  -6  18   1        596.47        421.93        74.66 o                         
  -5  18   1        105.46         97.29        47.05 o                         
  -4  18   1       3517.52       3423.97       194.29 o                         
  -3  18   1       8154.67       8304.35       294.97 o                         
  -2  18   1       1455.61       1265.12       150.70 o                         
  -1  18   1        496.52        440.75        99.62 o                         
   0  18   1        343.98        278.76        78.89 o                         
   1  18   1        776.00        737.83       144.42 o                         
   2  18   1          0.16         13.42        42.45 o                         
   3  18   1       4100.39       4456.69       317.80 o                         
   4  18   1        131.69        171.67        73.89 o                         
   5  18   1          1.71         36.91        60.52 o                         
   6  18   1        387.67        329.32       101.02 o                         
   7  18   1       2979.86       2773.06       192.69 o                         
   8  18   1       1705.28       1603.04       151.57 o                         
   9  18   1       1718.69       1557.04       169.09 o                         
  10  18   1       1525.11       1210.80       156.88 o                         
  11  18   1       2028.44       1765.16       178.07 o                         
  12  18   1         80.43        132.48        38.50 o                         
  13  18   1        195.88        147.03        30.51 o                         
  14  18   1         48.62         -0.36        38.29 o                         
  15  18   1        131.34         81.20        36.92 o                         
 -16  19   1         44.83         74.34        33.05 o                         
 -15  19   1        108.68         54.73        33.42 o                         
 -14  19   1        736.28        583.71        69.97 o                         
 -13  19   1         85.98        115.26        45.22 o                         
 -12  19   1        511.40        585.66        88.84 o                         
 -11  19   1        197.28        203.12        94.25 o                         
 -10  19   1       1581.01       1502.09       170.72 o                         
  -9  19   1       1207.65       1205.25       143.30 o                         
  -8  19   1       6033.94       5759.68       252.13 o                         
  -7  19   1        954.89       1099.76       122.11 o                         
  -6  19   1       1759.78       1408.87       128.03 o                         
  -5  19   1       2716.02       2216.57       422.56 o                         
  -4  19   1       4107.61       3562.52       282.57 o                         
  -3  19   1       2833.88       2762.75       271.02 o                         
  -2  19   1       5574.51       5719.73       329.22 o                         
  -1  19   1        166.92        134.21        83.63 o                         
   0  19   1        458.57        338.89        86.39 o                         
   1  19   1       5785.03       5210.17       310.58 o                         
   2  19   1       9441.91       9682.25       443.97 o                         
   3  19   1       5952.18       6008.32       372.62 o                         
   4  19   1       1322.16       1413.13       189.88 o                         
   5  19   1       4701.20       4349.20       553.14 o                         
   6  19   1       1711.91       1384.58       135.83 o                         
   7  19   1        226.62        205.05        85.44 o                         
   8  19   1       2844.41       2474.84       186.22 o                         
   9  19   1         37.75         60.95        63.67 o                         
  10  19   1       1584.87       1709.16       169.25 o                         
  11  19   1       1030.16        979.18       151.25 o                         
  12  19   1        315.96        378.01        74.31 o                         
  13  19   1        102.55         99.84        85.83 o                         
  14  19   1         10.94         14.62        38.52 o                         
  15  19   1        627.02        444.57        75.26 o                         
 -15  20   1         78.02        106.42        45.95 o                         
 -14  20   1          1.59         32.37        49.64 o                         
 -13  20   1       2543.37       2386.19       182.15 o                         
 -12  20   1       2792.33       3011.65       217.48 o                         
 -11  20   1         18.63         61.21        64.38 o                         
 -10  20   1       2400.71       2294.41       196.24 o                         
  -9  20   1        787.23        769.19       118.65 o                         
  -8  20   1        768.00        706.47       163.53 o                         
  -7  20   1      12392.56      11198.96       433.60 o                         
  -6  20   1       2001.23       1632.20       151.78 o                         
  -5  20   1       1051.56        886.32       298.43 o                         
  -4  20   1        733.81        667.34       131.23 o                         
  -3  20   1       2763.49       2239.12       340.27 o                         
  -2  20   1       4211.58       3451.23       344.67 o                         
  -1  20   1       1557.59       1619.12       187.52 o                         
   0  20   1       7066.18       6493.00       561.98 o                         
   1  20   1      16927.29      15508.30       563.43 o                         
   2  20   1       1525.47       1313.19       167.10 o                         
   3  20   1       1270.34       1162.42       179.21 o                         
   4  20   1        132.50        172.83       117.21 o                         
   5  20   1        108.82         58.94        82.99 o                         
   6  20   1       3057.07       2508.43       186.05 o                         
   7  20   1      12679.27      10856.85       394.10 o                         
   8  20   1          9.88         24.33        50.97 o                         
   9  20   1        382.50        508.91       102.22 o                         
  10  20   1         53.15         11.08       105.19 o                         
  11  20   1       2863.57       2682.86       202.65 o                         
  12  20   1        258.00        269.28        67.14 o                         
  13  20   1          1.75         15.29        72.70 o                         
  14  20   1       1517.08       1230.79       143.51 o                         
 -15  21   1         75.53         58.08        37.53 o                         
 -14  21   1         16.97        -31.05        45.22 o                         
 -13  21   1          5.02         56.55        82.00 o                         
 -12  21   1         64.44         -4.12        56.33 o                         
 -11  21   1         83.43        121.51        77.32 o                         
 -10  21   1         19.25         72.76        66.57 o                         
  -9  21   1       1061.59        965.48       125.93 o                         
  -8  21   1       1758.55       1674.38       205.25 o                         
  -7  21   1        616.29        638.59        97.56 o                         
  -6  21   1        155.80        109.69        40.33 o                         
  -5  21   1       1069.99        797.91        88.44 o                         
  -4  21   1         49.43        149.18        60.30 o                         
  -3  21   1          8.96         34.33        61.57 o                         
  -2  21   1       3935.71       3517.45       334.37 o                         
  -1  21   1       1183.09       1063.11       149.95 o                         
   0  21   1       1519.29       1334.15       174.55 o                         
   1  21   1        424.03        528.84       111.45 o                         
   2  21   1       1213.54       1295.66       174.14 o                         
   3  21   1       5655.31       4487.90       543.15 o                         
   4  21   1        389.47        315.10        85.60 o                         
   5  21   1        867.93        722.19       125.00 o                         
   6  21   1       1305.75        983.65       112.27 o                         
   7  21   1         25.22        -45.11        53.19 o                         
   8  21   1        299.13        259.09        66.44 o                         
   9  21   1         40.36        100.21        64.49 o                         
  10  21   1        496.30        477.08       164.46 o                         
  11  21   1        785.03        812.41       163.60 o                         
  12  21   1          6.40          4.29        50.79 o                         
  13  21   1        258.98        190.29        46.89 o                         
  14  21   1         11.05         66.25        33.04 o                         
 -15  22   1         38.69        123.13        46.32 o                         
 -14  22   1          0.05        -44.36        43.86 o                         
 -13  22   1        459.76        549.82       112.17 o                         
 -12  22   1       1903.97       2019.38       167.46 o                         
 -11  22   1       1677.56       1622.24       155.27 o                         
 -10  22   1        272.28        215.61        65.08 o                         
  -9  22   1        500.49        436.78       109.68 o                         
  -8  22   1          9.46         -0.08        57.90 o                         
  -7  22   1       6996.94       6424.24       340.17 o                         
  -6  22   1       3538.42       2915.34       174.68 o                         
  -5  22   1         25.49         27.30        34.53 o                         
  -4  22   1       1601.00       1331.21       115.99 o                         
  -3  22   1        287.52        280.06        61.67 o                         
  -2  22   1        798.79        592.99       120.70 o                         
  -1  22   1       1316.09       1433.49       176.61 o                         
   0  22   1        461.90        445.11       104.06 o                         
   1  22   1       7185.09       6429.55       603.42 o                         
   2  22   1       7299.06       5803.40       380.68 o                         
   3  22   1       2183.38       1515.98       169.18 o                         
   4  22   1       1809.17       1536.20       175.92 o                         
   5  22   1        107.16        117.28        75.48 o                         
   6  22   1       2480.00       2015.87       170.41 o                         
   7  22   1       2674.46       2469.62       199.08 o                         
   8  22   1        760.50        890.72       123.19 o                         
   9  22   1         26.98         22.42        90.22 o                         
  10  22   1       1172.02        944.06       181.61 o                         
  11  22   1       3377.26       3313.07       208.83 o                         
  12  22   1        288.94        318.27        72.90 o                         
  13  22   1        180.73        161.56       123.79 o                         
  14  22   1        289.56        290.94        60.79 o                         
 -14  23   1         94.37         54.77        43.34 o                         
 -13  23   1        487.18        474.38       100.30 o                         
 -12  23   1         87.85         79.21        35.40 o                         
 -11  23   1         38.26         23.54        39.83 o                         
 -10  23   1         49.20        -28.36        51.54 o                         
  -9  23   1       1514.21       1395.05       200.39 o                         
  -8  23   1        134.51        119.70        59.53 o                         
  -7  23   1        241.50        143.67       139.12 o                         
  -6  23   1       2872.06       2354.24       158.44 o                         
  -5  23   1       2167.12       1880.78       249.45 o                         
  -4  23   1        602.22        517.40        74.74 o                         
  -3  23   1        727.81        428.25        64.97 o                         
  -2  23   1        424.46        292.97        58.20 o                         
  -1  23   1         12.84         54.84        44.95 o                         
   0  23   1       4630.32       3312.88       262.13 o                         
   1  23   1        376.60        293.31        66.99 o                         
   2  23   1       2860.01       1999.25       164.53 o                         
   3  23   1       1289.54        975.31       118.66 o                         
   4  23   1        220.72        121.86        52.89 o                         
   5  23   1        619.11        476.27        73.98 o                         
   6  23   1       1763.33       1556.51       164.35 o                         
   7  23   1        372.36        260.21        75.88 o                         
   8  23   1        132.99        212.36        60.76 o                         
   9  23   1       2494.94       2262.48       187.74 o                         
  10  23   1        243.63        259.49        56.45 o                         
  11  23   1         57.02         24.16        42.99 o                         
  12  23   1          6.57         34.54        71.30 o                         
  13  23   1          0.44         22.59        44.71 o                         
  14  23   1         48.46          8.63        23.09 o                         
 -14  24   1         67.43          1.58        35.25 o                         
 -13  24   1         95.19        145.34        60.26 o                         
 -12  24   1       1437.32       1472.80       185.54 o                         
 -11  24   1        515.80        566.58       121.19 o                         
 -10  24   1        612.84        525.11       118.85 o                         
  -9  24   1         21.58         49.05        50.66 o                         
  -8  24   1        541.78        509.96       122.37 o                         
  -7  24   1        654.99        629.06       140.70 o                         
  -6  24   1        881.69        909.86       148.66 o                         
  -5  24   1          0.92        -13.87        49.50 o                         
  -4  24   1        478.63        392.71        78.59 o                         
  -3  24   1       1299.01       1278.00       129.55 o                         
  -2  24   1       6394.81       4570.25       235.82 o                         
  -1  24   1        927.09        865.22       103.13 o                         
   0  24   1       1796.52       1438.67       131.83 o                         
   1  24   1        777.31        684.66        96.94 o                         
   2  24   1       2498.57       1854.71       163.51 o                         
   3  24   1        105.77         83.59        45.08 o                         
   4  24   1       1975.96       1534.04       300.74 o                         
   5  24   1        314.39        177.02        56.96 o                         
   6  24   1        631.29        492.22       101.16 o                         
   7  24   1        848.60        649.50       111.20 o                         
   8  24   1       1456.33       1529.76       163.22 o                         
   9  24   1          4.26        -99.72        94.97 o                         
  10  24   1       1230.39       1200.79       128.46 o                         
  11  24   1       2161.28       2108.69       161.61 o                         
  12  24   1        224.56        170.82        51.65 o                         
  13  24   1         28.26        -39.16        36.11 o                         
 -14  25   1         13.91         30.10        31.76 o                         
 -13  25   1        841.92        685.89       106.48 o                         
 -12  25   1        129.31         84.91        55.04 o                         
 -11  25   1        859.40       1078.71       162.07 o                         
 -10  25   1       3797.52       3828.81       312.42 o                         
  -9  25   1       3233.32       3139.90       296.18 o                         
  -8  25   1       1512.49       1431.38       199.36 o                         
  -7  25   1        535.70        522.69       106.46 o                         
  -6  25   1        338.35        334.66        80.23 o                         
  -5  25   1       1750.29       1595.15       176.08 o                         
  -4  25   1       1157.79       1065.18       143.16 o                         
  -3  25   1       4075.65       2987.43       199.00 o                         
  -2  25   1         41.25         79.14        47.64 o                         
  -1  25   1       1540.45       1337.85       112.02 o                         
   0  25   1       4059.09       3034.49       199.89 o                         
   1  25   1        804.92        440.96        77.55 o                         
   2  25   1       4172.96       3325.89       225.63 o                         
   3  25   1       2766.85       1993.16       237.21 o                         
   4  25   1         85.41         25.35        62.49 o                         
   5  25   1          2.65        -34.72        58.84 o                         
   6  25   1         80.29         -0.40        51.41 o                         
   7  25   1         19.94        -68.06        60.61 o                         
   8  25   1       1387.49       1285.61       147.68 o                         
   9  25   1        388.60        314.10        66.80 o                         
  10  25   1       1331.97       1410.91       159.06 o                         
  11  25   1         64.09         61.42        46.50 o                         
  12  25   1          1.29        -11.61        28.15 o                         
  13  25   1          0.99         -9.44        27.36 o                         
 -13  26   1         24.63         53.86        44.25 o                         
 -12  26   1         24.95          8.30        40.46 o                         
 -11  26   1         17.61        134.58        55.18 o                         
 -10  26   1       1943.45       2320.68       239.60 o                         
  -9  26   1          2.72        -76.86        85.57 o                         
  -8  26   1        587.87        473.41       130.68 o                         
  -7  26   1       2547.18       2484.59       273.40 o                         
  -6  26   1         70.69         71.22        44.61 o                         
  -5  26   1        152.59         68.60        74.75 o                         
  -4  26   1       2956.83       2548.17       249.78 o                         
  -3  26   1       4264.99       3706.38       272.33 o                         
  -2  26   1        346.46        271.51        78.76 o                         
  -1  26   1       3275.16       2623.97       159.74 o                         
   0  26   1       5281.70       4109.26       232.63 o                         
   1  26   1      12421.44       9376.74       382.76 o                         
   2  26   1       2244.55       1688.80       162.58 o                         
   3  26   1         36.90         60.51        49.44 o                         
   4  26   1        297.26        249.83       106.63 o                         
   5  26   1          0.82        -73.68        71.93 o                         
   6  26   1          0.06        -89.01        65.64 o                         
   7  26   1        205.84        150.61        71.34 o                         
   8  26   1        357.68        404.75       130.37 o                         
   9  26   1       1907.05       1875.15       220.16 o                         
  10  26   1       1959.14       1753.51       197.69 o                         
  11  26   1         75.57         37.94        49.62 o                         
  12  26   1          5.39        -64.99        42.21 o                         
 -13  27   1        389.29        518.86        87.68 o                         
 -12  27   1        123.31        107.77        37.29 o                         
 -11  27   1        713.98        842.22       137.75 o                         
 -10  27   1       3107.40       3268.76       276.48 o                         
  -9  27   1        986.07        911.11       161.21 o                         
  -8  27   1        621.36        446.36       106.22 o                         
  -7  27   1        105.94          2.19        65.67 o                         
  -6  27   1         11.27        -35.81        80.26 o                         
  -5  27   1        251.95        142.52        91.71 o                         
  -4  27   1       4585.06       3977.00       466.18 o                         
  -3  27   1          1.32         -9.77        54.42 o                         
  -2  27   1       1436.99       1107.55       122.57 o                         
  -1  27   1       2444.32       2115.16       163.96 o                         
   0  27   1       1741.32       1554.20       183.33 o                         
   1  27   1        520.73        418.17       101.84 o                         
   2  27   1       1215.92        993.11       154.61 o                         
   3  27   1        177.69         55.24        64.42 o                         
   4  27   1        922.35        878.98       184.20 o                         
   5  27   1        205.46        120.56        92.33 o                         
   6  27   1        293.90        412.20        92.86 o                         
   7  27   1        660.52        556.23       106.46 o                         
   8  27   1        480.14        485.75       166.76 o                         
   9  27   1        218.49        289.27        66.60 o                         
  10  27   1         95.03         91.40        47.64 o                         
  11  27   1          0.82        -10.56        41.83 o                         
  12  27   1          4.97          7.53        31.96 o                         
 -12  28   1        135.48        142.11        53.35 o                         
 -11  28   1        149.01        133.45        60.42 o                         
 -10  28   1          4.95         -0.37        51.66 o                         
  -9  28   1         14.62         23.54        45.45 o                         
  -8  28   1        344.77        233.93        77.74 o                         
  -7  28   1       3018.64       2744.86       290.23 o                         
  -6  28   1       2708.16       2594.19       287.81 o                         
  -5  28   1       2684.45       2439.22       230.28 o                         
  -4  28   1       4380.02       3836.37       401.41 o                         
  -3  28   1        147.76        163.17        81.63 o                         
  -2  28   1        342.95        227.55       100.87 o                         
  -1  28   1         94.86         71.66        49.58 o                         
   0  28   1        477.18        532.90       114.14 o                         
   1  28   1        633.05        562.55       114.64 o                         
   2  28   1        133.61         59.60        54.84 o                         
   3  28   1        409.32        313.27       168.73 o                         
   4  28   1        110.75         62.27        94.73 o                         
   5  28   1          4.29         17.86        65.90 o                         
   6  28   1         33.56         93.81       101.08 o                         
   7  28   1          5.44        -73.04        90.66 o                         
   8  28   1       1007.58        809.90       163.87 o                         
   9  28   1       3127.65       3575.30       420.09 o                         
  10  28   1        734.45        770.40       133.13 o                         
  11  28   1         31.97         27.93        38.91 o                         
  12  28   1        328.72        335.63        67.89 o                         
 -12  29   1        147.02        315.39        74.80 o                         
 -11  29   1        184.46        233.69        67.72 o                         
 -10  29   1        557.63        772.05       127.67 o                         
  -9  29   1        706.75        896.02       152.35 o                         
  -8  29   1       1087.28       1467.45       201.83 o                         
  -7  29   1         86.73        107.89        69.14 o                         
  -6  29   1       1074.24       1018.57       181.37 o                         
  -5  29   1       1730.57       1563.77       289.37 o                         
  -4  29   1         30.57         43.97        63.30 o                         
  -3  29   1       1693.18       1647.25       151.63 o                         
  -2  29   1       1125.84        931.43       121.42 o                         
  -1  29   1        395.46        260.77       121.64 o                         
   0  29   1        182.70        190.25        79.85 o                         
   1  29   1        567.32        501.27       119.97 o                         
   2  29   1        614.46        290.01       144.14 o                         
   3  29   1       2582.28       2139.57       392.86 o                         
   4  29   1        569.99        699.83       158.66 o                         
   5  29   1        214.45        183.39        82.42 o                         
   6  29   1        311.89        483.13       133.11 o                         
   7  29   1        301.08        358.46       111.73 o                         
   8  29   1          5.35         51.24        71.41 o                         
   9  29   1         47.86        159.98        60.92 o                         
  10  29   1          0.60         38.83        44.83 o                         
  11  29   1         29.17         24.18        35.81 o                         
 -11  30   1        105.39        138.13        60.46 o                         
 -10  30   1         63.04         53.41        51.53 o                         
  -9  30   1        258.75        368.78       105.33 o                         
  -8  30   1         29.26        -24.56        53.22 o                         
  -7  30   1       1216.98       1248.42       196.30 o                         
  -6  30   1        408.57        516.26       133.95 o                         
  -5  30   1        841.25        848.90       133.68 o                         
  -4  30   1         75.06        105.42        54.57 o                         
  -3  30   1         11.28         48.54        55.49 o                         
  -2  30   1        123.15        175.03        52.23 o                         
  -1  30   1         10.96          7.94        65.54 o                         
   0  30   1        482.07        493.94       117.39 o                         
   1  30   1        483.14        552.10       125.00 o                         
   2  30   1          4.43         80.56        71.04 o                         
   3  30   1        211.84         75.54        66.60 o                         
   4  30   1        611.32        738.60       173.94 o                         
   5  30   1          0.25         66.87        83.85 o                         
   6  30   1         31.42        -85.65        76.03 o                         
   7  30   1        436.92        478.56       126.55 o                         
   8  30   1         23.82        -52.71        70.99 o                         
   9  30   1       1614.10       2150.33       223.43 o                         
  10  30   1          9.31        -25.97        38.24 o                         
 -11  31   1        198.61        164.14        53.88 o                         
 -10  31   1        138.56        149.27        83.10 o                         
  -9  31   1         45.32         75.49        51.88 o                         
  -8  31   1          0.15         13.01        56.74 o                         
  -7  31   1        550.85        676.27       140.93 o                         
  -6  31   1       4516.07       5504.15       286.64 o                         
  -5  31   1       3611.09       3901.17       250.02 o                         
  -4  31   1       1549.56       1671.62       150.86 o                         
  -3  31   1         50.12         72.56        48.83 o                         
  -2  31   1        504.17        403.81       113.09 o                         
  -1  31   1        102.81         29.86        62.48 o                         
   0  31   1         26.68         59.03        73.85 o                         
   1  31   1        926.82        947.15       157.71 o                         
   2  31   1        110.68        194.74       100.74 o                         
   3  31   1       1183.80        947.35       194.68 o                         
   4  31   1        467.64        651.31       176.92 o                         
   5  31   1        210.93        395.26       123.10 o                         
   6  31   1        355.00        439.48       122.52 o                         
   7  31   1       1488.90       1457.41       210.48 o                         
   8  31   1        908.23        998.32       159.58 o                         
   9  31   1          0.90         37.66        35.62 o                         
  10  31   1         46.56        101.09        59.53 o                         
 -10  32   1         93.35        119.79        56.25 o                         
  -9  32   1         14.48         47.90        37.31 o                         
  -8  32   1        452.07        554.02        82.42 o                         
  -7  32   1          0.24         -9.91        37.71 o                         
  -6  32   1        606.75        652.35        99.52 o                         
  -5  32   1        230.46        277.78        76.15 o                         
  -4  32   1       2050.65       2315.21       223.02 o                         
  -3  32   1       1330.38       1134.72       212.75 o                         
  -2  32   1        144.90        160.30        73.22 o                         
  -1  32   1         41.76         89.97        85.77 o                         
   0  32   1          3.56         74.12        79.31 o                         
   1  32   1       1322.17       1050.15       167.46 o                         
   2  32   1         84.94         20.35        62.24 o                         
   3  32   1         95.25        152.77       114.03 o                         
   4  32   1          1.54         64.36        90.04 o                         
   5  32   1       1631.17       2060.55       274.29 o                         
   6  32   1        293.07        220.74        99.70 o                         
   7  32   1          1.15        -37.48        59.78 o                         
   8  32   1          6.90         11.23        54.15 o                         
   9  32   1          0.11         -8.38        40.43 o                         
  -9  33   1        597.15        970.96       134.47 o                         
  -8  33   1          0.89         -3.14        30.79 o                         
  -7  33   1         23.23         70.35        45.06 o                         
  -6  33   1       3448.25       4568.61       242.38 o                         
  -5  33   1       1900.95       2187.30       177.89 o                         
  -4  33   1         60.70         76.64        74.82 o                         
  -3  33   1         10.51         82.60        65.02 o                         
  -2  33   1        469.38        519.03       116.00 o                         
  -1  33   1       1943.09       1982.30       219.74 o                         
   0  33   1        541.84        661.58       135.39 o                         
   1  33   1        411.07        466.79       117.69 o                         
   2  33   1        403.85        326.37       142.92 o                         
   3  33   1        144.48        240.68       130.91 o                         
   4  33   1       1519.29       2264.74       291.18 o                         
   5  33   1       1403.10       1726.79       246.80 o                         
   6  33   1         18.37        -64.82        65.30 o                         
   7  33   1        892.46       1270.03       179.35 o                         
   8  33   1        524.92        656.19       130.75 o                         
  -8  34   1          9.89        -36.10        50.94 o                         
  -7  34   1        939.96       1132.91       168.35 o                         
  -6  34   1         36.46        -67.44        74.16 o                         
  -5  34   1       1004.13       1237.61       190.41 o                         
  -4  34   1       1269.64       1320.62       211.23 o                         
  -3  34   1       2214.53       2566.77       520.05 o                         
  -2  34   1       2519.39       2458.09       265.86 o                         
  -1  34   1        280.74        228.78        82.75 o                         
   0  34   1        180.68        283.87        98.27 o                         
   1  34   1        158.94        260.75        75.82 o                         
   2  34   1          0.21         81.51       127.30 o                         
   3  34   1        598.94        674.44       175.96 o                         
   4  34   1        899.02       1160.78       209.35 o                         
   5  34   1         80.62        125.07        74.86 o                         
   6  34   1        130.35        215.01       108.34 o                         
   7  34   1          0.17         75.28        58.95 o                         
   8  34   1        127.96        303.87        85.42 o                         
  -7  35   1         11.06         36.87        60.05 o                         
  -6  35   1         13.35         81.58        66.99 o                         
  -5  35   1         67.97         68.69        54.60 o                         
  -4  35   1        315.25        718.49       152.25 o                         
  -3  35   1         84.70         50.92        65.77 o                         
  -2  35   1        248.12        311.45        93.27 o                         
  -1  35   1        857.98       1053.85       148.93 o                         
   0  35   1        758.99        935.91       137.22 o                         
   1  35   1        993.90       1295.30       232.85 o                         
   2  35   1         55.86         50.32        87.63 o                         
   3  35   1        107.94        172.39        87.59 o                         
   4  35   1        693.25       1089.99       200.91 o                         
   5  35   1         91.08         32.72        54.66 o                         
   6  35   1         19.92          6.48        51.25 o                         
   7  35   1          6.75        112.76        60.05 o                         
  -6  36   1         32.87         86.20        54.58 o                         
  -5  36   1        556.01        600.38       116.06 o                         
  -4  36   1       1076.37       1310.21       186.63 o                         
  -3  36   1       1156.48       1503.45       205.12 o                         
  -2  36   1        246.10        316.67        86.28 o                         
  -1  36   1       1135.98       1279.09       140.77 o                         
   0  36   1        563.77        591.34       153.16 o                         
   1  36   1        727.32        723.02       171.24 o                         
   2  36   1          0.00       -104.44        88.82 o                         
   3  36   1       1021.98       1294.37       200.75 o                         
   4  36   1       1677.57       2908.20       288.70 o                         
   5  36   1        112.24        226.03        87.45 o                         
   6  36   1         19.20         57.46        60.28 o                         
   0  37   1        138.97         71.17        72.22 o                         
   1  37   1         20.92        110.37        89.81 o                         
   2  37   1        536.21        641.39       146.90 o                         
   3  37   1        348.73        508.42       133.59 o                         
   4  37   1        749.55       1356.23       173.82 o                         
 -18   0   2        300.72        252.22        61.58 o                         
 -16   0   2          0.93         62.62        61.54 o                         
 -15   0   2        149.87         59.19        72.32 o                         
 -14   0   2         36.08        -32.99       102.51 o                         
 -13   0   2         89.61         49.11        76.21 o                         
 -12   0   2       4343.61       5063.56       419.43 o                         
 -11   0   2       8948.50       9689.49       623.76 o                         
 -10   0   2       3227.15       4422.73       397.78 o                         
  -9   0   2       1138.04       1696.53       222.39 o                         
  -8   0   2       7548.86       8108.90       435.66 o                         
  -7   0   2       8505.85       9911.31       439.03 o                         
  -6   0   2      22946.93      22250.40       920.53 o                         
  -5   0   2      12324.65      10417.95       221.61 o                         
  -4   0   2       3826.63       3003.50       217.95 o                         
  -3   0   2       8617.72       9250.21       343.28 o                         
  -2   0   2        702.17        916.10        87.14 o                         
  -1   0   2       7419.73       6180.45       169.19 o                         
   0   0   2       8529.55       8384.95       263.95 o                         
   1   0   2      61948.86      58708.21       758.11 o                         
   2   0   2      54332.15      59758.35       851.35 o                         
   3   0   2     112785.17     118692.06      1069.11 o                         
   4   0   2      40323.07      20253.20     13819.09 o                         
   5   0   2      13849.16      12970.78       556.76 o                         
   6   0   2      47211.56      51998.77      1223.51 o                         
   7   0   2       4529.87       5318.26       425.61 o                         
   8   0   2       8002.11       8605.10       587.13 o                         
   9   0   2        100.74        -67.01        94.60 o                         
  10   0   2          7.98         29.66        48.89 o                         
  11   0   2         65.79        164.96        76.73 o                         
  12   0   2       2824.28       3366.38       294.17 o                         
  13   0   2         15.98         42.72        62.29 o                         
  14   0   2        770.00        909.69       129.12 o                         
  15   0   2         44.73       -116.96        68.43 o                         
  16   0   2          4.89         14.91        33.60 o                         
 -18   1   2         65.92         85.34        32.98 o                         
 -17   1   2         79.25         72.80        51.62 o                         
 -16   1   2        217.66        155.54        69.28 o                         
 -15   1   2         12.29         22.23        51.22 o                         
 -14   1   2         74.02        -43.78        75.81 o                         
 -13   1   2        706.27        740.36        82.97 o                         
 -12   1   2         75.12        163.85        54.89 o                         
 -11   1   2       1082.07       1036.11       155.03 o                         
 -10   1   2        812.16        980.41       145.18 o                         
  -9   1   2       2072.06       2179.74       178.19 o                         
  -8   1   2       3763.09       4233.34       230.09 o                         
  -7   1   2      13939.07      15553.51       389.81 o                         
  -6   1   2        681.47        626.32        88.73 o                         
  -5   1   2       2355.11       2558.32        97.91 o                         
  -4   1   2        360.76        355.28        39.47 o                         
  -3   1   2       1095.94       1256.30       127.61 o                         
  -2   1   2         11.59         32.27        26.88 o                         
  -1   1   2       8961.00       7961.96       424.71 o                         
   0   1   2       1035.47        630.12        52.60 o                         
   1   1   2        396.24        929.30        53.39 o                         
   2   1   2      13428.58      13021.48       199.43 o                         
   3   1   2      12432.67      12799.84       200.08 o                         
   4   1   2         18.60         28.21        32.95 o                         
   5   1   2       7305.26       9107.25       329.94 o                         
   6   1   2         37.35        110.98        87.83 o                         
   7   1   2        691.32        917.85       126.07 o                         
   8   1   2          1.09         74.49        96.53 o                         
   9   1   2         13.34        -43.26        84.77 o                         
  10   1   2         87.01        150.97        43.36 o                         
  11   1   2        960.84        905.01        84.24 o                         
  12   1   2        543.40        808.56       129.92 o                         
  13   1   2          0.48        -33.24        99.75 o                         
  14   1   2        304.43        281.34       111.68 o                         
  15   1   2          0.07        -78.41        39.20 o                         
  16   1   2          3.46         12.72        53.83 o                         
  17   1   2         10.85         17.45        22.74 o                         
 -18   2   2        142.87         88.12        35.14 o                         
 -17   2   2        475.75        449.31        86.96 o                         
 -16   2   2        196.45        211.19        47.10 o                         
 -15   2   2        737.24        776.66        98.91 o                         
 -14   2   2       2587.24       2646.33       177.24 o                         
 -13   2   2         54.89        -15.78        40.92 o                         
 -12   2   2        308.78        401.73        72.59 o                         
 -11   2   2       4744.26       4768.48       313.62 o                         
 -10   2   2       3520.67       3990.93       266.81 o                         
  -9   2   2        131.48         36.68        65.00 o                         
  -8   2   2      19469.36      22468.04       517.26 o                         
  -7   2   2      10100.95      10147.70       312.71 o                         
  -6   2   2       3460.53       2542.31       246.07 o                         
  -5   2   2      17273.48      16658.82       382.39 o                         
  -4   2   2          0.38        177.56        49.32 o                         
  -3   2   2         19.56         31.34        26.51 o                         
  -2   2   2       1350.62       1141.40       110.26 o                         
  -1   2   2       3716.36       2428.36       140.03 o                         
   0   2   2       2782.40       3362.76        97.62 o                         
   1   2   2        141.12         29.46        27.12 o                         
   2   2   2      29682.79      32539.10       450.27 o                         
   3   2   2      83529.09      88242.71      1118.20 o                         
   4   2   2      23944.63      22294.86       474.25 o                         
   5   2   2         93.51        127.38        54.34 o                         
   6   2   2        303.30        425.69        91.95 o                         
   7   2   2        340.54        216.64        66.60 o                         
   8   2   2       7711.90       7917.25       410.17 o                         
   9   2   2        239.88        224.57        72.76 o                         
  10   2   2         17.70        189.28        89.38 o                         
  11   2   2         21.48        126.00        61.67 o                         
  12   2   2       1781.85       2212.14       155.70 o                         
  13   2   2        493.03        616.10        92.29 o                         
  14   2   2        926.85       1198.60       104.16 o                         
  15   2   2        158.20         94.87        33.88 o                         
  16   2   2          8.86         49.33        28.08 o                         
  17   2   2        230.76        144.87        28.36 o                         
 -18   3   2        176.19        183.76        36.20 o                         
 -17   3   2        361.37        496.73        85.85 o                         
 -16   3   2         39.84         34.48       112.99 o                         
 -15   3   2        386.69        426.28        79.46 o                         
 -14   3   2        334.93        524.18        98.33 o                         
 -13   3   2       1145.51       1272.22       106.18 o                         
 -12   3   2       2444.35       2803.35       249.71 o                         
 -11   3   2        304.35        353.71        96.46 o                         
 -10   3   2       4223.70       4491.89       278.61 o                         
  -9   3   2       2204.11       2102.26       181.86 o                         
  -8   3   2        406.30        273.00        70.04 o                         
  -7   3   2          2.43        -27.99       123.74 o                         
  -6   3   2        824.51        544.09        51.50 o                         
  -5   3   2       1499.03       1564.60        82.58 o                         
  -4   3   2       1172.43       1138.68        63.08 o                         
  -3   3   2       2016.61       2060.39       116.41 o                         
  -2   3   2       7803.05       9071.74       303.08 o                         
  -1   3   2        378.81        207.46        56.33 o                         
   0   3   2       3483.44       3764.07       107.04 o                         
   1   3   2      15926.77      16912.62       287.92 o                         
   2   3   2     116055.86     129541.28       964.60 o                         
   3   3   2      39686.18      44803.49      1035.95 o                         
   4   3   2       3051.26       2921.47       149.42 o                         
   5   3   2        151.08         99.93        61.42 o                         
   6   3   2       2625.97       2843.17       211.95 o                         
   7   3   2       5466.18       5866.24       320.37 o                         
   8   3   2        750.66        833.54       147.15 o                         
   9   3   2         11.26          3.58        71.72 o                         
  10   3   2       1412.73       1764.24       143.27 o                         
  11   3   2       1844.79       2268.28       138.78 o                         
  12   3   2        148.14        401.86       103.50 o                         
  13   3   2        691.20        894.66       187.86 o                         
  14   3   2        121.53        130.50        49.84 o                         
  15   3   2         81.82         64.90        31.84 o                         
  16   3   2        642.92        544.26        76.65 o                         
  17   3   2         42.58         48.99        20.29 o                         
 -18   4   2         15.00         37.23        26.30 o                         
 -17   4   2         17.70         37.00        47.56 o                         
 -16   4   2       1094.06       1063.21       153.14 o                         
 -15   4   2        989.74       1311.06       124.91 o                         
 -14   4   2       4113.65       4994.79       522.79 o                         
 -13   4   2          1.48        -99.22        49.61 o                         
 -12   4   2          1.24         61.11        50.45 o                         
 -11   4   2        849.01       1010.18       110.88 o                         
 -10   4   2        794.18       1156.07       152.17 o                         
  -9   4   2        148.10        126.86        53.47 o                         
  -8   4   2        557.44        427.39        82.88 o                         
  -7   4   2      11785.04      14335.53       393.74 o                         
  -6   4   2        527.92        501.86        47.04 o                         
  -5   4   2         21.18         53.07        26.35 o                         
  -4   4   2       2400.14       2303.98       108.97 o                         
  -3   4   2       6260.09       6635.19       190.22 o                         
  -2   4   2      71174.58      67207.82      3159.86 o                         
  -1   4   2      11492.31      11539.81       342.87 o                         
   0   4   2       8546.03       6521.24       128.10 o                         
   1   4   2         52.28         41.36        33.30 o                         
   2   4   2      42092.67      48458.72       496.50 o                         
   3   4   2       7257.57       7502.46       189.90 o                         
   4   4   2         42.41        121.56        42.89 o                         
   5   4   2       6785.53       7056.54       375.54 o                         
   6   4   2       3461.38       4344.15       256.90 o                         
   7   4   2       1753.05       2363.59       212.69 o                         
   8   4   2       7007.82       7530.19       396.26 o                         
   9   4   2        452.14        300.88       100.04 o                         
  10   4   2        114.98        118.11        47.17 o                         
  11   4   2          3.35         56.24        46.53 o                         
  12   4   2        210.42        233.40        61.33 o                         
  13   4   2         57.84        180.23        80.48 o                         
  14   4   2         98.57         96.81        82.19 o                         
  15   4   2        834.72        759.06       145.36 o                         
  16   4   2         50.07         91.51        30.58 o                         
  17   4   2          5.19        -21.95        22.98 o                         
 -18   5   2        256.18        222.54        62.89 o                         
 -17   5   2        277.01        252.47        62.38 o                         
 -16   5   2        433.38        392.62       170.29 o                         
 -15   5   2        112.72        125.66        49.71 o                         
 -14   5   2        908.98        923.57       115.35 o                         
 -13   5   2         79.04        119.33        69.14 o                         
 -12   5   2       5517.10       5991.77       414.67 o                         
 -11   5   2        786.46        986.94       106.65 o                         
 -10   5   2      28231.86      29067.28       713.99 o                         
  -9   5   2         77.00        -16.66        42.09 o                         
  -8   5   2       1104.97       1145.67       124.67 o                         
  -7   5   2       9916.96      10395.79       410.66 o                         
  -6   5   2      12328.12      12204.32       280.29 o                         
  -5   5   2       9385.61       8525.18       228.88 o                         
  -4   5   2         62.83        122.82        35.14 o                         
  -3   5   2        478.76        253.94        40.21 o                         
  -2   5   2          4.41        118.78        28.43 o                         
  -1   5   2       5584.41       5924.57       262.99 o                         
   0   5   2      59481.48      63218.38      1113.62 o                         
   1   5   2         92.71        256.59        46.03 o                         
   2   5   2       8723.50       9721.47       307.56 o                         
   3   5   2      26388.44      29077.83       390.80 o                         
   4   5   2        831.93        769.44        76.25 o                         
   5   5   2       1393.84       1254.22       139.95 o                         
   6   5   2       1574.04       1680.68       165.90 o                         
   7   5   2        584.50        511.63       110.95 o                         
   8   5   2         41.73        173.02        77.76 o                         
   9   5   2        517.71        503.39       176.09 o                         
  10   5   2        112.83        177.45        55.77 o                         
  11   5   2          8.42         24.38        43.02 o                         
  12   5   2         60.13        320.98        83.66 o                         
  13   5   2       1744.03       2069.09       132.84 o                         
  14   5   2       1165.36       1447.29       218.74 o                         
  15   5   2        151.97         66.19        70.23 o                         
  16   5   2        388.16        272.90        54.68 o                         
  17   5   2        140.71         85.32        23.89 o                         
 -18   6   2         12.31         74.48        44.79 o                         
 -17   6   2         77.14         22.77        44.64 o                         
 -16   6   2        548.93        416.39        93.02 o                         
 -15   6   2        652.93        665.55       157.22 o                         
 -14   6   2        401.55        547.73        78.83 o                         
 -13   6   2        158.97        119.65        57.45 o                         
 -12   6   2       1526.98       1713.83       115.49 o                         
 -11   6   2       7751.48       8378.30       324.96 o                         
 -10   6   2       1658.29       1731.35       187.54 o                         
  -9   6   2        343.01        223.33        59.36 o                         
  -8   6   2        190.63        261.07        65.79 o                         
  -7   6   2       1631.36       1429.97       157.02 o                         
  -6   6   2       4217.86       3619.84       192.03 o                         
  -5   6   2        767.45        692.57        54.14 o                         
  -4   6   2      13271.15      12898.56       562.85 o                         
  -3   6   2       3661.35       4476.35       329.81 o                         
  -2   6   2       2292.86       1527.75       148.19 o                         
  -1   6   2      18770.47      17931.84       293.56 o                         
   0   6   2       4022.27       4905.15       119.27 o                         
   1   6   2       4308.48       4586.69       142.41 o                         
   2   6   2      11426.03      16543.90       344.56 o                         
   3   6   2        628.02        778.55        74.11 o                         
   4   6   2      11409.12      11480.60       269.45 o                         
   5   6   2       8808.25      10282.75       656.86 o                         
   6   6   2        380.05        307.92        78.39 o                         
   7   6   2       2793.97       2902.14       235.92 o                         
   8   6   2         73.75         61.08        71.62 o                         
   9   6   2         43.69         65.39        73.43 o                         
  10   6   2       4863.77       5254.93       262.00 o                         
  11   6   2         42.92        134.24        53.82 o                         
  12   6   2       2584.81       3473.87       216.72 o                         
  13   6   2        932.72        951.37        97.08 o                         
  14   6   2         15.48         37.83        85.64 o                         
  15   6   2        726.63        567.47        79.41 o                         
  16   6   2         19.33         64.44        39.11 o                         
 -18   7   2         15.80         48.09        27.54 o                         
 -17   7   2         16.07         93.15        61.96 o                         
 -16   7   2        580.06        606.47       104.18 o                         
 -15   7   2        510.78        556.80       121.70 o                         
 -14   7   2        375.85        326.95        79.62 o                         
 -13   7   2        578.21        473.51       134.08 o                         
 -12   7   2       2401.32       2658.11       170.52 o                         
 -11   7   2       1626.53       1723.22       128.89 o                         
 -10   7   2      10845.75      11592.51       460.52 o                         
  -9   7   2         50.37         16.78        49.01 o                         
  -8   7   2        296.06        545.37        94.52 o                         
  -7   7   2       5120.30       5340.67       355.99 o                         
  -6   7   2      25613.52      24378.36       630.09 o                         
  -5   7   2       4275.68       4694.92       198.64 o                         
  -4   7   2        222.48         83.17        31.17 o                         
  -3   7   2         97.65        192.94        33.82 o                         
  -2   7   2        511.37        673.94       108.87 o                         
  -1   7   2       1385.69        981.95        76.93 o                         
   0   7   2         31.13         69.79        46.58 o                         
   1   7   2         43.40        147.81        35.47 o                         
   2   7   2       2856.43       2673.07       114.63 o                         
   3   7   2       3631.76       3543.89       156.71 o                         
   4   7   2          2.38          6.51        46.86 o                         
   5   7   2         89.17        181.42        75.42 o                         
   6   7   2         17.86         79.80        55.84 o                         
   7   7   2        391.66        443.07       115.50 o                         
   8   7   2        393.55        406.10       104.60 o                         
   9   7   2        158.01         23.45        63.20 o                         
  10   7   2         57.54         22.24        43.94 o                         
  11   7   2       2805.86       3346.56       168.33 o                         
  12   7   2        762.20        932.75       110.03 o                         
  13   7   2          7.57         -0.17        53.96 o                         
  14   7   2        491.45        447.01        57.56 o                         
  15   7   2          1.49        -77.66        49.97 o                         
  16   7   2        371.98        298.53        50.24 o                         
 -18   8   2         19.76         71.85        31.08 o                         
 -17   8   2         75.56        179.01        73.67 o                         
 -16   8   2          2.37        -66.41        60.37 o                         
 -15   8   2         95.25        113.51        67.04 o                         
 -14   8   2          0.19       -176.09       117.92 o                         
 -13   8   2         60.61         50.49       111.21 o                         
 -12   8   2        671.39        814.10        94.85 o                         
 -11   8   2       1547.73       1729.95       129.98 o                         
 -10   8   2       1284.40       1074.24       143.48 o                         
  -9   8   2       7255.92       6944.50       336.98 o                         
  -8   8   2        495.59        672.68       102.25 o                         
  -7   8   2       2120.03       2613.19       150.20 o                         
  -6   8   2          5.53         66.64        33.66 o                         
  -5   8   2      12345.47      10665.20       352.89 o                         
  -4   8   2         58.51        148.47        40.63 o                         
  -3   8   2         37.92         10.95        25.50 o                         
  -2   8   2         14.75         16.02        38.75 o                         
  -1   8   2        277.39        200.93        44.51 o                         
   0   8   2       1938.90       2034.01        97.47 o                         
   1   8   2        245.62        177.53        30.26 o                         
   2   8   2      13715.19      15602.18       281.40 o                         
   3   8   2       2195.86       2280.76       135.69 o                         
   4   8   2      17643.97      18372.89       441.08 o                         
   5   8   2       9277.29       9799.41       388.49 o                         
   6   8   2        123.51        149.93        71.79 o                         
   7   8   2        419.16        379.33        98.32 o                         
   8   8   2       2999.25       3646.29       346.94 o                         
   9   8   2         33.30         22.44        43.47 o                         
  10   8   2        162.25        150.62        68.15 o                         
  11   8   2       1082.19       1490.51       128.89 o                         
  12   8   2       1573.76       2091.50       142.11 o                         
  13   8   2          2.07          9.45        55.89 o                         
  14   8   2        348.00        338.64        78.19 o                         
  15   8   2        192.03         94.58        47.47 o                         
  16   8   2        303.21        242.27        54.72 o                         
 -18   9   2        103.44         66.26        23.36 o                         
 -17   9   2        490.63        307.44        80.38 o                         
 -16   9   2         67.00        -15.55        48.59 o                         
 -15   9   2        712.75        840.46       131.38 o                         
 -14   9   2        464.12        804.25       149.76 o                         
 -13   9   2       2677.08       2732.59       201.31 o                         
 -12   9   2       4497.26       4901.99       241.34 o                         
 -11   9   2       1068.85        982.79        96.48 o                         
 -10   9   2         10.26         -5.14       109.44 o                         
  -9   9   2        311.59        373.81        88.01 o                         
  -8   9   2         48.37         91.00        58.87 o                         
  -7   9   2       5599.78       6009.29       310.24 o                         
  -6   9   2       3956.30       3236.65       285.17 o                         
  -5   9   2       7354.93       6211.87       209.28 o                         
  -4   9   2       5897.78       5717.73       236.42 o                         
  -3   9   2       3389.82       3167.62       119.33 o                         
  -2   9   2       1261.39       1081.66       104.87 o                         
  -1   9   2      10593.63      10039.44       317.57 o                         
   0   9   2        149.78        247.99        30.92 o                         
   1   9   2       9175.62       9673.66       197.92 o                         
   2   9   2       1062.09       1113.11       105.21 o                         
   3   9   2       1042.74       1206.31        80.31 o                         
   4   9   2        481.10        381.56        76.62 o                         
   5   9   2       8729.94      10482.06       405.24 o                         
   6   9   2       6871.11       8216.89       394.24 o                         
   7   9   2        255.38        334.30        99.83 o                         
   8   9   2        486.52        501.33       125.97 o                         
   9   9   2         22.70         51.65        49.43 o                         
  10   9   2       6540.27       6844.19       387.84 o                         
  11   9   2       3692.88       4354.60       256.39 o                         
  12   9   2        681.27        944.69       173.12 o                         
  13   9   2          0.68         -2.21        58.84 o                         
  14   9   2          0.34         -8.35        74.94 o                         
  15   9   2         15.42          9.85        38.38 o                         
  16   9   2         26.81        -33.86        37.89 o                         
 -18  10   2          5.08         -4.64        15.93 o                         
 -17  10   2         43.49         49.28        62.70 o                         
 -16  10   2        150.16        146.63        61.58 o                         
 -15  10   2        189.93        251.96        83.95 o                         
 -14  10   2       2057.08       2700.53       252.18 o                         
 -13  10   2         93.19         11.29        64.78 o                         
 -12  10   2       1901.87       2146.74       171.14 o                         
 -11  10   2        423.56        366.91        69.96 o                         
 -10  10   2          0.76         16.20        72.14 o                         
  -9  10   2       7151.22       6916.25       345.16 o                         
  -8  10   2          3.05          6.50        44.97 o                         
  -7  10   2       1905.51       2056.71       166.25 o                         
  -6  10   2       1374.22       1410.12        99.72 o                         
  -5  10   2      26959.70      22289.88       715.21 o                         
  -4  10   2        102.65        139.94        40.95 o                         
  -3  10   2        721.75        601.82        78.50 o                         
  -2  10   2       2578.07       1793.84       221.41 o                         
  -1  10   2        499.14        631.95        73.11 o                         
   0  10   2       1886.62       1938.03       104.02 o                         
   1  10   2       9188.93      11345.49       291.95 o                         
   2  10   2       1496.54       2159.45       115.17 o                         
   3  10   2       2957.28       3070.73       151.90 o                         
   4  10   2       1428.13       1267.96       102.99 o                         
   5  10   2        839.04        616.40       106.18 o                         
   6  10   2        492.52        598.07       116.86 o                         
   7  10   2       2843.29       2967.21       252.09 o                         
   8  10   2       5178.91       5676.10       637.13 o                         
   9  10   2       5362.27       5457.69       230.74 o                         
  10  10   2        125.32         91.60        61.48 o                         
  11  10   2        175.94        168.30       183.57 o                         
  12  10   2        757.71        944.86       161.49 o                         
  13  10   2        561.28        663.55        96.52 o                         
  14  10   2        336.91        278.84        51.23 o                         
  15  10   2         47.32        -26.12        23.69 o                         
  16  10   2        215.04        149.97        39.93 o                         
 -18  11   2        376.17        201.78        44.07 o                         
 -17  11   2        411.72        358.14        59.86 o                         
 -16  11   2         57.64         31.38        69.13 o                         
 -15  11   2        241.24        389.89        93.89 o                         
 -14  11   2        421.38        557.91       124.77 o                         
 -13  11   2        625.89        699.61       107.84 o                         
 -12  11   2      13122.41      14518.55       473.06 o                         
 -11  11   2       9904.33      10649.04       345.47 o                         
 -10  11   2        213.79        133.38        58.47 o                         
  -9  11   2        272.24        240.22        78.37 o                         
  -8  11   2        744.33        608.44       111.26 o                         
  -7  11   2       6291.54       4817.99       336.40 o                         
  -6  11   2      13208.78      12155.68       348.78 o                         
  -5  11   2       5025.56       4507.51       239.58 o                         
  -4  11   2      10590.16       9511.95       552.42 o                         
  -3  11   2        127.44         91.57       115.94 o                         
  -2  11   2       1283.06       1353.71       161.08 o                         
  -1  11   2          8.52         35.54        52.51 o                         
   0  11   2       3012.15       2544.08       190.36 o                         
   1  11   2       3319.16       3316.58       139.54 o                         
   2  11   2        270.34        236.39        42.04 o                         
   3  11   2        118.38         72.50        37.22 o                         
   4  11   2        179.38        230.87        49.82 o                         
   5  11   2       4566.21       6025.41       320.39 o                         
   6  11   2       7947.38       9609.95       430.80 o                         
   7  11   2        436.70        504.72       117.65 o                         
   8  11   2        316.19        286.92       103.64 o                         
   9  11   2       1039.16       1039.94       105.79 o                         
  10  11   2        223.96        237.82        83.92 o                         
  11  11   2       2170.19       2476.62       380.85 o                         
  12  11   2       1304.28       1334.04       143.49 o                         
  13  11   2         71.86        179.70        91.07 o                         
  14  11   2         50.13          9.36        37.04 o                         
  15  11   2        249.16        125.29        30.16 o                         
  16  11   2          9.48         35.44        20.93 o                         
 -17  12   2        115.15        120.35        54.61 o                         
 -16  12   2       1030.23       1363.10       179.82 o                         
 -15  12   2       1978.41       2631.93       210.97 o                         
 -14  12   2       1792.28       2426.54       225.47 o                         
 -13  12   2        368.36        330.98        86.06 o                         
 -12  12   2         25.51        166.10        82.83 o                         
 -11  12   2       5084.06       5248.28       250.66 o                         
 -10  12   2       2520.65       2684.84       171.61 o                         
  -9  12   2       2984.46       3186.57       338.81 o                         
  -8  12   2         50.57         64.61        80.19 o                         
  -7  12   2       2103.98       2061.33       219.26 o                         
  -6  12   2         21.26         44.54        55.50 o                         
  -5  12   2       3815.21       3259.49       185.24 o                         
  -4  12   2      13325.87      12359.40      1032.81 o                         
  -3  12   2       2548.28       2314.17       165.48 o                         
  -2  12   2       4648.42       5530.05       213.26 o                         
  -1  12   2       9405.69      10606.92       525.06 o                         
   0  12   2       4299.51       4984.52       364.64 o                         
   1  12   2       1186.18       1682.60       108.26 o                         
   2  12   2       2840.59       3198.84       240.20 o                         
   3  12   2        335.50        295.41        35.02 o                         
   4  12   2       1039.31       1224.02       106.16 o                         
   5  12   2       8680.15      10832.25       431.09 o                         
   6  12   2        116.39        284.87       156.84 o                         
   7  12   2        839.62        813.07       141.63 o                         
   8  12   2       2889.78       2553.51       189.81 o                         
   9  12   2       3571.15       3606.64       248.59 o                         
  10  12   2       7874.67       8698.23       459.62 o                         
  11  12   2        723.58        680.38       111.27 o                         
  12  12   2        110.93         82.75       129.01 o                         
  13  12   2        959.65       1084.27       164.22 o                         
  14  12   2        605.05        444.73        81.56 o                         
  15  12   2          0.14        -12.97        31.70 o                         
  16  12   2         44.10        -15.03        26.51 o                         
 -17  13   2         94.37         66.61        29.28 o                         
 -16  13   2         81.16        148.25        53.31 o                         
 -15  13   2        619.14        876.55       101.65 o                         
 -14  13   2         17.50        101.55        80.70 o                         
 -13  13   2         24.89        126.48        74.99 o                         
 -12  13   2       2465.50       2625.57       200.55 o                         
 -11  13   2         52.15        -12.44        51.71 o                         
 -10  13   2          2.99         69.13        58.43 o                         
  -9  13   2       1007.08        844.67       185.29 o                         
  -8  13   2       2113.03       2414.89       202.18 o                         
  -7  13   2        103.52         75.40        46.38 o                         
  -6  13   2       5225.97       5228.90       614.57 o                         
  -5  13   2       3504.45       2804.43       318.03 o                         
  -4  13   2      12569.30      12861.76       427.98 o                         
  -3  13   2      37740.75      40414.20       894.63 o                         
  -2  13   2       1929.86       1993.39       140.01 o                         
  -1  13   2        126.05        150.38        58.34 o                         
   0  13   2       4200.13       5402.89       215.26 o                         
   1  13   2         32.11         75.01        32.05 o                         
   2  13   2        283.51        235.09        41.99 o                         
   3  13   2        838.92       1005.40        87.72 o                         
   4  13   2       4213.22       4779.78       225.98 o                         
   5  13   2       5112.13       6127.30       333.15 o                         
   6  13   2       7659.37       8926.22       421.97 o                         
   7  13   2       2026.31       1945.25       213.92 o                         
   8  13   2         79.80         71.10        42.81 o                         
   9  13   2        130.67        243.49        69.90 o                         
  10  13   2       1119.17       1129.58       169.87 o                         
  11  13   2         96.47         82.29       107.65 o                         
  12  13   2        466.58        490.81        71.53 o                         
  13  13   2        104.80        123.66        50.71 o                         
  14  13   2         97.28         21.37        24.36 o                         
  15  13   2         14.98        -49.28        24.74 o                         
 -17  14   2        149.66         61.11        26.93 o                         
 -16  14   2        354.05        389.49        67.96 o                         
 -15  14   2       1769.66       1880.46       130.65 o                         
 -14  14   2        772.30        864.58       132.63 o                         
 -13  14   2        283.58        207.09        65.70 o                         
 -12  14   2         25.70        108.63        57.81 o                         
 -11  14   2         12.13        -30.98        51.67 o                         
 -10  14   2       2334.42       2329.95       154.66 o                         
  -9  14   2       1262.11       1096.27       197.95 o                         
  -8  14   2        327.56        366.48        84.53 o                         
  -7  14   2        903.01        957.54       140.54 o                         
  -6  14   2        695.46        857.29       112.50 o                         
  -5  14   2        572.31        757.89       114.05 o                         
  -4  14   2       3441.58       2494.90       270.60 o                         
  -3  14   2        653.92        273.65        89.54 o                         
  -2  14   2      12978.15      16752.32       613.23 o                         
  -1  14   2      12053.25      13556.69       375.74 o                         
   0  14   2          0.96         82.15        46.36 o                         
   1  14   2        799.20        975.54       101.83 o                         
   2  14   2      10507.71      13984.35       653.97 o                         
   3  14   2         33.94         45.86        39.43 o                         
   4  14   2        815.14        702.32        83.04 o                         
   5  14   2        175.07        236.87        95.48 o                         
   6  14   2       4603.44       4885.30       315.50 o                         
   7  14   2       1629.00       1788.67       212.29 o                         
   8  14   2        203.72        135.46        55.77 o                         
   9  14   2       6929.52       6126.88       421.29 o                         
  10  14   2       1486.12       1545.63       303.57 o                         
  11  14   2       1058.80       1012.98       104.02 o                         
  12  14   2       1136.31        940.83        94.32 o                         
  13  14   2         72.31         17.47        33.82 o                         
  14  14   2        233.06        105.27        28.28 o                         
  15  14   2         41.90         29.84        47.37 o                         
 -17  15   2          1.55         26.78        39.41 o                         
 -16  15   2         28.34          1.94        25.99 o                         
 -15  15   2        279.56        294.51        68.58 o                         
 -14  15   2        693.34        854.66       102.09 o                         
 -13  15   2        162.18        208.88        51.95 o                         
 -12  15   2        536.40        678.12       144.53 o                         
 -11  15   2        221.31        243.05        43.54 o                         
 -10  15   2          7.59         36.07        50.90 o                         
  -9  15   2       2472.23       2199.78       191.67 o                         
  -8  15   2       3496.88       3083.38       240.13 o                         
  -7  15   2        188.91        162.36        63.32 o                         
  -6  15   2       2534.00       2734.75       236.17 o                         
  -5  15   2       3640.78       3969.01       265.13 o                         
  -4  15   2       1658.14       1671.24       138.57 o                         
  -3  15   2       6622.59       7705.81       314.08 o                         
  -2  15   2       1007.87       1378.37       132.34 o                         
  -1  15   2       1630.27       1554.35       127.53 o                         
   0  15   2      18395.60      19464.52       516.85 o                         
   1  15   2       3854.08       5032.53       229.39 o                         
   2  15   2        432.65        293.72        72.55 o                         
   3  15   2         15.77        188.98        74.48 o                         
   4  15   2          3.87        -19.36        49.96 o                         
   5  15   2       6112.81       7127.25       461.50 o                         
   6  15   2        950.95       1085.74       156.79 o                         
   7  15   2       3929.35       2922.49       311.89 o                         
   8  15   2       2040.26       1523.62       196.73 o                         
   9  15   2       2157.65       2209.90       307.31 o                         
  10  15   2        263.37        201.65       108.53 o                         
  11  15   2       1623.05       1644.34       123.90 o                         
  12  15   2         63.93        136.72        93.89 o                         
  13  15   2         24.93         -4.33        34.77 o                         
  14  15   2        122.42         80.66        40.34 o                         
  15  15   2        487.01        373.14        46.35 o                         
 -17  16   2        186.61         83.04        30.29 o                         
 -16  16   2        237.30        122.24        40.12 o                         
 -15  16   2         47.50         51.66        34.85 o                         
 -14  16   2         16.43         30.28       100.90 o                         
 -13  16   2       2098.33       2230.46       145.12 o                         
 -12  16   2          0.84         66.99        98.56 o                         
 -11  16   2        181.09        149.31        71.58 o                         
 -10  16   2        716.67        704.25        90.06 o                         
  -9  16   2        365.04        167.22        93.11 o                         
  -8  16   2       1319.77       1461.30       163.36 o                         
  -7  16   2       3580.23       3604.53       336.37 o                         
  -6  16   2        249.48        244.27        71.46 o                         
  -5  16   2       6891.96       7289.15       465.64 o                         
  -4  16   2         55.68         19.20        42.90 o                         
  -3  16   2       1242.50       1147.20       120.80 o                         
  -2  16   2       1193.55       1227.65       164.61 o                         
  -1  16   2        204.19        524.41        87.72 o                         
   0  16   2      12083.55      13051.04       436.99 o                         
   1  16   2       7673.91       7871.49       367.39 o                         
   2  16   2        368.69        403.96       108.81 o                         
   3  16   2         57.15         46.53       166.94 o                         
   4  16   2       2948.16       2405.80       236.64 o                         
   5  16   2       2552.92       2752.64       288.91 o                         
   6  16   2      15247.52      14324.99       717.73 o                         
   7  16   2       5152.33       4210.76       292.20 o                         
   8  16   2       3539.57       2978.09       223.41 o                         
   9  16   2        315.85        301.26        63.83 o                         
  10  16   2        497.59        532.08        71.11 o                         
  11  16   2       1157.56       1175.05       101.00 o                         
  12  16   2         12.50         44.16        51.87 o                         
  13  16   2        202.88        152.73        49.30 o                         
  14  16   2          0.80        -34.58        43.63 o                         
 -16  17   2         30.31        -14.10        22.71 o                         
 -15  17   2         75.62        155.90        47.98 o                         
 -14  17   2          6.93        -43.90        36.54 o                         
 -13  17   2         21.03         45.13        37.69 o                         
 -12  17   2        213.84        237.37        69.97 o                         
 -11  17   2        246.48        214.59        72.42 o                         
 -10  17   2         95.46         38.17        63.03 o                         
  -9  17   2         28.79        145.97        76.53 o                         
  -8  17   2        146.76         98.93        45.05 o                         
  -7  17   2        145.42        151.17        49.60 o                         
  -6  17   2         92.18        -38.29        49.20 o                         
  -5  17   2       1758.59       1622.31       167.01 o                         
  -4  17   2        131.42        148.36        58.11 o                         
  -3  17   2        205.16        388.74       163.89 o                         
  -2  17   2        831.94        537.13       103.42 o                         
  -1  17   2       6686.13       6207.80       332.53 o                         
   0  17   2       3796.94       3904.49       253.26 o                         
   1  17   2       1375.08       1703.48       177.19 o                         
   2  17   2       2005.19       2345.17       218.97 o                         
   3  17   2        234.62        218.96        81.74 o                         
   4  17   2        343.07        305.19       155.94 o                         
   5  17   2         65.52        -71.36        91.29 o                         
   6  17   2        210.28        145.24        54.54 o                         
   7  17   2        539.40        442.22        90.50 o                         
   8  17   2          7.91         60.09        43.83 o                         
   9  17   2        244.82        266.90        90.79 o                         
  10  17   2       2877.51       2580.77       148.94 o                         
  11  17   2         83.79         82.18        41.07 o                         
  12  17   2          6.37        -27.26        38.01 o                         
  13  17   2        444.95        434.46        57.14 o                         
  14  17   2          1.87        -39.46        62.40 o                         
 -16  18   2          0.61         -0.09        18.60 o                         
 -15  18   2        429.78        386.06        62.70 o                         
 -14  18   2         13.21         10.33        79.18 o                         
 -13  18   2       2985.84       2828.67       169.17 o                         
 -12  18   2        176.82        184.76       102.66 o                         
 -11  18   2         57.98         56.18        72.83 o                         
 -10  18   2        823.63        905.21       103.00 o                         
  -9  18   2         88.87         61.11        71.05 o                         
  -8  18   2        535.64        478.09       104.71 o                         
  -7  18   2      10690.46       8596.96       462.85 o                         
  -6  18   2       1219.77       1130.15       171.03 o                         
  -5  18   2        524.33        388.44        71.48 o                         
  -4  18   2         10.22         41.39        93.72 o                         
  -3  18   2        454.79        493.29       104.62 o                         
  -2  18   2        190.59        225.00        63.17 o                         
  -1  18   2       1347.46       1341.40       167.79 o                         
   0  18   2      34282.50      33223.73      1318.05 o                         
   1  18   2      15502.68      14818.51       889.44 o                         
   2  18   2        192.54        107.18        97.88 o                         
   3  18   2        520.96        503.57       214.60 o                         
   4  18   2        344.75        405.59       178.60 o                         
   5  18   2       2716.68       2543.28       437.05 o                         
   6  18   2       6506.88       5511.00       264.80 o                         
   7  18   2       8194.12       6613.97       298.59 o                         
   8  18   2        700.51        607.90       100.86 o                         
   9  18   2       2898.05       2615.33       210.77 o                         
  10  18   2        279.44        171.11       107.31 o                         
  11  18   2        379.49        346.76       116.25 o                         
  12  18   2          0.29         41.44        41.70 o                         
  13  18   2       1128.99        939.25        70.83 o                         
  14  18   2        198.79        109.11        46.35 o                         
 -16  19   2        166.46        127.03        48.08 o                         
 -15  19   2          1.33         12.03        28.47 o                         
 -14  19   2        191.05        195.29        51.64 o                         
 -13  19   2         99.68        197.88        58.83 o                         
 -12  19   2        381.46        394.29        68.73 o                         
 -11  19   2        485.74        453.27        79.98 o                         
 -10  19   2         51.97         66.74        62.02 o                         
  -9  19   2       3470.50       3162.75       283.50 o                         
  -8  19   2       4733.41       4041.31       235.96 o                         
  -7  19   2       1151.39       1071.15        94.00 o                         
  -6  19   2          4.89         65.83        40.98 o                         
  -5  19   2       1404.15       1313.28       131.02 o                         
  -4  19   2        895.59        857.08       112.97 o                         
  -3  19   2        285.17        161.60       109.99 o                         
  -2  19   2       9437.26       8704.28       458.76 o                         
  -1  19   2        134.17        140.41        71.02 o                         
   0  19   2        962.96        935.04       129.73 o                         
   1  19   2       7785.13       6452.53       568.52 o                         
   2  19   2       3821.79       3261.22       445.18 o                         
   3  19   2         23.79        -36.81        88.12 o                         
   4  19   2         52.92       -127.15       145.79 o                         
   5  19   2       1009.59        696.85       123.61 o                         
   6  19   2       4252.34       3707.61       219.84 o                         
   7  19   2       1591.84       1400.89       144.69 o                         
   8  19   2        534.75        521.12        98.48 o                         
   9  19   2          6.09         60.13        52.88 o                         
  10  19   2         29.42        -39.15       166.85 o                         
  11  19   2        298.73        181.12        63.57 o                         
  12  19   2        264.66        260.73       113.23 o                         
  13  19   2         18.93         78.57        40.81 o                         
  14  19   2        396.80        346.73        70.83 o                         
 -16  20   2         23.11        -17.78        30.41 o                         
 -15  20   2         20.14        -51.82        46.24 o                         
 -14  20   2        172.38        111.46        35.67 o                         
 -13  20   2        316.26        234.05        55.58 o                         
 -12  20   2        439.72        407.15        65.16 o                         
 -11  20   2          2.51          1.25        97.00 o                         
 -10  20   2        560.69        548.68       152.58 o                         
  -9  20   2         14.06         -1.78        57.35 o                         
  -8  20   2        859.39        704.51        98.74 o                         
  -7  20   2       1243.33       1078.67       105.34 o                         
  -6  20   2       5261.87       4003.36       340.04 o                         
  -5  20   2          1.25         79.32        95.39 o                         
  -4  20   2        170.25        232.78       100.50 o                         
  -3  20   2        716.26        559.79       119.34 o                         
  -2  20   2         16.33         62.21        95.45 o                         
  -1  20   2         13.01        107.12        73.48 o                         
   0  20   2       2936.74       2635.22       377.70 o                         
   1  20   2        761.31        584.20       176.00 o                         
   2  20   2        142.61         22.88        79.92 o                         
   3  20   2        334.97        418.62       178.26 o                         
   4  20   2        162.96        134.13        63.31 o                         
   5  20   2       2479.59       2078.07       217.17 o                         
   6  20   2        773.71        669.35       103.10 o                         
   7  20   2        386.90        247.46        62.67 o                         
   8  20   2        871.47        623.68       107.68 o                         
   9  20   2        103.60         71.42        52.92 o                         
  10  20   2         95.41        -23.62       104.97 o                         
  11  20   2        167.75        269.22        89.37 o                         
  12  20   2        319.13        369.18        69.71 o                         
  13  20   2        669.95        610.84        78.37 o                         
  14  20   2         15.62         44.72        37.02 o                         
 -15  21   2          5.11         -0.90        35.19 o                         
 -14  21   2        252.88        204.25        75.56 o                         
 -13  21   2          1.53        -68.51        64.78 o                         
 -12  21   2        857.65        863.18       123.22 o                         
 -11  21   2        366.78        442.11       117.45 o                         
 -10  21   2       1848.11       1723.56       230.58 o                         
  -9  21   2       1982.49       1924.47       236.95 o                         
  -8  21   2       6029.34       5426.70       309.57 o                         
  -7  21   2       3945.37       3181.02       345.04 o                         
  -6  21   2        681.40        557.39        76.56 o                         
  -5  21   2        183.24        109.00        48.69 o                         
  -4  21   2        754.25        507.35       156.84 o                         
  -3  21   2       1570.71       1320.92       275.71 o                         
  -2  21   2         70.21         59.34        55.48 o                         
  -1  21   2        505.43        304.64       127.88 o                         
   0  21   2        333.28        187.27        90.44 o                         
   1  21   2       6691.29       5621.28       548.66 o                         
   2  21   2      11447.56       9750.92       769.10 o                         
   3  21   2       3637.73       3116.32       246.84 o                         
   4  21   2       3706.82       3315.89       263.87 o                         
   5  21   2       5216.91       4550.54       323.79 o                         
   6  21   2       2810.49       2654.59       188.40 o                         
   7  21   2        878.18        757.97       132.81 o                         
   8  21   2        131.13        132.66        62.87 o                         
   9  21   2       1270.83       1182.11       144.47 o                         
  10  21   2         50.54       -100.70        51.87 o                         
  11  21   2        213.40        295.48       104.89 o                         
  12  21   2          7.51         19.55       126.95 o                         
  13  21   2          0.48         36.37        27.43 o                         
 -15  22   2        642.61        624.07        99.07 o                         
 -14  22   2          4.69         11.75        33.34 o                         
 -13  22   2        823.47        599.78       130.36 o                         
 -12  22   2         11.40         26.34        48.59 o                         
 -11  22   2        363.27        333.98       109.36 o                         
 -10  22   2        513.01        535.57       131.04 o                         
  -9  22   2        151.65        116.71        78.82 o                         
  -8  22   2          8.98         36.71        58.40 o                         
  -7  22   2       4264.78       3487.18       287.30 o                         
  -6  22   2         81.47         64.14        37.97 o                         
  -5  22   2       2990.74       2274.35       245.78 o                         
  -4  22   2       1954.31       1803.87       143.47 o                         
  -3  22   2         10.67         51.48        53.52 o                         
  -2  22   2       1106.33        817.07       131.74 o                         
  -1  22   2        840.19        866.99       204.49 o                         
   0  22   2        631.58        449.30        98.90 o                         
   1  22   2        411.54        303.03        80.13 o                         
   2  22   2        622.35        748.00       124.66 o                         
   3  22   2         49.79       -108.08        74.89 o                         
   4  22   2        458.80        283.51        79.04 o                         
   5  22   2       1473.86       1371.58       179.67 o                         
   6  22   2         33.26         21.08        44.59 o                         
   7  22   2        698.81        698.69       174.14 o                         
   8  22   2         58.05         10.33        41.82 o                         
   9  22   2         46.02         76.71        66.38 o                         
  10  22   2         54.32          7.33        40.11 o                         
  11  22   2         74.21          3.60        52.61 o                         
  12  22   2         63.68         32.61        52.62 o                         
  13  22   2          1.87         10.68        26.43 o                         
 -15  23   2         96.53        134.03        44.39 o                         
 -14  23   2          6.29        -53.37        54.85 o                         
 -13  23   2         11.83        102.23        65.56 o                         
 -12  23   2         34.39         73.13        58.40 o                         
 -11  23   2       1500.59       1743.44       219.28 o                         
 -10  23   2       1840.22       1598.84       206.70 o                         
  -9  23   2       2902.68       2852.06       282.03 o                         
  -8  23   2       2697.51       2522.36       268.81 o                         
  -7  23   2         43.48         25.16        37.29 o                         
  -6  23   2        159.75         94.03        57.74 o                         
  -5  23   2         72.19         55.81        43.02 o                         
  -4  23   2         46.34         63.25        37.45 o                         
  -3  23   2          7.96         30.64        39.92 o                         
  -2  23   2       1735.42       1429.67       126.93 o                         
  -1  23   2        163.99        166.76        37.91 o                         
   0  23   2       1226.49        863.80       105.62 o                         
   1  23   2        251.61        197.07        54.85 o                         
   2  23   2      10312.57       8658.93       459.11 o                         
   3  23   2       6693.45       5568.38       349.35 o                         
   4  23   2       5147.67       4651.98       322.88 o                         
   5  23   2       2451.74       2066.59       191.54 o                         
   6  23   2       1290.51       1395.70       162.71 o                         
   7  23   2        902.20        931.54       168.63 o                         
   8  23   2        303.89        284.85        70.88 o                         
   9  23   2        583.80        570.22        97.74 o                         
  10  23   2          0.18        -47.59        58.79 o                         
  11  23   2         10.73        -24.05        52.65 o                         
  12  23   2         36.70         33.43        67.22 o                         
  13  23   2        284.83        212.68        57.17 o                         
 -14  24   2          0.15         11.70        31.30 o                         
 -13  24   2        528.69        376.27        88.54 o                         
 -12  24   2        545.31        511.43       110.31 o                         
 -11  24   2        702.43        652.11       124.91 o                         
 -10  24   2        407.87        396.13       119.58 o                         
  -9  24   2        153.62        130.09        73.71 o                         
  -8  24   2        523.89        539.97       132.75 o                         
  -7  24   2       6703.11       5824.94       402.97 o                         
  -6  24   2        117.00         58.68        50.20 o                         
  -5  24   2       4355.57       3751.13       220.55 o                         
  -4  24   2        611.06        378.99        79.86 o                         
  -3  24   2       1539.21       1051.45       116.06 o                         
  -2  24   2        880.48        763.56       100.74 o                         
  -1  24   2         75.40         33.82        40.82 o                         
   0  24   2       5149.84       3879.78       185.44 o                         
   1  24   2       3355.98       2462.65       179.62 o                         
   2  24   2       2909.27       2530.80       185.85 o                         
   3  24   2        964.14        734.22       252.02 o                         
   4  24   2        917.24        727.42       165.20 o                         
   5  24   2        792.48        831.64       136.39 o                         
   6  24   2       1025.72        867.12       120.09 o                         
   7  24   2       2268.50       2354.57       197.21 o                         
   8  24   2        579.60        363.44       120.75 o                         
   9  24   2        328.91        195.02       125.35 o                         
  10  24   2          3.50       -116.79        58.39 o                         
  11  24   2          0.60        -29.81        35.70 o                         
  12  24   2         17.47         15.82        65.04 o                         
  13  24   2         15.12         25.10        25.54 o                         
 -14  25   2         88.29         76.29        41.48 o                         
 -13  25   2          2.22        -89.99        52.70 o                         
 -12  25   2         95.17        175.26        63.58 o                         
 -11  25   2        652.25        629.59       124.44 o                         
 -10  25   2        168.61        155.52        68.63 o                         
  -9  25   2       1403.54       1175.89       190.55 o                         
  -8  25   2        175.63        166.45        78.41 o                         
  -7  25   2        227.59        218.98        77.33 o                         
  -6  25   2        334.45        254.16        56.98 o                         
  -5  25   2         22.41          2.51        44.31 o                         
  -4  25   2       2733.46       2234.50       171.28 o                         
  -3  25   2        773.82        713.69       102.37 o                         
  -2  25   2        914.22        732.66       101.73 o                         
  -1  25   2        387.49        210.36        55.77 o                         
   0  25   2        157.53        156.64        43.49 o                         
   1  25   2        172.15        173.43        64.99 o                         
   2  25   2       3681.36       3539.82       301.22 o                         
   3  25   2       3589.10       2895.85       533.99 o                         
   4  25   2        735.29        669.58       169.38 o                         
   5  25   2        944.88        786.86       118.15 o                         
   6  25   2          0.75         53.62        51.91 o                         
   7  25   2        215.06        180.66        73.70 o                         
   8  25   2        117.90         96.77        96.74 o                         
   9  25   2          1.10        -68.16       109.85 o                         
  10  25   2         34.77         30.33        36.16 o                         
  11  25   2        150.48        155.89        50.30 o                         
  12  25   2        176.67        158.29        54.21 o                         
 -14  26   2         49.92         -7.05        23.10 o                         
 -13  26   2        233.57        261.41        68.02 o                         
 -12  26   2        693.28        688.78       112.95 o                         
 -11  26   2        389.62        400.65        90.52 o                         
 -10  26   2        813.20        736.34       137.37 o                         
  -9  26   2        366.83        473.57       119.42 o                         
  -8  26   2        746.67        732.33       141.89 o                         
  -7  26   2       1802.71       1651.30       223.78 o                         
  -6  26   2        702.75        606.99       107.24 o                         
  -5  26   2        238.44        140.28        45.87 o                         
  -4  26   2       3806.12       3268.54       292.08 o                         
  -3  26   2       1046.56        708.98       103.29 o                         
  -2  26   2        677.17        581.46        74.92 o                         
  -1  26   2       2005.50       1764.47       135.85 o                         
   0  26   2        224.96        128.41        54.66 o                         
   1  26   2         15.21         56.76        51.41 o                         
   2  26   2       3026.13       2938.09       345.44 o                         
   3  26   2       2127.47       1947.53       277.07 o                         
   4  26   2         27.32         64.83        76.28 o                         
   5  26   2       1683.78       1589.23       252.11 o                         
   6  26   2       3344.59       3180.76       234.38 o                         
   7  26   2       1054.57       1041.42       139.90 o                         
   8  26   2        723.16        532.25       106.37 o                         
   9  26   2         36.89        -53.56        59.49 o                         
  10  26   2        471.10        447.28       103.48 o                         
  11  26   2         14.12         58.69       113.52 o                         
  12  26   2        153.72        209.20        62.64 o                         
 -13  27   2        883.54        896.95       110.22 o                         
 -12  27   2        165.32        249.24        74.26 o                         
 -11  27   2        193.77        222.06        69.66 o                         
 -10  27   2         72.41        110.32        53.60 o                         
  -9  27   2        248.49        153.42        56.95 o                         
  -8  27   2        879.02        825.83       160.91 o                         
  -7  27   2        431.29        429.72       123.15 o                         
  -6  27   2        579.83        438.89        89.50 o                         
  -5  27   2         18.25        -19.63        65.25 o                         
  -4  27   2       1961.42       1503.14       178.45 o                         
  -3  27   2        267.84        190.12        67.97 o                         
  -2  27   2        337.39        323.19        71.78 o                         
  -1  27   2         99.42         96.53        47.49 o                         
   0  27   2       1035.84        700.96       102.71 o                         
   1  27   2         43.48         53.92        57.10 o                         
   2  27   2        152.33        213.41       107.41 o                         
   3  27   2          7.16        -28.75        66.18 o                         
   4  27   2       1809.09       1752.12       184.31 o                         
   5  27   2       1265.84       1040.67       141.30 o                         
   6  27   2         10.93        -65.57        64.68 o                         
   7  27   2        951.64       1027.27       137.22 o                         
   8  27   2        569.57        428.28       132.31 o                         
   9  27   2          8.15        -73.99        74.38 o                         
  10  27   2        311.74        353.82        72.40 o                         
  11  27   2        413.15        467.65        65.34 o                         
 -13  28   2        763.34       1115.49       113.76 o                         
 -12  28   2         11.37         80.14        34.08 o                         
 -11  28   2          4.84         16.56        47.58 o                         
 -10  28   2        195.17        237.04        76.60 o                         
  -9  28   2        976.86       1110.36       164.38 o                         
  -8  28   2        200.65        260.50        85.31 o                         
  -7  28   2         25.15         45.42        62.19 o                         
  -6  28   2          0.68         30.02        64.89 o                         
  -5  28   2        595.18        420.36       102.44 o                         
  -4  28   2       2296.83       1914.03       262.17 o                         
  -3  28   2         26.02         31.59        51.61 o                         
  -2  28   2        202.66        199.26        62.51 o                         
  -1  28   2        667.35        620.89        96.21 o                         
   0  28   2        105.30        112.00        55.33 o                         
   1  28   2        777.89        569.82       179.38 o                         
   2  28   2        631.78        640.60       167.54 o                         
   3  28   2       1397.10       1237.45       240.50 o                         
   4  28   2          3.79         -1.54        80.98 o                         
   5  28   2         87.10        112.46       183.48 o                         
   6  28   2        377.63        377.65        94.59 o                         
   7  28   2         51.77         33.47       158.16 o                         
   8  28   2        107.72         98.53       133.97 o                         
   9  28   2       1758.04       1977.93       207.67 o                         
  10  28   2        711.37        753.97        91.99 o                         
  11  28   2         30.70        106.39        53.97 o                         
 -12  29   2         34.15         86.36        44.22 o                         
 -11  29   2        334.16        384.84        93.68 o                         
 -10  29   2        526.45        677.15       127.28 o                         
  -9  29   2        445.88        580.84       121.48 o                         
  -8  29   2        235.30        271.53        84.62 o                         
  -7  29   2         45.85        -32.67        61.28 o                         
  -6  29   2       3087.01       2791.63       297.25 o                         
  -5  29   2        457.24        519.55       110.25 o                         
  -4  29   2        137.94         92.13        58.64 o                         
  -3  29   2         96.18        127.52        60.72 o                         
  -2  29   2        229.10        258.19        74.17 o                         
  -1  29   2        147.34        127.18        58.49 o                         
   0  29   2       2092.22       2188.83       177.16 o                         
   1  29   2        192.32        167.59       153.61 o                         
   2  29   2        585.89        733.05       193.78 o                         
   3  29   2        441.44        305.65        82.70 o                         
   4  29   2        238.53        225.01        70.07 o                         
   5  29   2        162.49         94.35        64.30 o                         
   6  29   2          3.41        -74.20        60.48 o                         
   7  29   2       2496.02       2525.49       195.08 o                         
   8  29   2       1053.05       1100.68       255.40 o                         
   9  29   2          0.97         23.08        39.85 o                         
  10  29   2         48.41         51.95        48.17 o                         
  11  29   2        368.84        564.53        88.67 o                         
 -12  30   2         22.64          5.39        28.68 o                         
 -11  30   2         52.63         66.44        35.94 o                         
 -10  30   2        950.17       1281.55       160.66 o                         
  -9  30   2          8.00         62.24        63.50 o                         
  -8  30   2        807.44        867.02       152.97 o                         
  -7  30   2         23.90       -111.41        83.71 o                         
  -6  30   2       1323.81       1744.88       234.83 o                         
  -5  30   2       2234.89       1996.99       164.18 o                         
  -4  30   2       3900.66       3888.55       280.89 o                         
  -3  30   2       1987.25       1851.54       166.73 o                         
  -2  30   2       1110.34        979.73       120.81 o                         
  -1  30   2       4540.28       4716.98       261.57 o                         
   0  30   2        534.75        745.11       143.42 o                         
   1  30   2       2922.45       3274.89       403.25 o                         
   2  30   2          4.43         71.44       107.52 o                         
   3  30   2       1483.17       1971.83       298.63 o                         
   4  30   2        531.76        776.00       176.63 o                         
   5  30   2         18.86         29.57        67.96 o                         
   6  30   2        356.77        294.97        70.86 o                         
   7  30   2          0.53        -81.63       168.05 o                         
   8  30   2        318.61        392.80       111.29 o                         
   9  30   2       1475.84       1796.67       195.92 o                         
  10  30   2       1481.83       1920.34       176.72 o                         
 -11  31   2         33.40         50.69        27.44 o                         
 -10  31   2        149.84        247.47        55.13 o                         
  -9  31   2         63.28         41.77        34.21 o                         
  -8  31   2       1208.40       1367.71       135.35 o                         
  -7  31   2        959.61        923.59       116.83 o                         
  -6  31   2         79.59         73.23        51.63 o                         
  -5  31   2        248.78        226.63        61.34 o                         
  -4  31   2        211.52        200.71        68.41 o                         
  -3  31   2          4.04        -40.40        47.64 o                         
  -2  31   2        137.59        157.33        55.10 o                         
  -1  31   2        392.99        263.74        75.93 o                         
   0  31   2        912.68       1171.61       273.30 o                         
   1  31   2       2131.85       2020.95       325.06 o                         
   2  31   2       3568.89       4331.69       458.39 o                         
   3  31   2        202.37        434.93       171.59 o                         
   4  31   2       2716.24       3416.02       376.71 o                         
   5  31   2        115.13        192.61       120.85 o                         
   6  31   2         62.52         73.97        70.30 o                         
   7  31   2        369.01        365.19       106.17 o                         
   8  31   2          0.82          3.82        44.33 o                         
   9  31   2        544.20        980.40       141.98 o                         
 -10  32   2         33.66         80.75        34.92 o                         
  -9  32   2        521.09        849.98        95.23 o                         
  -8  32   2        115.66         77.40        49.65 o                         
  -7  32   2        427.75        671.15       100.67 o                         
  -6  32   2        197.54        278.67        73.42 o                         
  -5  32   2       1104.69       1366.36       150.63 o                         
  -4  32   2       4558.59       5071.82       253.18 o                         
  -3  32   2       3724.21       3968.36       234.73 o                         
  -2  32   2       2264.46       2200.08       181.13 o                         
  -1  32   2        376.23        405.14       111.19 o                         
   0  32   2         49.81        110.19       154.48 o                         
   1  32   2       1048.85       1566.56       303.37 o                         
   2  32   2       1372.62       1586.95       280.99 o                         
   3  32   2       1321.91       1652.80       278.82 o                         
   4  32   2        654.72        959.53       191.17 o                         
   5  32   2        420.57        576.89       153.53 o                         
   6  32   2        746.51        885.76       172.68 o                         
   7  32   2         30.21        155.62        82.62 o                         
   8  32   2       1101.76       1457.63       183.32 o                         
   9  32   2       1193.30       1647.96       166.81 o                         
  -9  33   2         83.94         88.77        39.37 o                         
  -8  33   2        173.62        203.06        49.95 o                         
  -7  33   2        486.26        586.47        87.52 o                         
  -6  33   2        370.83        374.92        73.89 o                         
  -5  33   2        934.32       1244.03       140.73 o                         
  -4  33   2         96.97         65.22        40.02 o                         
  -3  33   2        612.16        690.60       100.64 o                         
  -2  33   2        449.77        539.73       130.37 o                         
  -1  33   2         18.08        125.02        87.04 o                         
   0  33   2        706.59       1154.87       269.75 o                         
   1  33   2        982.65       1091.91       235.96 o                         
   2  33   2         39.96       -136.92       107.41 o                         
   3  33   2        438.60        675.52       180.16 o                         
   4  33   2        298.25        202.76        93.63 o                         
   5  33   2        220.03        330.47       118.35 o                         
   6  33   2         64.92        -12.15        55.26 o                         
   7  33   2        363.63        438.91       109.02 o                         
   8  33   2        374.79        483.58       105.75 o                         
  -8  34   2          1.52         -2.01        57.16 o                         
  -7  34   2        108.75        136.78        52.32 o                         
  -6  34   2        149.54        205.56        72.89 o                         
  -5  34   2        465.10        630.41       103.99 o                         
  -4  34   2          9.87        -17.44        69.96 o                         
  -3  34   2        723.31        808.37       124.79 o                         
  -2  34   2       1925.38       2148.11       214.54 o                         
  -1  34   2       1503.75       1689.30       304.79 o                         
   0  34   2        200.88        174.98       147.03 o                         
   1  34   2          1.08        -17.10       100.05 o                         
   2  34   2        251.07        444.15       148.70 o                         
   3  34   2        248.61        436.47       143.73 o                         
   4  34   2        277.80        197.48       104.30 o                         
   5  34   2       1007.82       1296.44       194.36 o                         
   6  34   2        150.41        133.62        78.27 o                         
   7  34   2        163.34        159.87        79.71 o                         
  -7  35   2        463.65        514.12       108.30 o                         
  -6  35   2        838.36        956.67       149.40 o                         
  -5  35   2        890.97       1004.14       162.23 o                         
  -4  35   2       1235.90       1297.71       190.87 o                         
  -3  35   2         40.49         27.86        55.63 o                         
  -2  35   2        288.04        437.14       173.17 o                         
  -1  35   2       1672.09       1909.32       298.22 o                         
   0  35   2       1366.12       1930.46       296.53 o                         
   1  35   2          5.33        -16.82       104.89 o                         
   2  35   2         32.96         66.78        81.77 o                         
   3  35   2        244.62        390.53       129.39 o                         
   4  35   2         19.21        215.32        98.40 o                         
   5  35   2        108.86        152.07        73.64 o                         
   6  35   2          8.86         -8.47        57.58 o                         
  -2  36   2        482.09        631.55       166.28 o                         
  -1  36   2         12.23        -84.19        78.19 o                         
   0  36   2          8.08          5.80        94.59 o                         
   1  36   2        851.04        774.01       181.98 o                         
   2  36   2        621.34        806.59       180.78 o                         
   3  36   2         74.21        241.01       107.85 o                         
   4  36   2        343.92        614.73       144.86 o                         
   5  36   2         62.46         87.87        73.26 o                         
  -1  37   2         51.76        -40.23        66.06 o                         
   0  37   2        268.73        424.51       106.27 o                         
   1  37   2          0.21       -106.95       106.59 o                         
   2  37   2        120.52        137.60        86.90 o                         
   3  37   2        474.89        769.15       145.89 o                         
   4  37   2        216.39        341.38        95.53 o                         
   0  38   2         37.55        -15.08        57.05 o                         
   1  38   2        179.78        102.16        71.07 o                         
 -18   1   3         30.91         23.47        32.24 o                         
 -16   1   3         44.17        -41.98        49.05 o                         
 -15   1   3        443.71        461.40        83.97 o                         
 -14   1   3        407.66        767.40       115.12 o                         
 -13   1   3        783.49        600.75        76.19 o                         
 -12   1   3        731.33        532.19        74.45 o                         
 -11   1   3       4737.03       4931.26       299.30 o                         
 -10   1   3       8247.90       9092.94       372.63 o                         
  -9   1   3       2362.38       2458.94       176.87 o                         
  -8   1   3       3518.76       3272.59       189.41 o                         
  -7   1   3      15717.59      14836.32       331.80 o                         
  -6   1   3       5498.82       5422.12       162.43 o                         
  -5   1   3      12179.38      11234.18       220.27 o                         
  -4   1   3        407.17         67.04        49.17 o                         
  -3   1   3       3753.60       3112.40       336.15 o                         
  -2   1   3       2195.48       2149.48       106.25 o                         
  -1   1   3      51462.57      46479.85       358.36 o                         
   0   1   3      30363.14      31589.44       310.30 o                         
   1   1   3      33313.87      35716.49       518.85 o                         
   2   1   3      70997.95      81626.05      1142.44 o                         
   3   1   3      13126.89      10511.22       387.91 o                         
   4   1   3       8108.85       8809.58       574.73 o                         
   5   1   3       3652.67       3137.83       224.67 o                         
   6   1   3       2113.33       2214.56       206.61 o                         
   7   1   3        387.49        410.32        93.23 o                         
   8   1   3        240.31         93.96        75.60 o                         
   9   1   3        838.99        808.05        92.63 o                         
  10   1   3          0.24        367.19       170.08 o                         
  11   1   3        607.37        748.03        86.69 o                         
  12   1   3        850.35       1070.73       119.16 o                         
  13   1   3       3810.99       5002.94       220.08 o                         
  14   1   3          1.77         36.65        44.02 o                         
  15   1   3          3.63        -41.55        35.11 o                         
  16   1   3        580.06        476.10        40.91 o                         
 -18   2   3          4.10         22.12        28.24 o                         
 -16   2   3         22.01        -13.87        43.73 o                         
 -15   2   3         76.07        -30.14        54.50 o                         
 -14   2   3       5109.18       6120.93       282.84 o                         
 -13   2   3        147.11         76.91        55.30 o                         
 -12   2   3       2614.07       2482.83       146.12 o                         
 -11   2   3       3710.32       3608.86       260.81 o                         
 -10   2   3          3.11        -63.25       100.76 o                         
  -9   2   3        493.48        330.14       105.91 o                         
  -8   2   3        145.97        107.01        43.12 o                         
  -7   2   3      14907.18      14556.33       365.92 o                         
  -6   2   3      16796.59      17535.97       289.08 o                         
  -5   2   3       7263.93       6599.23       192.64 o                         
  -4   2   3       1706.93       1149.03        77.53 o                         
  -3   2   3        482.45        547.60       129.74 o                         
  -2   2   3      22975.38      20513.33       471.12 o                         
  -1   2   3        121.19         75.02        20.64 o                         
   0   2   3      15652.42      15642.52       318.84 o                         
   1   2   3     186317.86     207380.38      1639.67 o                         
   2   2   3     189354.86     213341.36      1008.34 o                         
   3   2   3        171.21        169.79        38.91 o                         
   4   2   3       1241.10        997.92        57.91 o                         
   5   2   3         16.61        -40.30        65.99 o                         
   6   2   3       4146.37       4106.30       280.90 o                         
   7   2   3       3506.28       3548.99       277.64 o                         
   8   2   3        245.63        164.20       100.01 o                         
   9   2   3          4.85         47.66        49.23 o                         
  10   2   3       1603.52       1643.74       103.47 o                         
  11   2   3         60.13         77.91       100.87 o                         
  12   2   3          7.26         47.34        76.51 o                         
  13   2   3        192.29        760.96       143.10 o                         
  14   2   3        116.26        126.68        42.65 o                         
  15   2   3        325.98        159.69        26.83 o                         
  16   2   3          0.25         22.00        56.53 o                         
 -18   3   3         24.50         24.52        25.24 o                         
 -16   3   3        108.86         67.19        41.74 o                         
 -15   3   3        101.67          5.20        49.67 o                         
 -14   3   3        513.86        633.35       105.98 o                         
 -13   3   3        494.92        513.35        71.18 o                         
 -12   3   3         27.17         85.38        44.02 o                         
 -11   3   3       2020.90       2356.20       208.86 o                         
 -10   3   3       4385.23       4368.21       260.37 o                         
  -9   3   3        383.55        368.53        81.00 o                         
  -8   3   3         15.65        -35.86        53.69 o                         
  -7   3   3        339.42        150.02        34.39 o                         
  -6   3   3       2278.82       2307.44        97.68 o                         
  -5   3   3      16339.41      15987.03       342.42 o                         
  -4   3   3        673.57        521.22        69.77 o                         
  -3   3   3       6136.04       5013.34       190.41 o                         
  -2   3   3       3910.86       3599.88       197.64 o                         
  -1   3   3      50901.41      56580.39       775.06 o                         
   0   3   3      29096.50      32415.81       503.88 o                         
   1   3   3       8729.89       8927.40       200.26 o                         
   2   3   3      42749.64      54482.89       513.81 o                         
   3   3   3         37.15         75.11        40.85 o                         
   4   3   3       1636.23       1027.71        78.90 o                         
   5   3   3        358.13        305.18        83.17 o                         
   6   3   3       7029.72       7668.45       377.39 o                         
   7   3   3        570.44        716.83       143.08 o                         
   8   3   3        836.51        793.90       164.42 o                         
   9   3   3        777.33        888.27        87.60 o                         
  10   3   3         10.46        121.34        56.43 o                         
  11   3   3        507.07        763.29        86.85 o                         
  12   3   3       2265.23       2822.41       156.24 o                         
  13   3   3       5670.93       6017.94       238.23 o                         
  14   3   3         11.34         52.97        43.25 o                         
  15   3   3         33.87        -34.48        31.39 o                         
  16   3   3        156.65        111.27        35.54 o                         
 -18   4   3         74.93         43.13        26.05 o                         
 -17   4   3        322.76        353.04        67.27 o                         
 -16   4   3        360.82        206.52        59.03 o                         
 -15   4   3         16.36         54.75        49.02 o                         
 -14   4   3       1159.51       1299.03       140.34 o                         
 -13   4   3         52.81         85.61        44.55 o                         
 -12   4   3       6247.35       6328.12       297.73 o                         
 -11   4   3       6797.61       6649.54       349.95 o                         
 -10   4   3        821.36        835.07       114.71 o                         
  -9   4   3       1803.64       2236.92       181.65 o                         
  -8   4   3        328.50        483.02        91.98 o                         
  -7   4   3       1381.51       1070.79       101.38 o                         
  -6   4   3      31612.27      30514.93       888.67 o                         
  -5   4   3       1275.10       1183.34        77.19 o                         
  -4   4   3        372.98        311.57        46.87 o                         
  -3   4   3       1241.25       1039.04       103.01 o                         
  -2   4   3       1210.09       1691.96       146.63 o                         
  -1   4   3      23749.96      22498.25       533.63 o                         
   0   4   3     104658.42     121379.21       847.57 o                         
   1   4   3       7263.46       8735.85       257.10 o                         
   2   4   3     173504.84     200731.67      1293.82 o                         
   3   4   3       4724.50       5536.57       178.79 o                         
   4   4   3       4766.70       4610.32       213.92 o                         
   5   4   3       5572.09       5406.01       301.79 o                         
   6   4   3       1155.16       1507.38       171.98 o                         
   7   4   3       5498.90       6677.92       381.95 o                         
   8   4   3       7758.43       8502.38       474.48 o                         
   9   4   3         10.10          9.82        49.11 o                         
  10   4   3       2259.29       1768.73       120.85 o                         
  11   4   3         64.22        176.66       108.81 o                         
  12   4   3       1017.48       1323.02       160.52 o                         
  13   4   3        121.81        463.69       128.87 o                         
  14   4   3        120.62         78.61        38.87 o                         
  15   4   3         55.77         21.58        25.98 o                         
  16   4   3        116.60        122.79        38.44 o                         
 -18   5   3        608.09        589.14        94.32 o                         
 -17   5   3        104.71        191.02        52.97 o                         
 -16   5   3        133.55        115.77        65.76 o                         
 -15   5   3        332.23        218.49        63.03 o                         
 -14   5   3        337.35        258.33        71.90 o                         
 -13   5   3       4516.55       4308.80       296.61 o                         
 -12   5   3        247.36        257.22        55.67 o                         
 -11   5   3         46.91         22.65        80.40 o                         
 -10   5   3        929.94        932.04       127.57 o                         
  -9   5   3         46.17         86.22        58.40 o                         
  -8   5   3      15451.24      18675.24       552.77 o                         
  -7   5   3       2415.12       1747.30       141.65 o                         
  -6   5   3       4517.70       4440.23       178.23 o                         
  -5   5   3        100.87         60.58        27.71 o                         
  -4   5   3       6089.04       5423.80       238.30 o                         
  -3   5   3        847.66       1042.02        83.52 o                         
  -2   5   3       9226.18       9032.48       366.02 o                         
  -1   5   3      49829.51      51082.57       833.59 o                         
   0   5   3     131851.44     147618.33       852.23 o                         
   1   5   3      15196.61      18645.07       336.68 o                         
   2   5   3      35846.02      44960.03       597.91 o                         
   3   5   3      13696.21      15955.51       311.99 o                         
   4   5   3         45.71        126.51        44.31 o                         
   5   5   3       1347.33       1501.70       165.49 o                         
   6   5   3       1929.24       1978.95       200.72 o                         
   7   5   3        730.63        832.88       151.35 o                         
   8   5   3        306.69        337.24       109.72 o                         
   9   5   3        884.44        925.24        85.22 o                         
  10   5   3        385.68        415.38        92.43 o                         
  11   5   3         65.92         25.69        75.31 o                         
  12   5   3        117.65        220.73        68.91 o                         
  13   5   3        361.55        413.38        65.00 o                         
  14   5   3          2.49          6.34        36.61 o                         
  15   5   3        300.74        220.87        45.14 o                         
  16   5   3         56.72         54.96        33.85 o                         
 -18   6   3         55.00         19.78        43.19 o                         
 -17   6   3        469.22        456.41       108.82 o                         
 -16   6   3       2079.86       2423.98       217.55 o                         
 -15   6   3        419.69        431.52        94.23 o                         
 -14   6   3          5.64        -78.58        56.69 o                         
 -13   6   3        112.35         67.88        43.32 o                         
 -12   6   3          8.31        -57.61        41.55 o                         
 -11   6   3       2212.98       2287.21       151.78 o                         
 -10   6   3       2195.19       2614.45       208.73 o                         
  -9   6   3       5273.26       5262.85       324.40 o                         
  -8   6   3       3397.35       4246.46       231.48 o                         
  -7   6   3       2120.51       2029.27       143.69 o                         
  -6   6   3       9866.16       7957.88       241.65 o                         
  -5   6   3         24.66         75.34        45.47 o                         
  -4   6   3       2436.47       2039.23        88.50 o                         
  -3   6   3        356.11        220.66        23.68 o                         
  -2   6   3      13078.33      13494.44       458.21 o                         
  -1   6   3      41364.23      33285.00     11081.69 o                         
   0   6   3        429.46        837.04        57.60 o                         
   1   6   3      24581.71      28085.61       670.40 o                         
   2   6   3      35114.50      42498.38       494.94 o                         
   3   6   3        172.06        122.91        54.48 o                         
   4   6   3       6662.57       7419.38       229.67 o                         
   5   6   3      10608.22      12189.15       450.22 o                         
   6   6   3        256.53        331.34        93.56 o                         
   7   6   3       6561.74       7651.66       423.07 o                         
   8   6   3       5328.13       5998.98       405.72 o                         
   9   6   3        804.75        667.86        72.68 o                         
  10   6   3        323.41        336.79        64.21 o                         
  11   6   3        191.00        157.01        57.65 o                         
  12   6   3         78.85        162.94        59.11 o                         
  13   6   3        142.11        140.89        44.64 o                         
  14   6   3        497.16        569.42        67.04 o                         
  15   6   3         61.58         10.42        24.52 o                         
  16   6   3         59.43         77.65        31.85 o                         
 -18   7   3        839.47        882.60       108.86 o                         
 -17   7   3        444.40        466.81       110.83 o                         
 -16   7   3         26.08        184.55        88.15 o                         
 -15   7   3        387.74        311.54        93.71 o                         
 -14   7   3         14.90        105.20        70.76 o                         
 -13   7   3       1674.11       1962.76       196.88 o                         
 -12   7   3        486.16        666.22        75.87 o                         
 -11   7   3        450.26        361.49        58.02 o                         
 -10   7   3       1308.15       1375.20       148.57 o                         
  -9   7   3       1025.91        795.54       110.53 o                         
  -8   7   3        365.82        217.87        59.55 o                         
  -7   7   3        916.96        511.55        53.64 o                         
  -6   7   3       2151.79       1926.75       130.54 o                         
  -5   7   3       4897.60       4233.31       156.81 o                         
  -4   7   3       1378.01       1408.18        74.60 o                         
  -3   7   3      10717.02       9781.62       519.06 o                         
  -2   7   3       1529.09       1628.68       175.32 o                         
  -1   7   3       1502.34       1439.78       202.39 o                         
   0   7   3        799.37        994.49        84.86 o                         
   1   7   3      26189.37      32281.16       556.60 o                         
   2   7   3         27.55         89.73        40.06 o                         
   3   7   3       2965.10       3143.36       151.12 o                         
   4   7   3       1125.74       1428.55       109.23 o                         
   5   7   3        640.86        487.36        96.50 o                         
   6   7   3        597.39        626.00       124.62 o                         
   7   7   3       2219.95       2496.87       249.43 o                         
   8   7   3       5232.10       5438.98       392.52 o                         
   9   7   3        511.12        451.85        56.64 o                         
  10   7   3       1557.70       1612.79       147.73 o                         
  11   7   3        362.43        401.39        74.01 o                         
  12   7   3        129.25        275.75        64.94 o                         
  13   7   3         46.25         33.46        36.87 o                         
  14   7   3          0.50        -28.26        35.85 o                         
  15   7   3         27.50       -118.07        59.03 o                         
  16   7   3        617.39        567.34        63.57 o                         
 -18   8   3         31.74         37.87        44.14 o                         
 -17   8   3        739.53        970.87       139.88 o                         
 -16   8   3       2476.66       2894.63       221.21 o                         
 -15   8   3        417.75        649.32       142.98 o                         
 -14   8   3        342.48        332.42       103.84 o                         
 -13   8   3        116.05        -99.69       104.96 o                         
 -12   8   3        306.56        257.17        54.52 o                         
 -11   8   3         60.70         15.36        47.15 o                         
 -10   8   3       1588.75       1366.43       156.32 o                         
  -9   8   3       1436.67       1561.74       154.15 o                         
  -8   8   3       3258.26       3193.20       171.41 o                         
  -7   8   3       1170.53       1076.18        80.56 o                         
  -6   8   3        141.83        129.18        33.81 o                         
  -5   8   3       9783.36      10611.11       455.85 o                         
  -4   8   3       6749.22       6014.86       164.16 o                         
  -3   8   3       7366.01       7715.70       268.86 o                         
  -2   8   3      15705.68      15921.02       622.52 o                         
  -1   8   3         58.08         76.69        35.19 o                         
   0   8   3         13.61        305.92        33.41 o                         
   1   8   3      11274.09      12609.21       242.93 o                         
   2   8   3        372.65        409.90        60.20 o                         
   3   8   3      19068.85      22381.06       406.25 o                         
   4   8   3       3116.42       3856.75       181.14 o                         
   5   8   3       1020.15       1097.67       141.54 o                         
   6   8   3         41.67        -22.02       117.56 o                         
   7   8   3        277.11        205.36        67.40 o                         
   8   8   3       1875.92       1922.89       245.00 o                         
   9   8   3       3195.93       3535.39       213.52 o                         
  10   8   3       3059.51       3552.88       160.84 o                         
  11   8   3        225.64        267.63        63.62 o                         
  12   8   3        275.68        377.89        75.09 o                         
  13   8   3          1.51          1.69        37.50 o                         
  14   8   3        371.55        364.06        73.95 o                         
  15   8   3        260.57        195.72        44.23 o                         
  16   8   3        209.77        223.06        42.59 o                         
 -18   9   3        359.19        166.50        36.11 o                         
 -17   9   3        165.05        157.32        65.58 o                         
 -16   9   3         88.54        251.08        66.65 o                         
 -15   9   3          6.51        -59.49        63.75 o                         
 -14   9   3        933.86       1424.19       187.76 o                         
 -13   9   3       1942.25       2372.22       242.44 o                         
 -12   9   3       3789.19       4241.23       216.27 o                         
 -11   9   3        986.30        974.07       103.17 o                         
 -10   9   3       3776.88       4068.23       263.77 o                         
  -9   9   3         74.33          4.41        51.30 o                         
  -8   9   3       3041.89       3107.35       172.50 o                         
  -7   9   3         95.28        126.15        30.58 o                         
  -6   9   3        920.49        825.23        72.12 o                         
  -5   9   3      19830.69      18071.75       687.34 o                         
  -4   9   3       1897.59       2045.60        96.98 o                         
  -3   9   3       3011.33       3017.58       170.89 o                         
  -2   9   3       3426.14       3779.89       243.32 o                         
  -1   9   3       9425.52       8719.62       343.84 o                         
   0   9   3       1187.10       1135.12        64.74 o                         
   1   9   3       1933.07       2552.24        91.40 o                         
   2   9   3       4744.39       6261.50       211.19 o                         
   3   9   3       3436.56       4703.01       252.93 o                         
   4   9   3        721.38        736.01        84.67 o                         
   5   9   3        622.89        728.72       120.40 o                         
   6   9   3        691.92        845.11       136.06 o                         
   7   9   3       1750.46       1839.98       221.33 o                         
   8   9   3       4102.12       3942.93       253.62 o                         
   9   9   3       4424.51       4579.10       222.46 o                         
  10   9   3         24.75         84.64        63.38 o                         
  11   9   3         10.33         48.99       205.51 o                         
  12   9   3       2227.80       2490.62       258.95 o                         
  13   9   3        698.22        701.37       125.48 o                         
  14   9   3          0.64        -76.89        67.06 o                         
  15   9   3         92.72         -0.91        39.35 o                         
  16   9   3        580.39        478.88        51.07 o                         
 -18  10   3          9.85         27.43        23.03 o                         
 -17  10   3        755.67        658.56       116.84 o                         
 -16  10   3        655.04        728.56       156.60 o                         
 -15  10   3       1089.23       1268.91       164.82 o                         
 -14  10   3       1912.48       2546.44       255.85 o                         
 -13  10   3       1501.28       1870.57       176.17 o                         
 -12  10   3       3628.00       3580.92       247.25 o                         
 -11  10   3       1837.49       1954.92       148.81 o                         
 -10  10   3        137.34        186.72        89.64 o                         
  -9  10   3      10928.30      10066.59       585.27 o                         
  -8  10   3        631.51        534.96        75.72 o                         
  -7  10   3       3202.20       2693.71       160.55 o                         
  -6  10   3      15402.46      14610.98       414.94 o                         
  -5  10   3        742.64       1167.99        84.80 o                         
  -4  10   3      52584.18      54251.99      4334.31 o                         
  -3  10   3      17340.13      17716.33       533.70 o                         
  -2  10   3        422.93        483.23        57.07 o                         
  -1  10   3       5694.00       6324.53       192.54 o                         
   0  10   3      10101.74      12289.43       301.40 o                         
   1  10   3         56.37        192.72        33.10 o                         
   2  10   3      25736.67      29911.54       915.65 o                         
   3  10   3       2841.80       2842.58       158.43 o                         
   4  10   3         50.86         99.25        45.33 o                         
   5  10   3        342.10        435.90       139.76 o                         
   6  10   3         76.97         63.56        59.94 o                         
   7  10   3        863.97        807.43       161.44 o                         
   8  10   3        408.98        306.02        70.83 o                         
   9  10   3       3152.42       3129.22       188.45 o                         
  10  10   3          5.10          6.92        60.18 o                         
  11  10   3        137.50        162.34       120.75 o                         
  12  10   3        444.20        428.00       101.79 o                         
  13  10   3          0.58         12.27        32.04 o                         
  14  10   3          5.20        -84.97        58.36 o                         
  15  10   3        828.14        768.41        86.89 o                         
  16  10   3         41.36         14.03        20.36 o                         
 -18  11   3        237.13        163.33        33.02 o                         
 -17  11   3         26.09         42.58        56.75 o                         
 -16  11   3         77.08        187.55        94.01 o                         
 -15  11   3          0.38        -37.95        68.20 o                         
 -14  11   3       2528.29       2749.23       252.16 o                         
 -13  11   3         27.08          5.12        60.66 o                         
 -12  11   3        228.27        310.61        76.43 o                         
 -11  11   3        891.38        832.39        93.57 o                         
 -10  11   3       2771.17       2936.35       321.63 o                         
  -9  11   3        193.69        206.01       106.15 o                         
  -8  11   3        196.05        266.40        87.34 o                         
  -7  11   3          1.08        -10.46        50.93 o                         
  -6  11   3       1126.91       1183.73       127.14 o                         
  -5  11   3        985.96       1342.39       133.35 o                         
  -4  11   3        383.48        304.78       105.03 o                         
  -3  11   3        198.99        350.48        71.77 o                         
  -2  11   3       5770.40       6622.38       218.83 o                         
  -1  11   3      22608.60      23352.38       395.14 o                         
   0  11   3        219.60        193.91        44.21 o                         
   1  11   3      12068.59      15919.16       265.34 o                         
   2  11   3      26333.19      31541.42       463.15 o                         
   3  11   3        214.40        271.91        54.91 o                         
   4  11   3       2970.75       3270.16       177.20 o                         
   5  11   3        297.61        265.45        80.06 o                         
   6  11   3        177.51        221.92        80.31 o                         
   7  11   3         69.70         85.42        83.39 o                         
   8  11   3        103.90        116.84        45.61 o                         
   9  11   3        295.48        310.73        83.22 o                         
  10  11   3          0.07         31.73       108.78 o                         
  11  11   3        886.21        955.51       242.62 o                         
  12  11   3        272.35        342.04        64.09 o                         
  13  11   3         22.29         53.08        33.39 o                         
  14  11   3        177.05        130.61        44.15 o                         
  15  11   3         59.53         67.94        41.33 o                         
 -18  12   3        199.37        151.45        26.76 o                         
 -17  12   3        622.75        552.31        72.75 o                         
 -16  12   3         86.41        139.29        76.09 o                         
 -15  12   3         23.01        -38.66       125.82 o                         
 -14  12   3        689.54       1027.28       147.98 o                         
 -13  12   3        321.88        422.57        97.70 o                         
 -12  12   3       5658.35       6030.48       388.02 o                         
 -11  12   3       2448.17       2493.20       168.02 o                         
 -10  12   3        564.33        651.74        92.04 o                         
  -9  12   3       4625.54       4156.30       562.33 o                         
  -8  12   3       3250.36       2932.48       314.75 o                         
  -7  12   3       2270.60       1882.65       133.88 o                         
  -6  12   3       2287.35       2239.83       179.25 o                         
  -5  12   3      11863.47      10887.13       380.87 o                         
  -4  12   3      28141.38      29116.19      2650.07 o                         
  -3  12   3       2864.35       2214.00       131.76 o                         
  -2  12   3       1101.11       1101.92        96.03 o                         
  -1  12   3         14.23         47.17        53.32 o                         
   0  12   3      12662.00      15673.38       344.14 o                         
   1  12   3       3599.95       5573.50       214.61 o                         
   2  12   3      18263.20      21376.91       324.09 o                         
   3  12   3       4929.41       6355.74       224.11 o                         
   4  12   3        315.53        253.61        76.77 o                         
   5  12   3        738.91        649.55       120.71 o                         
   6  12   3       2953.89       3202.89       270.61 o                         
   7  12   3          0.55        -33.55        80.73 o                         
   8  12   3        324.59        358.18        64.20 o                         
   9  12   3       5229.31       5491.80       285.71 o                         
  10  12   3        934.43        981.83       177.67 o                         
  11  12   3          6.81         17.09        42.91 o                         
  12  12   3        122.09        135.82        49.78 o                         
  13  12   3        228.32        178.81        37.20 o                         
  14  12   3          4.18         49.66        43.66 o                         
  15  12   3        406.36        515.26        68.34 o                         
 -18  13   3          6.71          9.94        16.78 o                         
 -17  13   3          1.07         14.86        28.73 o                         
 -16  13   3         85.06        171.20        80.76 o                         
 -15  13   3         80.48        104.37        84.31 o                         
 -14  13   3        556.58        659.90       119.37 o                         
 -13  13   3       4630.91       5000.92       372.11 o                         
 -12  13   3       5068.37       5077.15       280.59 o                         
 -11  13   3       1694.26       1821.80       147.47 o                         
 -10  13   3        433.33        402.66        98.92 o                         
  -9  13   3         32.09         15.07        56.84 o                         
  -8  13   3        406.83        294.58        84.13 o                         
  -7  13   3        282.66        237.47        57.41 o                         
  -6  13   3        920.50        739.73       111.01 o                         
  -5  13   3        842.39        670.06       111.18 o                         
  -4  13   3       6815.08       7846.70       409.11 o                         
  -3  13   3       4841.79       4088.93       219.77 o                         
  -2  13   3       7404.06       8292.57       444.56 o                         
  -1  13   3      25168.96      30466.22       607.04 o                         
   0  13   3      13421.56      15270.69       489.36 o                         
   1  13   3      41457.94      55032.03       710.21 o                         
   2  13   3       4837.13       6023.55       229.10 o                         
   3  13   3       2723.71       2765.65       151.50 o                         
   4  13   3       2344.40       2562.61       221.48 o                         
   5  13   3         21.42          4.54       116.04 o                         
   6  13   3         95.02         77.43        61.01 o                         
   7  13   3        201.54        172.07        55.76 o                         
   8  13   3       5536.78       5257.21       228.39 o                         
   9  13   3        335.97        338.07        96.28 o                         
  10  13   3        811.76        890.83       131.52 o                         
  11  13   3         21.90          8.07        43.32 o                         
  12  13   3         86.39        110.71        47.84 o                         
  13  13   3         98.27        133.60        44.68 o                         
  14  13   3        346.09        247.02        59.68 o                         
  15  13   3        219.38        205.60        43.54 o                         
 -17  14   3         89.17         27.13        31.77 o                         
 -16  14   3         11.60        -28.47        32.16 o                         
 -15  14   3        754.51       1074.60       182.10 o                         
 -14  14   3         24.11          1.91       148.52 o                         
 -13  14   3         34.75         44.81        65.78 o                         
 -12  14   3        288.61        295.53        85.42 o                         
 -11  14   3       3366.79       3725.20       201.19 o                         
 -10  14   3      11328.37      11589.11       339.42 o                         
  -9  14   3       1452.02       1551.23       174.07 o                         
  -8  14   3       4333.55       3715.65       321.64 o                         
  -7  14   3       5829.34       4959.60       652.55 o                         
  -6  14   3        473.03        709.61        94.87 o                         
  -5  14   3        344.88        571.38        98.51 o                         
  -4  14   3       3550.66       3529.04       228.01 o                         
  -3  14   3          3.00        -24.02        39.09 o                         
  -2  14   3       5801.59       6215.84       315.98 o                         
  -1  14   3        692.18        787.02       126.86 o                         
   0  14   3       1038.27       1406.16       113.87 o                         
   1  14   3         96.18        221.01        73.30 o                         
   2  14   3       2898.03       3806.86       274.08 o                         
   3  14   3       2644.56       2708.84       193.44 o                         
   4  14   3        118.45         19.63        74.91 o                         
   5  14   3       6237.16       8083.06       512.26 o                         
   6  14   3      16841.49      18114.23      1076.11 o                         
   7  14   3        703.28        594.06        90.59 o                         
   8  14   3        439.96        292.72        84.83 o                         
   9  14   3       2390.41       2250.39       226.63 o                         
  10  14   3        833.91        708.51       119.07 o                         
  11  14   3        355.29        353.15        57.87 o                         
  12  14   3        128.58        141.81        51.93 o                         
  13  14   3        977.36        872.12       119.39 o                         
  14  14   3        184.25        243.42        53.70 o                         
  15  14   3        162.14         73.92        27.67 o                         
 -17  15   3          8.47        -33.16        20.85 o                         
 -16  15   3          1.65        -20.79        32.12 o                         
 -15  15   3         49.79         43.20        54.81 o                         
 -14  15   3         70.44         56.60        61.50 o                         
 -13  15   3       3270.67       3325.54       178.63 o                         
 -12  15   3         57.66        100.50        66.53 o                         
 -11  15   3       4341.27       4299.71       219.75 o                         
 -10  15   3        216.67        239.83        69.28 o                         
  -9  15   3        716.53        725.81       126.61 o                         
  -8  15   3         36.09         90.14        38.60 o                         
  -7  15   3        998.71       1055.85       173.72 o                         
  -6  15   3        153.36        173.65        57.17 o                         
  -5  15   3      10494.60       9389.62       381.59 o                         
  -4  15   3        861.04        611.71       102.84 o                         
  -3  15   3          2.65         38.76        58.63 o                         
  -2  15   3        875.37        689.94       244.38 o                         
  -1  15   3       4293.52       5171.41       230.69 o                         
   0  15   3      22133.97      25617.79       770.48 o                         
   1  15   3      19800.76      22090.92       654.04 o                         
   2  15   3          2.44        136.85       102.24 o                         
   3  15   3         10.87        -61.65        86.89 o                         
   4  15   3       2383.30       2561.70       418.21 o                         
   5  15   3       2731.50       2681.71       298.01 o                         
   6  15   3        465.95        757.81       186.09 o                         
   7  15   3        733.94        737.50        93.74 o                         
   8  15   3         25.00         21.50        95.15 o                         
   9  15   3        831.09        808.65       122.94 o                         
  10  15   3         44.64         97.83        48.25 o                         
  11  15   3         19.90         50.27        38.37 o                         
  12  15   3         18.16         11.64        28.31 o                         
  13  15   3        503.24        322.58        47.61 o                         
  14  15   3       1352.64       1265.28       102.26 o                         
 -17  16   3         12.41          6.92        20.91 o                         
 -16  16   3         78.67         18.22        33.47 o                         
 -15  16   3        690.59        736.49       172.45 o                         
 -14  16   3        102.33         32.30        72.00 o                         
 -13  16   3        681.58        820.20       133.76 o                         
 -12  16   3        719.88        990.68       102.09 o                         
 -11  16   3       1296.91       1500.01       122.98 o                         
 -10  16   3       1453.56       1401.31       134.19 o                         
  -9  16   3       4726.57       4820.48       424.30 o                         
  -8  16   3          0.62          3.80        51.02 o                         
  -7  16   3        751.98        580.62       102.58 o                         
  -6  16   3       1266.65       1075.28       149.60 o                         
  -5  16   3          0.57          5.58        54.38 o                         
  -4  16   3        513.74        521.04        83.40 o                         
  -3  16   3       3861.14       3733.48       203.45 o                         
  -2  16   3       9499.13       8220.99       444.35 o                         
  -1  16   3       2443.02       2987.23       184.72 o                         
   0  16   3         41.62        111.33        68.63 o                         
   1  16   3       8684.10      11062.43       722.09 o                         
   2  16   3       6406.46       7975.63       413.15 o                         
   3  16   3       6607.33       7855.15       702.08 o                         
   4  16   3       2229.83       2526.83       434.36 o                         
   5  16   3         96.72        211.15        88.07 o                         
   6  16   3       3441.79       2985.43       190.15 o                         
   7  16   3       1358.84       1166.13       116.42 o                         
   8  16   3        775.24        583.52        86.53 o                         
   9  16   3        126.40        198.78        63.02 o                         
  10  16   3         11.20        123.93        49.15 o                         
  11  16   3       1070.98        900.77        89.26 o                         
  12  16   3        295.78        240.28        49.25 o                         
  13  16   3       1256.69       1031.14        84.67 o                         
  14  16   3        249.42        191.53        39.63 o                         
 -17  17   3        269.00        140.20        46.42 o                         
 -16  17   3        265.71        269.73        49.64 o                         
 -15  17   3         25.76         27.73        42.58 o                         
 -14  17   3        646.48        631.48       101.45 o                         
 -13  17   3       1116.21       1122.89       135.98 o                         
 -12  17   3       3140.92       3214.39       248.94 o                         
 -11  17   3        290.87        287.59        69.84 o                         
 -10  17   3        520.74        564.02       104.58 o                         
  -9  17   3       5612.79       5162.15       243.44 o                         
  -8  17   3       6759.69       6129.88       392.91 o                         
  -7  17   3       1910.28       1819.06       173.52 o                         
  -6  17   3         42.07         42.45        73.80 o                         
  -5  17   3        938.93        734.60       130.91 o                         
  -4  17   3       6451.66       6156.70       292.27 o                         
  -3  17   3       5398.18       5029.35       312.34 o                         
  -2  17   3        788.83        952.47       107.84 o                         
  -1  17   3         88.62        142.18        78.54 o                         
   0  17   3       2326.50       2485.67       226.08 o                         
   1  17   3       1498.59       1912.10       265.63 o                         
   2  17   3       8484.57       9441.44       796.47 o                         
   3  17   3       4338.87       4812.18       579.20 o                         
   4  17   3      10635.25      11447.30       900.58 o                         
   5  17   3      10157.12       8771.28       863.42 o                         
   6  17   3          0.22         21.35        52.57 o                         
   7  17   3       3473.14       2998.30       183.61 o                         
   8  17   3       1528.16       1140.24       140.15 o                         
   9  17   3         28.36         59.82        52.42 o                         
  10  17   3        596.05        569.93        70.75 o                         
  11  17   3          7.11         33.30        29.39 o                         
  12  17   3       1292.00       1286.40        88.57 o                         
  13  17   3        689.82        569.97        55.15 o                         
 -16  18   3          1.36         10.86        35.43 o                         
 -15  18   3        109.32         56.33        37.23 o                         
 -14  18   3         28.08        109.16        46.05 o                         
 -13  18   3        909.53        953.11       126.61 o                         
 -12  18   3          2.42         90.81        89.07 o                         
 -11  18   3       6478.80       6191.20       423.15 o                         
 -10  18   3        468.86        370.50        80.30 o                         
  -9  18   3       1138.16        899.52       102.58 o                         
  -8  18   3       1244.78       1379.80       161.86 o                         
  -7  18   3          0.52          0.12        34.80 o                         
  -6  18   3       1808.66       2026.05       189.69 o                         
  -5  18   3       1506.19       1268.03       337.76 o                         
  -4  18   3        666.57        397.64        97.78 o                         
  -3  18   3        121.50        242.73       135.69 o                         
  -2  18   3       2231.82       1804.16       194.55 o                         
  -1  18   3       2308.78       2754.23       248.39 o                         
   0  18   3        636.01        736.75       135.80 o                         
   1  18   3          1.40         -5.41        80.88 o                         
   2  18   3       2219.22       1849.25       343.38 o                         
   3  18   3       4668.92       5382.05       647.46 o                         
   4  18   3        345.15        330.56       183.68 o                         
   5  18   3        886.91        732.31       104.42 o                         
   6  18   3       4826.95       4479.64       211.54 o                         
   7  18   3       1127.45        983.60       117.74 o                         
   8  18   3         88.47         38.96        45.47 o                         
   9  18   3       3923.53       3998.87       248.60 o                         
  10  18   3        335.19        179.03        96.76 o                         
  11  18   3         57.02        -15.13        38.56 o                         
  12  18   3         21.24        -18.57        28.21 o                         
  13  18   3        884.03        649.84        81.16 o                         
 -16  19   3         91.24         10.00        28.71 o                         
 -15  19   3         89.13         84.59        35.23 o                         
 -14  19   3        606.09        629.94       103.88 o                         
 -13  19   3        544.46        473.10        84.94 o                         
 -12  19   3        631.03        544.62        92.70 o                         
 -11  19   3        591.36        475.07        95.09 o                         
 -10  19   3         14.62        -32.93        65.60 o                         
  -9  19   3       2482.31       2281.24       165.08 o                         
  -8  19   3       1321.76       1117.92       115.15 o                         
  -7  19   3        616.47        468.52        60.11 o                         
  -6  19   3        730.22        836.40       115.67 o                         
  -5  19   3         42.77        114.10       104.99 o                         
  -4  19   3       1087.85        822.01       187.04 o                         
  -3  19   3      11170.42       9947.08       640.64 o                         
  -2  19   3       2409.64       2184.54       307.67 o                         
  -1  19   3       3503.45       3299.56       407.74 o                         
   0  19   3        679.33        494.36       185.50 o                         
   1  19   3        242.97        144.79        99.10 o                         
   2  19   3       2955.10       2737.66       426.45 o                         
   3  19   3       5291.32       5297.63       645.64 o                         
   4  19   3       7020.82       6205.36       594.14 o                         
   5  19   3       1124.13        761.41       110.67 o                         
   6  19   3        311.70        281.17        62.20 o                         
   7  19   3        567.49        456.67        84.39 o                         
   8  19   3        253.53        204.25        69.35 o                         
   9  19   3         84.00         90.60        62.68 o                         
  10  19   3         31.02        -34.58        97.08 o                         
  11  19   3        963.62        921.10       111.60 o                         
  12  19   3        655.67        539.99        76.07 o                         
  13  19   3        260.46        175.14        42.98 o                         
 -16  20   3        123.05         32.12        27.95 o                         
 -15  20   3          1.20         25.39        26.70 o                         
 -14  20   3        228.90        220.85        48.39 o                         
 -13  20   3        105.41         87.56        46.15 o                         
 -12  20   3         91.65         69.50        54.62 o                         
 -11  20   3         78.12        171.80        51.35 o                         
 -10  20   3        470.37        443.89       134.75 o                         
  -9  20   3       2004.25       1793.44       147.01 o                         
  -8  20   3        170.22        252.48        54.78 o                         
  -7  20   3       1317.85       1184.68       102.75 o                         
  -6  20   3         49.05         74.46        38.51 o                         
  -5  20   3       1546.23       1552.02       143.33 o                         
  -4  20   3       8067.09       6838.34       546.91 o                         
  -3  20   3        543.45        578.09       156.90 o                         
  -2  20   3       5077.33       4905.90       472.03 o                         
  -1  20   3         10.69       -149.68       145.17 o                         
   0  20   3       6761.47       6640.15       631.90 o                         
   1  20   3        815.11        574.41       206.59 o                         
   2  20   3        301.23        270.58       125.45 o                         
   3  20   3       3381.20       3175.71       267.40 o                         
   4  20   3       4077.76       3194.58       214.49 o                         
   5  20   3       3320.50       2875.79       204.96 o                         
   6  20   3      11013.67       9430.41       334.00 o                         
   7  20   3        350.73        166.60        58.87 o                         
   8  20   3         13.91         74.92        53.17 o                         
   9  20   3        392.85        345.45       114.16 o                         
  10  20   3       2194.90       1924.44       160.12 o                         
  11  20   3        140.87        166.27        55.69 o                         
  12  20   3        155.52         43.89        34.84 o                         
  13  20   3         43.05         -0.60        37.20 o                         
 -16  21   3         48.31         41.06        28.34 o                         
 -15  21   3        168.74        123.22        51.68 o                         
 -14  21   3          2.04         67.85        43.49 o                         
 -13  21   3          2.76        -12.16        46.17 o                         
 -12  21   3        233.61        177.22        69.17 o                         
 -11  21   3         46.14         69.23        75.43 o                         
 -10  21   3       2188.65       1923.14       244.64 o                         
  -9  21   3       3121.62       2913.83       286.59 o                         
  -8  21   3       2829.56       2292.64       196.58 o                         
  -7  21   3       2341.60       1774.72       145.64 o                         
  -6  21   3       2496.09       2118.60       242.50 o                         
  -5  21   3       1551.28       1328.34       122.47 o                         
  -4  21   3       1172.82       1095.80       159.31 o                         
  -3  21   3          1.55         58.65        75.64 o                         
  -2  21   3          0.18        -91.35       100.80 o                         
  -1  21   3         72.40        129.80        81.86 o                         
   0  21   3        520.02        537.22       189.52 o                         
   1  21   3         14.27         35.47        55.34 o                         
   2  21   3         17.35         27.40        45.60 o                         
   3  21   3        961.82        767.59       103.19 o                         
   4  21   3       6175.85       5112.28       277.40 o                         
   5  21   3         62.06         54.96        45.08 o                         
   6  21   3        115.77        122.17        53.13 o                         
   7  21   3          0.61        -90.43        61.27 o                         
   8  21   3         56.48        103.41        76.25 o                         
   9  21   3        591.43        679.50       129.20 o                         
  10  21   3         28.56         75.44        46.68 o                         
  11  21   3         88.10         54.08        75.61 o                         
  12  21   3         41.68         98.95        38.09 o                         
  13  21   3        247.14        192.27        36.29 o                         
 -15  22   3         34.64         38.50        41.14 o                         
 -14  22   3        209.78        212.31        75.74 o                         
 -13  22   3         30.17        -83.19        66.98 o                         
 -12  22   3        100.56         77.80        58.80 o                         
 -11  22   3         61.54        -46.93        46.42 o                         
 -10  22   3         68.19         84.51        71.33 o                         
  -9  22   3       1833.36       1471.84       199.74 o                         
  -8  22   3       1919.45       1600.21       209.69 o                         
  -7  22   3       3154.54       2517.12       175.66 o                         
  -6  22   3       3348.62       2560.96       173.37 o                         
  -5  22   3       8025.32       5872.96       303.84 o                         
  -4  22   3       7749.13       5190.56       279.90 o                         
  -3  22   3       1519.25       1222.45       268.66 o                         
  -2  22   3       1130.01        828.39       124.12 o                         
  -1  22   3        172.84        185.51        51.36 o                         
   0  22   3       5278.27       3986.03       248.13 o                         
   1  22   3       3955.85       3239.13       200.18 o                         
   2  22   3        190.61        187.54        58.90 o                         
   3  22   3          3.07         33.42        47.48 o                         
   4  22   3       1127.78        903.64       115.97 o                         
   5  22   3       3272.11       3166.18       235.58 o                         
   6  22   3       6663.34       5469.92       262.12 o                         
   7  22   3         53.65         31.67        57.38 o                         
   8  22   3        105.36        149.57        55.94 o                         
   9  22   3       1756.71       1682.84       166.19 o                         
  10  22   3        545.80        579.79       130.86 o                         
  11  22   3         35.32         13.54        35.31 o                         
  12  22   3         21.62         -1.87        83.51 o                         
 -15  23   3        219.87        155.90        52.78 o                         
 -14  23   3        236.43        250.31        68.57 o                         
 -13  23   3         19.39        -40.84        38.18 o                         
 -12  23   3          1.59         12.57        39.55 o                         
 -11  23   3         10.57         24.63        51.68 o                         
 -10  23   3         10.28         11.02        53.64 o                         
  -9  23   3       1063.87       1060.61       181.33 o                         
  -8  23   3       3095.86       2959.52       282.56 o                         
  -7  23   3       4583.83       3809.17       420.46 o                         
  -6  23   3       1147.74       1054.40       117.01 o                         
  -5  23   3         52.49         44.88        45.59 o                         
  -4  23   3       1268.05       1127.82       115.51 o                         
  -3  23   3        224.71        180.48        46.70 o                         
  -2  23   3        376.90        239.42        64.21 o                         
  -1  23   3       7395.82       6027.54       295.77 o                         
   0  23   3       8967.14       7190.92       375.78 o                         
   1  23   3        237.45        212.50        61.88 o                         
   2  23   3       3367.89       3091.42       209.66 o                         
   3  23   3        827.86        565.44        94.15 o                         
   4  23   3          1.83         -2.19        42.26 o                         
   5  23   3        241.71        214.21        64.78 o                         
   6  23   3         64.40         -3.55        53.91 o                         
   7  23   3         98.06         43.60        43.56 o                         
   8  23   3        112.75         62.29        87.46 o                         
   9  23   3          4.49          4.27        39.99 o                         
  10  23   3        386.73        343.68        72.26 o                         
  11  23   3         12.50         69.02        39.12 o                         
  12  23   3        310.16        296.35        56.21 o                         
 -15  24   3         23.89         29.72        27.14 o                         
 -14  24   3         37.65         21.62        29.78 o                         
 -13  24   3        176.73        166.92        56.76 o                         
 -12  24   3         26.01        109.60        58.87 o                         
 -11  24   3         69.46         85.58        54.04 o                         
 -10  24   3       1307.73       1424.65       200.00 o                         
  -9  24   3        220.49        286.94       103.89 o                         
  -8  24   3       3970.27       3812.60       320.35 o                         
  -7  24   3       5744.41       4750.58       401.19 o                         
  -6  24   3       1219.68        975.83       111.18 o                         
  -5  24   3       4100.55       3305.15       235.59 o                         
  -4  24   3       6106.11       4588.14       242.54 o                         
  -3  24   3        441.33        412.07        74.13 o                         
  -2  24   3        102.43        107.58        59.79 o                         
  -1  24   3       1829.06       1432.98       138.38 o                         
   0  24   3       1775.30       1618.20       153.83 o                         
   1  24   3         64.50         77.57        50.12 o                         
   2  24   3       2872.52       2413.07       194.06 o                         
   3  24   3         10.80          9.76        57.75 o                         
   4  24   3         95.11         42.95        58.71 o                         
   5  24   3        479.77        374.20        70.10 o                         
   6  24   3       4643.38       4132.72       310.68 o                         
   7  24   3       2143.74       2121.73       190.60 o                         
   8  24   3          1.01        -10.20        40.72 o                         
   9  24   3        141.70         47.94       145.66 o                         
  10  24   3        404.65        430.68        81.29 o                         
  11  24   3        297.22        263.34        54.34 o                         
  12  24   3         17.13         -3.12        24.18 o                         
 -14  25   3         31.84         38.89        29.07 o                         
 -13  25   3          0.17         25.73        48.80 o                         
 -12  25   3        254.78        279.46        68.95 o                         
 -11  25   3        422.88        372.22        86.08 o                         
 -10  25   3         22.06         83.20        59.24 o                         
  -9  25   3       3062.47       3005.02       283.23 o                         
  -8  25   3       6519.81       5969.83       401.89 o                         
  -7  25   3       2464.45       1895.02       244.09 o                         
  -6  25   3        167.65        153.37        54.99 o                         
  -5  25   3        538.55        566.76       108.22 o                         
  -4  25   3       3001.92       2394.76       179.04 o                         
  -3  25   3       7110.55       5688.08       278.66 o                         
  -2  25   3          0.18         -0.52        44.62 o                         
  -1  25   3       1358.90       1102.12       129.46 o                         
   0  25   3         84.01         53.42        47.75 o                         
   1  25   3       3677.85       2985.79       217.90 o                         
   2  25   3        388.98        544.44        98.26 o                         
   3  25   3        945.30        776.37       124.97 o                         
   4  25   3       2826.76       2316.41       258.24 o                         
   5  25   3        312.07        263.58        68.84 o                         
   6  25   3         30.86          6.20        52.19 o                         
   7  25   3       1498.11       1409.84       154.85 o                         
   8  25   3         25.09         85.19        54.18 o                         
   9  25   3          0.36        -67.08       106.74 o                         
  10  25   3        400.20        349.79        70.67 o                         
  11  25   3         77.99        156.50        43.85 o                         
  12  25   3        114.12         18.32        42.00 o                         
 -14  26   3        238.73        224.88        53.54 o                         
 -13  26   3         82.79        176.73        56.10 o                         
 -12  26   3        151.05        324.24        82.15 o                         
 -11  26   3        137.94         -9.31        68.11 o                         
 -10  26   3        470.36        396.22        98.13 o                         
  -9  26   3        481.52        534.04       109.34 o                         
  -8  26   3        170.75         74.23        43.72 o                         
  -7  26   3        385.23        308.73        91.45 o                         
  -6  26   3        107.58         74.68       134.37 o                         
  -5  26   3       1020.58        808.44       131.91 o                         
  -4  26   3         57.47         15.21        57.93 o                         
  -3  26   3       5346.19       4909.46       379.50 o                         
  -2  26   3        227.85         62.00        45.96 o                         
  -1  26   3       1367.89       1148.75       140.06 o                         
   0  26   3       2248.93       1916.30       203.42 o                         
   1  26   3        724.83        935.22       140.98 o                         
   2  26   3       1992.17       1924.77       199.93 o                         
   3  26   3       1572.13       1509.19       179.23 o                         
   4  26   3        363.02        185.90        96.66 o                         
   5  26   3        291.24        294.78        95.50 o                         
   6  26   3        600.83        591.20       103.25 o                         
   7  26   3         23.40        -62.20        52.40 o                         
   8  26   3        146.11        160.87       155.35 o                         
   9  26   3         50.67         27.04        76.13 o                         
  10  26   3          1.70          8.82        44.08 o                         
  11  26   3        591.40        681.87       128.37 o                         
 -13  27   3         47.10        114.37        44.14 o                         
 -12  27   3          1.43        -21.42        37.36 o                         
 -11  27   3         18.20         -6.36        40.91 o                         
 -10  27   3         97.20        107.65        61.57 o                         
  -9  27   3        279.22        362.18        94.84 o                         
  -8  27   3       1352.02       1354.28       197.42 o                         
  -7  27   3          4.21          0.17        48.50 o                         
  -6  27   3        327.70        177.69        71.98 o                         
  -5  27   3        418.19        546.92       136.84 o                         
  -4  27   3       2436.03       2079.48       207.29 o                         
  -3  27   3        844.99        828.82       108.61 o                         
  -2  27   3        242.91        309.39        95.33 o                         
  -1  27   3       1902.20       1708.08       201.02 o                         
   0  27   3        843.11        864.63       141.13 o                         
   1  27   3          7.91         99.98        53.60 o                         
   2  27   3       1874.44       1756.77       200.81 o                         
   3  27   3         64.84          0.57        56.69 o                         
   4  27   3        199.99        230.90        77.88 o                         
   5  27   3       1718.89       1836.87       181.80 o                         
   6  27   3        999.03       1003.19       135.25 o                         
   7  27   3        910.54        837.87       126.68 o                         
   8  27   3          1.16         22.47        44.82 o                         
   9  27   3        539.88        565.14        82.14 o                         
  10  27   3        129.13        260.82        57.90 o                         
  11  27   3         14.06         72.73        41.23 o                         
 -13  28   3        122.71        157.38        51.06 o                         
 -12  28   3         80.34        104.69        51.89 o                         
 -11  28   3        165.44        260.88        77.75 o                         
 -10  28   3       1239.65       1296.93       168.92 o                         
  -9  28   3        501.28        645.69       124.93 o                         
  -8  28   3         98.39        164.33        81.57 o                         
  -7  28   3        459.67        355.97        96.10 o                         
  -6  28   3        115.62        108.54       131.45 o                         
  -5  28   3         14.73         -8.53        43.49 o                         
  -4  28   3          1.66         16.14        40.84 o                         
  -3  28   3       4991.43       4956.90       259.70 o                         
  -2  28   3       4056.00       3683.76       287.12 o                         
  -1  28   3        203.32        218.01        73.40 o                         
   0  28   3        482.71        427.53       105.66 o                         
   1  28   3       2840.70       2786.70       248.69 o                         
   2  28   3        516.07        446.65       109.06 o                         
   3  28   3         96.40        202.26       129.91 o                         
   4  28   3        164.74        107.40        72.74 o                         
   5  28   3        379.04        306.02        77.24 o                         
   6  28   3       1775.43       1817.88       180.19 o                         
   7  28   3          0.71         72.89       129.27 o                         
   8  28   3        774.64        868.64       103.48 o                         
   9  28   3        395.84        438.06        90.81 o                         
  10  28   3        656.89        736.46       155.17 o                         
 -12  29   3        301.72        484.99        84.41 o                         
 -11  29   3        887.28       1087.58       141.09 o                         
 -10  29   3          5.53         -2.00        49.28 o                         
  -9  29   3        225.03        296.47        91.44 o                         
  -8  29   3        104.23         29.60        49.73 o                         
  -7  29   3        505.32        570.08       122.95 o                         
  -6  29   3         18.04         67.29        79.68 o                         
  -5  29   3        126.00        126.20        52.14 o                         
  -4  29   3         14.14        -19.64        75.81 o                         
  -3  29   3       2841.59       3199.66       211.62 o                         
  -2  29   3       5793.55       5696.65       367.47 o                         
  -1  29   3       1165.36       1090.01       166.89 o                         
   0  29   3       2009.85       1613.14       193.81 o                         
   1  29   3       1130.62        964.22       152.08 o                         
   2  29   3        323.99        242.42        91.59 o                         
   3  29   3        586.01        516.95       102.64 o                         
   4  29   3        127.77         -5.69       138.64 o                         
   5  29   3         20.63        -71.44        58.28 o                         
   6  29   3         56.84         26.92        50.28 o                         
   7  29   3         34.29         45.91        84.65 o                         
   8  29   3         23.01          0.21        46.07 o                         
   9  29   3        211.73        270.60        59.23 o                         
  10  29   3        325.33        527.04        95.81 o                         
 -12  30   3        314.86        299.90        47.74 o                         
 -11  30   3         71.85         81.92        37.38 o                         
 -10  30   3        410.43        356.50        79.32 o                         
  -9  30   3         87.46         77.72        52.34 o                         
  -8  30   3        145.69        202.31        80.70 o                         
  -7  30   3        531.11        560.56        98.01 o                         
  -6  30   3         10.20         -7.29        46.62 o                         
  -5  30   3          0.67        -32.49        46.80 o                         
  -4  30   3        478.32        584.09        94.34 o                         
  -3  30   3        115.16         97.82        47.04 o                         
  -2  30   3       4663.89       5209.55       352.35 o                         
  -1  30   3        399.67        401.71        97.83 o                         
   0  30   3       2925.09       2551.11       253.36 o                         
   1  30   3        329.24        376.82       104.67 o                         
   2  30   3        345.09        637.34       199.67 o                         
   3  30   3        616.70        582.12       105.22 o                         
   4  30   3        988.05        980.32       201.20 o                         
   5  30   3        129.82         21.42        50.52 o                         
   6  30   3        607.50        501.42        97.05 o                         
   7  30   3          5.02        -62.15       103.34 o                         
   8  30   3        145.82        201.98        45.68 o                         
   9  30   3        221.04        202.40        65.70 o                         
 -11  31   3       1352.52       1671.89       112.97 o                         
 -10  31   3        699.52        885.55        90.61 o                         
  -9  31   3        204.36        209.40        54.84 o                         
  -8  31   3        110.58        166.55        53.92 o                         
  -7  31   3         31.18         13.39        42.37 o                         
  -6  31   3          3.68         11.76        54.86 o                         
  -5  31   3         50.38         58.56        51.07 o                         
  -4  31   3         19.99          5.24        47.64 o                         
  -3  31   3        234.34        159.85        80.78 o                         
  -2  31   3        353.52        332.87       104.12 o                         
  -1  31   3       4610.21       4603.32       329.68 o                         
   0  31   3       3333.34       3451.30       389.08 o                         
   1  31   3          9.52       -205.84       148.33 o                         
   2  31   3       3028.48       3735.99       317.74 o                         
   3  31   3        624.10        606.11       223.92 o                         
   4  31   3         19.01        -73.35        73.47 o                         
   5  31   3          1.11        -28.77        52.08 o                         
   6  31   3        522.44        621.92       109.86 o                         
   7  31   3        767.23        694.49       146.63 o                         
   8  31   3        153.88        177.68        80.56 o                         
   9  31   3         71.91        206.08        63.57 o                         
 -10  32   3         32.49         65.46        33.61 o                         
  -9  32   3          9.74         10.83        30.07 o                         
  -8  32   3        173.26        267.75        74.08 o                         
  -7  32   3          6.25         71.63        50.24 o                         
  -6  32   3         28.49         87.87        47.03 o                         
  -5  32   3          2.03        -21.66        55.96 o                         
  -4  32   3         63.94         14.48        44.25 o                         
  -3  32   3        224.88        174.89        77.82 o                         
  -2  32   3          4.66         -8.52       138.19 o                         
  -1  32   3        424.16        494.70       108.17 o                         
   0  32   3          4.72         75.04        63.06 o                         
   1  32   3         14.57        -54.29        88.98 o                         
   2  32   3       1313.32       1993.95       317.51 o                         
   3  32   3        625.36        759.11       193.23 o                         
   4  32   3        541.82        835.18       191.40 o                         
   5  32   3         50.46         35.77        73.98 o                         
   6  32   3         18.10         49.52        58.80 o                         
   7  32   3         23.31        -16.73        56.20 o                         
   8  32   3         17.93        190.23        76.85 o                         
  -9  33   3         34.26         62.33        36.30 o                         
  -8  33   3         47.16         24.53        32.48 o                         
  -7  33   3         41.38         48.48        49.95 o                         
  -6  33   3        592.45        734.50       102.62 o                         
  -5  33   3        113.45        148.67        57.38 o                         
  -4  33   3          4.61         -0.40        54.81 o                         
  -3  33   3         65.99         13.46        68.45 o                         
  -2  33   3        901.04        916.52       146.45 o                         
  -1  33   3       4347.73       5294.82       344.18 o                         
   0  33   3       1342.84       1982.90       342.27 o                         
   1  33   3         76.03        112.93       108.57 o                         
   2  33   3        452.33        670.58       193.98 o                         
   3  33   3       2169.29       2850.13       341.48 o                         
   4  33   3        195.33         83.91        76.38 o                         
   5  33   3         92.17         87.93        68.95 o                         
   6  33   3        490.93        459.19       116.00 o                         
   7  33   3        517.69        742.89       133.20 o                         
  -8  34   3          0.59         -6.31        50.33 o                         
  -7  34   3         66.37         23.65        36.92 o                         
  -6  34   3          4.09        -73.55        43.49 o                         
  -5  34   3         90.62        215.61       106.52 o                         
  -4  34   3         98.32         75.15        59.00 o                         
  -3  34   3       1671.68       1749.20       193.87 o                         
  -2  34   3       1858.06       1867.91       198.08 o                         
  -1  34   3        605.88        631.95       211.69 o                         
   0  34   3        331.17        424.51       170.92 o                         
   1  34   3        425.19        636.07       184.95 o                         
   2  34   3         66.73        157.68        83.19 o                         
   3  34   3        714.79        839.16       187.79 o                         
   4  34   3        388.09        417.94       131.62 o                         
   5  34   3         62.31         53.56        76.93 o                         
   6  34   3         69.05         24.64        50.46 o                         
  -7  35   3        383.83        540.34        99.68 o                         
  -6  35   3         14.75         84.65        59.18 o                         
  -5  35   3        153.21        303.63        94.20 o                         
  -4  35   3        179.22        245.16        83.95 o                         
  -3  35   3          6.62       -126.03        95.53 o                         
  -2  35   3        101.94         54.11        95.81 o                         
  -1  35   3        217.99        122.35       118.90 o                         
   0  35   3        135.23        177.40       124.95 o                         
   1  35   3          6.40         54.21        80.32 o                         
   2  35   3         49.54        134.10        96.47 o                         
   3  35   3        779.30       1505.04       239.63 o                         
   4  35   3        984.22       1185.63       196.02 o                         
   5  35   3         54.34          3.03        52.61 o                         
  -2  36   3       2327.71       2289.64       317.18 o                         
  -1  36   3        838.60        887.28       206.41 o                         
   0  36   3        110.64         84.15        80.87 o                         
   1  36   3         82.01         63.93        76.44 o                         
   2  36   3         11.77        -14.05        85.45 o                         
   3  36   3         10.41        -48.02        63.98 o                         
   4  36   3        240.48        188.37        71.77 o                         
  -1  37   3        119.39         -0.26        70.78 o                         
   0  37   3        384.75        418.15       124.08 o                         
   1  37   3         44.52        103.83        80.00 o                         
   2  37   3         23.19          4.43        63.23 o                         
   3  37   3       1348.40       1927.65       212.50 o                         
   0  38   3         46.29         89.29        51.41 o                         
 -18   0   4         37.01         92.15        52.61 o                         
 -17   0   4       1629.32       2298.33       227.56 o                         
 -15   0   4         23.02        -17.96        66.77 o                         
 -14   0   4       1292.16       1028.90       170.99 o                         
 -13   0   4         57.50         46.30        70.59 o                         
 -12   0   4       1352.85       1254.72       145.07 o                         
 -11   0   4          0.56        -37.13        78.66 o                         
 -10   0   4       1379.74       1425.97       202.34 o                         
  -9   0   4       7123.63       6815.97       398.86 o                         
  -8   0   4         78.94         60.83        36.89 o                         
  -7   0   4      72377.20      68585.48       750.75 o                         
  -6   0   4      75098.80      73784.51       774.12 o                         
  -5   0   4        999.38        770.50       141.80 o                         
  -4   0   4        495.70        540.45       116.82 o                         
  -3   0   4      19687.13      16730.43       460.76 o                         
  -2   0   4       7664.78       6513.72       250.96 o                         
  -1   0   4         22.64        202.08        47.25 o                         
   0   0   4        842.64        956.60        87.79 o                         
   1   0   4       1433.44       2308.00       228.21 o                         
   2   0   4       8125.17       7584.41       829.78 o                         
   3   0   4       1138.43       1615.27       122.07 o                         
   4   0   4      20670.37      22620.49       884.84 o                         
   5   0   4         12.73        104.31       153.19 o                         
   6   0   4       8108.12       9477.47       664.40 o                         
   7   0   4      45884.32      51118.98      1618.15 o                         
   8   0   4       1856.58       1641.99       348.07 o                         
   9   0   4        330.96        374.92        63.73 o                         
  10   0   4          6.19        -78.52        78.91 o                         
  11   0   4        526.34        480.43       181.12 o                         
  12   0   4        188.25        241.60        93.66 o                         
  13   0   4        317.52        406.93        93.45 o                         
  14   0   4          6.59         60.47        47.34 o                         
  15   0   4          0.29        -33.47        40.88 o                         
 -19   1   4         20.85         13.74        21.92 o                         
 -18   1   4         35.31         83.64        31.79 o                         
 -17   1   4         26.94         60.90        49.65 o                         
 -16   1   4        177.15         87.97        94.53 o                         
 -15   1   4        843.70        939.96       144.31 o                         
 -14   1   4         30.57         -2.42        66.97 o                         
 -13   1   4          0.27        -94.59        47.29 o                         
 -12   1   4        193.92         89.94        52.61 o                         
 -11   1   4       1211.94       1279.69       148.49 o                         
 -10   1   4       1756.92       1646.81       150.67 o                         
  -9   1   4         82.88         76.62        39.72 o                         
  -8   1   4      23131.01      22156.50       480.18 o                         
  -7   1   4       7982.98       7801.41       226.63 o                         
  -6   1   4       1840.32       2196.17       112.87 o                         
  -5   1   4        174.28        122.56        43.05 o                         
  -4   1   4       2070.41       1478.13       167.04 o                         
  -3   1   4       2098.87       2049.22       127.06 o                         
  -2   1   4       1535.42       1903.99       211.89 o                         
  -1   1   4      58448.99      59579.16       805.24 o                         
   0   1   4        949.75        724.54        53.02 o                         
   1   1   4       7325.23       8305.83       470.15 o                         
   2   1   4      19748.36      21899.69       609.38 o                         
   3   1   4       1436.70       1299.48        78.51 o                         
   4   1   4       5651.67       6128.27       331.66 o                         
   5   1   4       4703.66       5294.11       329.56 o                         
   6   1   4       3725.82       4717.76       355.80 o                         
   7   1   4         66.02        323.63       218.08 o                         
   8   1   4          1.27        -53.12        81.42 o                         
   9   1   4        131.50         94.36        36.81 o                         
  10   1   4        214.38        222.79        47.01 o                         
  11   1   4        272.93        246.29        70.11 o                         
  12   1   4        221.34        305.80       113.41 o                         
  13   1   4        133.25        204.47        70.24 o                         
  14   1   4        245.54        302.71        50.29 o                         
  15   1   4         10.99         -5.20        23.16 o                         
 -19   2   4         10.30         25.50        29.04 o                         
 -18   2   4         11.94         12.86        30.47 o                         
 -17   2   4       1752.94       2329.05       159.24 o                         
 -16   2   4        643.36        627.75       125.58 o                         
 -15   2   4        920.30        735.19        99.94 o                         
 -14   2   4          2.17        -85.40        69.56 o                         
 -13   2   4        113.74         35.64        58.70 o                         
 -12   2   4        763.22        606.20        75.30 o                         
 -11   2   4         41.46         93.67        50.79 o                         
 -10   2   4        676.63        730.42       104.66 o                         
  -9   2   4       1213.48       1103.55       121.43 o                         
  -8   2   4        328.60        197.32        50.75 o                         
  -7   2   4      19743.91      19123.23       424.99 o                         
  -6   2   4      16352.67      14036.58       492.36 o                         
  -5   2   4         22.21         60.82        31.35 o                         
  -4   2   4         63.42         25.47        48.82 o                         
  -3   2   4         51.72         71.64        59.51 o                         
  -2   2   4      30351.56      29000.51       351.02 o                         
  -1   2   4      38282.48      37396.77      1388.38 o                         
   0   2   4      32936.93      37032.17       508.82 o                         
   1   2   4        845.62        955.58        85.37 o                         
   2   2   4       6492.22       6911.53       245.04 o                         
   3   2   4       5296.85       4307.36       179.98 o                         
   4   2   4        463.14        657.42       117.87 o                         
   5   2   4          0.87        356.19       124.33 o                         
   6   2   4      11915.87      13603.85       559.72 o                         
   7   2   4       8192.77       8885.26       485.04 o                         
   8   2   4         49.68        200.66       109.35 o                         
   9   2   4        131.36        113.50        48.08 o                         
  10   2   4        179.03        168.69        44.82 o                         
  11   2   4        592.29        669.39        98.29 o                         
  12   2   4        547.12        958.04       112.01 o                         
  13   2   4        835.71       1207.94       106.39 o                         
  14   2   4         42.43        109.69        42.50 o                         
  15   2   4        110.02         91.08        25.05 o                         
  16   2   4        737.42        637.21        56.68 o                         
 -19   3   4        311.58        222.88        47.51 o                         
 -18   3   4        293.20        283.24        47.36 o                         
 -17   3   4          9.23         54.49        47.47 o                         
 -16   3   4          1.93       -174.39        87.19 o                         
 -15   3   4       1425.57       1555.15       186.68 o                         
 -14   3   4         79.52        -13.57        56.00 o                         
 -13   3   4         12.11        -12.47        45.55 o                         
 -12   3   4        199.28        105.38        37.88 o                         
 -11   3   4       4110.23       3986.90       254.15 o                         
 -10   3   4         74.63         16.61        60.12 o                         
  -9   3   4        503.19        605.45        88.06 o                         
  -8   3   4      12728.55      11885.75       363.20 o                         
  -7   3   4      28381.74      28493.22       440.19 o                         
  -6   3   4       2330.74       2044.85       112.96 o                         
  -5   3   4        215.21        328.60        50.97 o                         
  -4   3   4       3189.48       2806.57       182.83 o                         
  -3   3   4       1960.92       1998.92       218.57 o                         
  -2   3   4       1721.81       1515.21       143.03 o                         
  -1   3   4     108003.92     113404.35      1770.94 o                         
   0   3   4      32361.32      37399.53       483.32 o                         
   1   3   4        827.23        996.82        84.05 o                         
   2   3   4       6429.27       7899.09       241.43 o                         
   3   3   4          7.94          9.25        41.34 o                         
   4   3   4          0.16          3.62        38.11 o                         
   5   3   4      16792.67      20997.11       646.69 o                         
   6   3   4       3433.91       3638.88       302.49 o                         
   7   3   4        502.67        535.63       148.24 o                         
   8   3   4       1318.59       1371.99       226.51 o                         
   9   3   4       1265.41       1411.82       104.88 o                         
  10   3   4        523.92        579.14        70.96 o                         
  11   3   4       1990.39       2206.48       140.90 o                         
  12   3   4       1497.82       1634.56       129.98 o                         
  13   3   4        163.14        262.59        70.91 o                         
  14   3   4        834.03        778.40        76.72 o                         
  15   3   4        387.52        338.74        38.82 o                         
  16   3   4         93.85        172.46        36.11 o                         
 -19   4   4         34.05         47.40        30.05 o                         
 -18   4   4         12.89         36.85        28.63 o                         
 -17   4   4        692.55        769.52        94.10 o                         
 -16   4   4        157.32        -42.68        70.78 o                         
 -15   4   4        474.68        611.42       118.63 o                         
 -14   4   4        179.44        -12.78       120.65 o                         
 -13   4   4         81.27         90.62        48.41 o                         
 -12   4   4        899.80        818.26       103.80 o                         
 -11   4   4        530.63        529.01        89.57 o                         
 -10   4   4        277.32        222.38        69.94 o                         
  -9   4   4       1166.01        965.06       115.37 o                         
  -8   4   4      10213.37       9687.74       335.92 o                         
  -7   4   4         15.06         12.14        34.62 o                         
  -6   4   4       3627.29       3804.88       156.94 o                         
  -5   4   4       1854.01       1544.96       129.21 o                         
  -4   4   4          6.64          6.88        41.83 o                         
  -3   4   4       1747.47       1282.64       109.55 o                         
  -2   4   4      20178.68      18956.76       530.13 o                         
  -1   4   4      37032.91      38105.86      1460.88 o                         
   0   4   4     170740.97     200134.31      2035.27 o                         
   1   4   4         83.20        252.68        47.10 o                         
   2   4   4      15524.88      16550.15       340.41 o                         
   3   4   4       5886.34       7013.80       225.15 o                         
   4   4   4         55.80          5.30        33.37 o                         
   5   4   4       4802.97       6423.45       372.07 o                         
   6   4   4       6866.49       8520.93       448.47 o                         
   7   4   4        105.66        147.78       105.45 o                         
   8   4   4       1798.31       1868.81       185.44 o                         
   9   4   4          7.07        -32.29        52.19 o                         
  10   4   4         11.35         28.67        42.13 o                         
  11   4   4        539.51        680.87        89.75 o                         
  12   4   4        135.46        152.51        64.20 o                         
  13   4   4         58.89        185.73        52.28 o                         
  14   4   4        256.16        362.22        59.57 o                         
  15   4   4        236.42        146.20        30.01 o                         
 -19   5   4         46.55         21.11        22.73 o                         
 -18   5   4        569.37        650.67       102.79 o                         
 -17   5   4        214.73        207.24       101.96 o                         
 -16   5   4         13.38       -138.42        89.87 o                         
 -15   5   4       2138.99       2373.41       254.15 o                         
 -14   5   4        659.81        544.19       144.55 o                         
 -13   5   4         19.31        -39.40        40.82 o                         
 -12   5   4          1.20        -46.05        43.18 o                         
 -11   5   4       1750.39       1660.27       165.53 o                         
 -10   5   4        852.55        977.82       123.64 o                         
  -9   5   4       1844.75       1954.63       216.68 o                         
  -8   5   4        431.72        413.94        55.66 o                         
  -7   5   4      10983.20      10469.93       348.65 o                         
  -6   5   4       2982.17       2750.72       163.15 o                         
  -5   5   4        771.30        695.73        77.93 o                         
  -4   5   4        365.38        390.97        50.48 o                         
  -3   5   4       1397.22       1330.04       151.22 o                         
  -2   5   4      92878.10      95522.02      1274.70 o                         
  -1   5   4      31137.94      35305.67       551.97 o                         
   0   5   4      63169.73      72948.64       641.14 o                         
   1   5   4       3712.92       4319.52       152.97 o                         
   2   5   4       6272.24       7163.87       226.90 o                         
   3   5   4       4413.06       5332.31       205.74 o                         
   4   5   4       1678.60       1578.69       131.32 o                         
   5   5   4      10883.08      13233.61       525.47 o                         
   6   5   4        640.56        512.81       130.78 o                         
   7   5   4       3339.50       4208.48       346.93 o                         
   8   5   4       6002.12       6186.82       251.50 o                         
   9   5   4        463.71        521.49        73.36 o                         
  10   5   4        693.87        628.28        74.00 o                         
  11   5   4       1655.10       1785.50       127.35 o                         
  12   5   4       1584.08       1933.90       123.05 o                         
  13   5   4         73.55        115.60        50.17 o                         
  14   5   4        170.30        169.81        43.99 o                         
  15   5   4        228.61        204.31        29.30 o                         
 -19   6   4         13.90         11.90        24.80 o                         
 -18   6   4        213.86        237.39        64.83 o                         
 -17   6   4        114.51        178.12        70.21 o                         
 -16   6   4          0.85        130.90        70.06 o                         
 -15   6   4       3808.20       3980.99       319.63 o                         
 -14   6   4       1562.41       1559.22       500.58 o                         
 -13   6   4         50.33          0.55        52.95 o                         
 -12   6   4        135.46         95.82        34.36 o                         
 -11   6   4        679.25        550.00        77.24 o                         
 -10   6   4       1163.69       1082.59       127.36 o                         
  -9   6   4         38.95        102.25        54.53 o                         
  -8   6   4        769.67        629.16        63.96 o                         
  -7   6   4        213.12        146.70        46.94 o                         
  -6   6   4      19658.18      17874.47       311.95 o                         
  -5   6   4        684.66        489.63        63.64 o                         
  -4   6   4       3804.78       4025.55       191.25 o                         
  -3   6   4       1798.42       1884.62       136.75 o                         
  -2   6   4       7524.21       9334.54       296.21 o                         
  -1   6   4      98273.77     105312.75      2448.17 o                         
   0   6   4       5997.75       6749.82       180.27 o                         
   1   6   4      15869.66      19225.33       588.43 o                         
   2   6   4       4390.02       4745.11       191.00 o                         
   3   6   4       4053.81       4596.70       199.88 o                         
   4   6   4        815.61        971.32        97.64 o                         
   5   6   4      22924.45      28453.58      1012.21 o                         
   6   6   4         89.98        114.53        97.43 o                         
   7   6   4       3565.06       3892.81       335.59 o                         
   8   6   4       1030.33       1251.43       127.05 o                         
   9   6   4       2730.23       2749.22       142.69 o                         
  10   6   4         26.71         38.10        50.31 o                         
  11   6   4          2.39        -24.48        48.85 o                         
  12   6   4        123.99        293.82        69.36 o                         
  13   6   4         21.61         84.26        43.70 o                         
  14   6   4        448.19        367.94        96.21 o                         
  15   6   4        428.28        249.74        51.97 o                         
 -18   7   4        199.76        143.60        62.22 o                         
 -17   7   4        257.21        356.06       100.03 o                         
 -16   7   4          0.34        112.07       109.15 o                         
 -15   7   4        238.25        270.25        96.52 o                         
 -14   7   4       1845.39       2201.84       246.04 o                         
 -13   7   4        639.49        766.24       114.90 o                         
 -12   7   4       1704.65       1743.23       164.79 o                         
 -11   7   4       9304.06       9071.33       290.30 o                         
 -10   7   4        120.18        165.46        51.87 o                         
  -9   7   4       2729.75       2929.43       201.87 o                         
  -8   7   4        752.72        584.78        67.45 o                         
  -7   7   4       2510.32       2712.24       124.22 o                         
  -6   7   4      45319.02      40497.18       640.16 o                         
  -5   7   4       2199.80       2408.75       141.43 o                         
  -4   7   4        167.71        103.65        27.94 o                         
  -3   7   4       1036.88       1144.49       107.80 o                         
  -2   7   4        303.03        191.81        55.82 o                         
  -1   7   4       5997.94       8001.88       283.95 o                         
   0   7   4      10719.92      10437.25       247.03 o                         
   1   7   4       2034.55       2091.96       114.54 o                         
   2   7   4      22818.07      25569.83       468.85 o                         
   3   7   4       1572.21       1572.74       124.29 o                         
   4   7   4       4403.88       4981.00       215.08 o                         
   5   7   4       4124.81       5502.67       346.95 o                         
   6   7   4       3853.40       4591.45       336.63 o                         
   7   7   4       4285.71       4809.28       380.18 o                         
   8   7   4       2730.34       3045.15       147.60 o                         
   9   7   4         21.25        -19.03        63.84 o                         
  10   7   4       1078.95       1331.42       110.57 o                         
  11   7   4       1094.38       1215.57        98.76 o                         
  12   7   4        760.10        970.25        94.14 o                         
  13   7   4        391.49        451.43        72.07 o                         
  14   7   4          8.36          5.31        25.91 o                         
  15   7   4         64.00         22.90        33.27 o                         
 -18   8   4        139.82         27.06        36.15 o                         
 -17   8   4         31.60         11.59        51.32 o                         
 -16   8   4          1.73         -6.37        67.89 o                         
 -15   8   4          0.82        -77.42        94.02 o                         
 -14   8   4       1524.39       1975.94       232.43 o                         
 -13   8   4        880.88        810.57       152.03 o                         
 -12   8   4        814.89        811.13       101.83 o                         
 -11   8   4       2827.71       2639.91       168.52 o                         
 -10   8   4        170.89        122.62        79.13 o                         
  -9   8   4       1857.94       1557.17       153.28 o                         
  -8   8   4       1636.05       1563.79        98.18 o                         
  -7   8   4       3805.78       3538.29       143.54 o                         
  -6   8   4      16110.79      13953.42       369.79 o                         
  -5   8   4      11890.66      11750.43       254.76 o                         
  -4   8   4         11.34         -0.17        13.03 o                         
  -3   8   4       4254.62       4142.42       224.33 o                         
  -2   8   4       1094.99       1424.45       129.53 o                         
  -1   8   4       2436.81       1955.32       148.80 o                         
   0   8   4      16509.77      17560.69       521.95 o                         
   1   8   4      10789.13      12877.46       280.19 o                         
   2   8   4       3087.27       3782.80       176.39 o                         
   3   8   4       1842.39       2131.73       144.40 o                         
   4   8   4        944.56       1300.97       118.76 o                         
   5   8   4        312.91        510.13       109.36 o                         
   6   8   4        157.95         86.58        65.03 o                         
   7   8   4      14016.75      14466.86       652.18 o                         
   8   8   4         46.80         67.20        47.38 o                         
   9   8   4        475.29        390.92        65.18 o                         
  10   8   4        455.27        477.68        68.61 o                         
  11   8   4         12.68         -5.44        51.58 o                         
  12   8   4        667.51        927.87        95.23 o                         
  13   8   4       1038.37       1074.07       103.97 o                         
  14   8   4        114.99         52.57        44.86 o                         
  15   8   4         78.94          5.91        38.27 o                         
 -18   9   4          7.13        -19.19        38.39 o                         
 -17   9   4         18.98        -82.80        61.02 o                         
 -16   9   4        171.36        197.96        94.80 o                         
 -15   9   4        326.60        261.83       110.22 o                         
 -14   9   4          1.59       -105.49        98.50 o                         
 -13   9   4        718.60        631.92       120.53 o                         
 -12   9   4       6841.93       6546.77       266.92 o                         
 -11   9   4       6104.88       6455.85       257.33 o                         
 -10   9   4       2955.39       2959.11       314.61 o                         
  -9   9   4         85.63         59.81       128.75 o                         
  -8   9   4       3646.77       3609.33       304.75 o                         
  -7   9   4       6927.50       6288.26       319.61 o                         
  -6   9   4      14851.98      13450.00       405.26 o                         
  -5   9   4       7154.44       6220.42       274.20 o                         
  -4   9   4        189.33        111.55        51.82 o                         
  -3   9   4        297.73        258.61        63.65 o                         
  -2   9   4       9707.40      10571.19       357.89 o                         
  -1   9   4       8574.78      10102.75       344.21 o                         
   0   9   4       2547.24       2521.22       324.52 o                         
   1   9   4      18525.55      23761.33       387.51 o                         
   2   9   4       4662.20       5904.92       209.14 o                         
   3   9   4       6827.97       8185.28       281.50 o                         
   4   9   4      15781.57      17814.28       772.18 o                         
   5   9   4       2045.31       1999.73       215.54 o                         
   6   9   4        111.04        104.93        66.47 o                         
   7   9   4        788.54        965.58       193.20 o                         
   8   9   4          0.34         -5.72        43.98 o                         
   9   9   4       1231.76       1242.64       117.87 o                         
  10   9   4          2.37        -91.67        53.65 o                         
  11   9   4        440.63        646.24        87.41 o                         
  12   9   4       1994.23       2283.15       171.64 o                         
  13   9   4       1345.46       1477.16       155.04 o                         
  14   9   4        469.35        471.91        76.17 o                         
  15   9   4          0.02         -6.45        34.48 o                         
 -18  10   4        192.72        184.52        45.85 o                         
 -17  10   4          3.44         -3.68        58.53 o                         
 -16  10   4         99.64        139.19        88.25 o                         
 -15  10   4        182.46        286.78       126.14 o                         
 -14  10   4         78.46         34.14        98.26 o                         
 -13  10   4       2504.96       2589.25       254.57 o                         
 -12  10   4        866.43        859.25        97.19 o                         
 -11  10   4       3319.66       3313.86       191.72 o                         
 -10  10   4       6701.91       6571.63       478.13 o                         
  -9  10   4       1701.87       1654.89       170.71 o                         
  -8  10   4       2713.63       2713.45       226.44 o                         
  -7  10   4      15811.97      13480.39       408.85 o                         
  -6  10   4       1296.42        693.20       128.68 o                         
  -5  10   4       6734.15       5988.09       274.97 o                         
  -4  10   4       2549.20       2371.61       178.97 o                         
  -3  10   4       1202.65       1239.80       100.87 o                         
  -2  10   4       4068.87       4514.39       249.42 o                         
  -1  10   4        399.11        641.57        99.31 o                         
   0  10   4       1051.59        996.73       123.33 o                         
   1  10   4       5896.66       8215.60       230.36 o                         
   2  10   4      10469.89      14222.41       328.93 o                         
   3  10   4      29208.49      35953.55       597.74 o                         
   4  10   4       4187.26       4599.05       222.61 o                         
   5  10   4       1808.49       1687.83       201.08 o                         
   6  10   4        153.77        200.77       121.97 o                         
   7  10   4       3883.48       3445.03       237.16 o                         
   8  10   4        147.57        217.86        63.86 o                         
   9  10   4          2.55        -15.05        70.99 o                         
  10  10   4        142.78         99.85        89.39 o                         
  11  10   4        503.33        667.87       109.90 o                         
  12  10   4         22.10        137.44        69.75 o                         
  13  10   4        614.85        657.82       151.65 o                         
  14  10   4         82.90        103.86        46.85 o                         
  15  10   4         12.35        -25.74        30.54 o                         
 -18  11   4         11.05         10.64        23.16 o                         
 -17  11   4        529.92        403.63        91.12 o                         
 -16  11   4        141.20        168.31        83.84 o                         
 -15  11   4        168.77        180.92       105.80 o                         
 -14  11   4         16.48        -92.20        99.72 o                         
 -13  11   4       1431.68       1487.63       194.78 o                         
 -12  11   4        748.08        677.13        86.80 o                         
 -11  11   4       6969.64       7020.22       270.25 o                         
 -10  11   4      11811.39      11815.90       646.56 o                         
  -9  11   4        201.51        132.46        65.74 o                         
  -8  11   4       1238.13       1047.78       106.08 o                         
  -7  11   4       7296.27       6236.18       348.74 o                         
  -6  11   4        126.14         99.06        63.21 o                         
  -5  11   4        174.07        185.61        61.94 o                         
  -4  11   4       5110.09       6384.84       421.66 o                         
  -3  11   4       9358.92       8316.16       330.37 o                         
  -2  11   4         28.17         21.94        54.51 o                         
  -1  11   4       8043.68       8556.35       435.61 o                         
   0  11   4      17346.78      22972.86       581.47 o                         
   1  11   4      13533.05      17272.43       513.25 o                         
   2  11   4      14030.83      16964.16       368.83 o                         
   3  11   4         50.39         85.60        49.18 o                         
   4  11   4        796.67        852.76       110.48 o                         
   5  11   4       4397.49       4440.85       323.64 o                         
   6  11   4       3619.58       3014.89       295.24 o                         
   7  11   4          2.23         10.27        43.88 o                         
   8  11   4        760.98        623.38        92.04 o                         
   9  11   4       1269.83       1271.03       157.83 o                         
  10  11   4         28.52         11.61        47.37 o                         
  11  11   4         30.02        124.17        77.98 o                         
  12  11   4        135.12        190.09        64.33 o                         
  13  11   4        688.35        822.78        91.55 o                         
  14  11   4       1434.69       1323.20       113.78 o                         
  15  11   4         26.64        -21.81        22.82 o                         
 -18  12   4         26.39          7.51        37.80 o                         
 -17  12   4          6.66         -4.75        48.95 o                         
 -16  12   4         59.93         42.69        72.53 o                         
 -15  12   4        133.38        298.10       110.67 o                         
 -14  12   4         47.56         18.38       174.63 o                         
 -13  12   4       1823.74       2031.31       217.76 o                         
 -12  12   4          2.73        -51.17        77.34 o                         
 -11  12   4       6264.97       5561.08       277.14 o                         
 -10  12   4      17717.47      16478.02       982.83 o                         
  -9  12   4       6237.70       5750.83       468.64 o                         
  -8  12   4       4042.33       3277.67       222.28 o                         
  -7  12   4       3158.76       2880.02       217.42 o                         
  -6  12   4        208.77        258.66        74.78 o                         
  -5  12   4       1416.17       1599.72       152.68 o                         
  -4  12   4       1549.09       1349.91       136.61 o                         
  -3  12   4       3153.67       2398.56       247.89 o                         
  -2  12   4      12120.15      14407.19       458.42 o                         
  -1  12   4        332.59        351.21        74.19 o                         
   0  12   4          1.19       -111.83       123.44 o                         
   1  12   4       4826.39       6610.20       343.28 o                         
   2  12   4       4763.77       6005.81       327.04 o                         
   3  12   4       8493.12       9787.25       365.29 o                         
   4  12   4       2128.04       2350.02       160.88 o                         
   5  12   4         84.64         57.48        64.37 o                         
   6  12   4          1.83        -36.74        73.60 o                         
   7  12   4          7.56         55.73        39.28 o                         
   8  12   4       1340.84       1283.13       151.21 o                         
   9  12   4        979.73        934.41       148.79 o                         
  10  12   4        496.41        518.94        89.83 o                         
  11  12   4       3284.96       3876.41       244.60 o                         
  12  12   4         80.09        164.82        65.62 o                         
  13  12   4         30.29         31.85        43.40 o                         
  14  12   4         20.40         -9.72        37.39 o                         
  15  12   4         15.24          7.20        25.06 o                         
 -18  13   4         21.22          6.51        41.71 o                         
 -17  13   4        290.29        213.74        49.33 o                         
 -16  13   4         10.90        -40.35        63.48 o                         
 -15  13   4         25.53        120.78        62.78 o                         
 -14  13   4        350.08        336.45       128.67 o                         
 -13  13   4         12.68        -52.55        59.37 o                         
 -12  13   4       2939.54       2843.35       197.07 o                         
 -11  13   4         71.73         40.17        70.79 o                         
 -10  13   4       3789.25       3773.68       258.07 o                         
  -9  13   4       1568.44       1470.87       165.16 o                         
  -8  13   4        335.43        250.86        75.58 o                         
  -7  13   4       1730.67       1364.44       120.18 o                         
  -6  13   4       3891.93       3382.98       234.80 o                         
  -5  13   4          8.23         35.60        91.78 o                         
  -4  13   4       1692.68       1311.46       128.94 o                         
  -3  13   4         33.77        204.32        45.50 o                         
  -2  13   4       4292.28       4595.95       273.20 o                         
  -1  13   4       2620.29       2586.97       199.45 o                         
   0  13   4          3.29         -6.94        59.66 o                         
   1  13   4       4416.88       6258.27       349.90 o                         
   2  13   4       5263.20       5537.01       334.80 o                         
   3  13   4        566.29        603.98       106.58 o                         
   4  13   4        170.80        154.53        67.95 o                         
   5  13   4        872.79        834.28       186.92 o                         
   6  13   4       1638.49       1284.03       230.46 o                         
   7  13   4        147.46        137.90        50.54 o                         
   8  13   4         30.80         74.74        45.11 o                         
   9  13   4        327.91        276.37        67.34 o                         
  10  13   4       3822.33       3208.61       411.43 o                         
  11  13   4        127.63         84.23        45.45 o                         
  12  13   4         45.09         22.70        47.92 o                         
  13  13   4        250.27        126.28        35.43 o                         
  14  13   4       1340.38       1289.87       100.36 o                         
 -18  14   4        131.94         42.81        29.16 o                         
 -17  14   4         13.48         37.60        49.16 o                         
 -16  14   4         23.56         22.11        55.08 o                         
 -15  14   4        656.76        743.62       154.37 o                         
 -14  14   4       1269.62       1839.10       259.44 o                         
 -13  14   4        172.93        195.75       121.18 o                         
 -12  14   4         13.89         71.94        54.22 o                         
 -11  14   4       1121.01       1192.23       109.05 o                         
 -10  14   4        254.68        282.21        98.95 o                         
  -9  14   4      10579.81       9780.08       607.78 o                         
  -8  14   4       2424.79       2232.78       277.45 o                         
  -7  14   4       2357.85       2238.98       160.04 o                         
  -6  14   4        928.03        713.38       118.73 o                         
  -5  14   4       4846.47       4114.87       259.31 o                         
  -4  14   4       2676.63       2593.58       199.07 o                         
  -3  14   4         42.21        122.40        61.44 o                         
  -2  14   4       9155.75      10166.96       424.13 o                         
  -1  14   4       1171.20       1404.88       158.38 o                         
   0  14   4          2.89         66.66        83.25 o                         
   1  14   4       5598.48       5711.14       341.93 o                         
   2  14   4       3764.13       4344.44       309.39 o                         
   3  14   4       1357.50       1407.30       167.80 o                         
   4  14   4        587.75        543.09       145.13 o                         
   5  14   4       4084.57       4105.57       397.21 o                         
   6  14   4          5.77         17.17        47.07 o                         
   7  14   4        307.10        357.13        56.71 o                         
   8  14   4          4.22         -4.02        36.31 o                         
   9  14   4        811.07        802.73        91.91 o                         
  10  14   4        207.96        136.47        53.68 o                         
  11  14   4         85.49         30.43        33.74 o                         
  12  14   4        133.40        131.41        38.16 o                         
  13  14   4         68.50         54.01        33.64 o                         
  14  14   4         16.05         90.20        34.86 o                         
 -17  15   4         14.11         33.86        28.71 o                         
 -16  15   4          1.20          4.36        31.84 o                         
 -15  15   4         76.27         17.62        59.36 o                         
 -14  15   4        340.61        489.33       135.30 o                         
 -13  15   4        979.00       1121.85       218.45 o                         
 -12  15   4       1544.03       1610.20       250.15 o                         
 -11  15   4       1015.26       1163.66       112.22 o                         
 -10  15   4        366.40        376.35        65.79 o                         
  -9  15   4         30.83         94.25        45.95 o                         
  -8  15   4        737.97        609.20       122.53 o                         
  -7  15   4        685.73        742.45        96.27 o                         
  -6  15   4        851.29        931.25       134.65 o                         
  -5  15   4        120.17         21.19        46.47 o                         
  -4  15   4       7118.00       6716.22       341.86 o                         
  -3  15   4       1211.86        760.00       122.05 o                         
  -2  15   4       5855.18       5667.13       326.23 o                         
  -1  15   4        212.06        425.05       104.93 o                         
   0  15   4       1154.36       1572.01       184.76 o                         
   1  15   4          2.67        108.68       144.17 o                         
   2  15   4        165.47        119.65       168.23 o                         
   3  15   4       2152.84       2374.87       245.47 o                         
   4  15   4        189.55        172.27       132.91 o                         
   5  15   4        820.49        651.40       183.95 o                         
   6  15   4         35.67         40.32        42.35 o                         
   7  15   4         71.20         53.20        49.40 o                         
   8  15   4          0.43         61.89        52.45 o                         
   9  15   4          5.26         69.55        51.48 o                         
  10  15   4       1519.82       1420.20       128.54 o                         
  11  15   4        185.45        162.93        41.55 o                         
  12  15   4        104.32        114.52        35.80 o                         
  13  15   4          0.88        -31.86        77.05 o                         
  14  15   4         47.71         18.17        24.63 o                         
 -17  16   4         11.24         -9.18        38.62 o                         
 -16  16   4         97.59         99.32        36.70 o                         
 -15  16   4        199.60        194.66        69.38 o                         
 -14  16   4        669.86        737.13       151.19 o                         
 -13  16   4       1768.32       2129.35       268.28 o                         
 -12  16   4       1503.37       1524.92       229.75 o                         
 -11  16   4       5130.15       5023.83       404.65 o                         
 -10  16   4       1178.64       1073.23       134.25 o                         
  -9  16   4       1947.50       1867.69       144.25 o                         
  -8  16   4        674.93        745.60       111.50 o                         
  -7  16   4        714.61        679.20        99.66 o                         
  -6  16   4       1739.40       1585.67       181.73 o                         
  -5  16   4       4291.35       3807.76       267.92 o                         
  -4  16   4       1491.18       1194.79       154.64 o                         
  -3  16   4       3612.03       3640.74       258.48 o                         
  -2  16   4        692.79        617.67       120.92 o                         
  -1  16   4       4354.50       5024.19       326.78 o                         
   0  16   4        186.86        245.04       106.46 o                         
   1  16   4       7256.53       8719.67       441.38 o                         
   2  16   4       1780.06       1853.54       215.80 o                         
   3  16   4        777.32        795.06       255.48 o                         
   4  16   4       1236.27       1160.48       320.03 o                         
   5  16   4       6530.47       5663.55       495.97 o                         
   6  16   4       2222.98       1757.71       131.11 o                         
   7  16   4        953.64        810.37       104.99 o                         
   8  16   4       4901.40       4005.39       246.86 o                         
   9  16   4       2958.92       2652.02       184.15 o                         
  10  16   4         19.90         -4.55        41.98 o                         
  11  16   4         15.65          1.86        41.45 o                         
  12  16   4         67.58         48.14        24.99 o                         
  13  16   4         80.32         52.33        70.51 o                         
 -17  17   4        126.25         84.58        26.77 o                         
 -16  17   4         57.62         80.85        38.93 o                         
 -15  17   4          9.71         13.40        31.84 o                         
 -14  17   4         12.56        -48.08        56.59 o                         
 -13  17   4       1694.40       1908.51       244.53 o                         
 -12  17   4         11.70         47.60        80.53 o                         
 -11  17   4       1769.55       1736.23       240.12 o                         
 -10  17   4        105.64        113.06        55.42 o                         
  -9  17   4        699.61        589.94        87.21 o                         
  -8  17   4        119.66        102.68        54.60 o                         
  -7  17   4       1499.71       1412.97       166.72 o                         
  -6  17   4       2037.62       1958.45       220.86 o                         
  -5  17   4        245.45        318.96        91.12 o                         
  -4  17   4       1761.45       1899.34       198.67 o                         
  -3  17   4         29.29         64.33        56.33 o                         
  -2  17   4       3442.99       3562.13       282.50 o                         
  -1  17   4       3063.62       3157.70       270.53 o                         
   0  17   4      12821.72      14880.28      1288.05 o                         
   1  17   4      18538.54      20826.85      1248.11 o                         
   2  17   4       2910.42       3842.90       314.27 o                         
   3  17   4        490.94        731.51       258.18 o                         
   4  17   4        812.08        835.28       275.66 o                         
   5  17   4       2555.60       1973.18       172.24 o                         
   6  17   4       1892.60       1761.51       138.82 o                         
   7  17   4         87.69        114.33        65.19 o                         
   8  17   4        198.45        218.12        76.68 o                         
   9  17   4        841.29        873.08       119.50 o                         
  10  17   4          3.29         -8.62        44.00 o                         
  11  17   4       1017.11        776.03        92.44 o                         
  12  17   4        355.14        224.88        39.97 o                         
  13  17   4        490.03        335.20        43.83 o                         
 -17  18   4          0.62        -42.82        28.91 o                         
 -16  18   4          0.50         -1.11        38.02 o                         
 -15  18   4        115.42        117.45        43.95 o                         
 -14  18   4         11.38         10.61        45.00 o                         
 -13  18   4         92.83         59.74        50.46 o                         
 -12  18   4         83.58        156.66        89.99 o                         
 -11  18   4        836.64        607.70       170.53 o                         
 -10  18   4       1874.50       1639.94       162.85 o                         
  -9  18   4        289.76        268.71        64.22 o                         
  -8  18   4       2105.15       2034.91       192.11 o                         
  -7  18   4        700.11        599.20        91.95 o                         
  -6  18   4       5789.51       5304.20       522.66 o                         
  -5  18   4      15937.00      13998.25       534.91 o                         
  -4  18   4       5130.94       4848.38       319.46 o                         
  -3  18   4       2511.49       2385.80       245.97 o                         
  -2  18   4       2939.58       2908.02       252.16 o                         
  -1  18   4        230.72        355.10       106.90 o                         
   0  18   4       1434.37       1497.22       197.16 o                         
   1  18   4         71.86        237.75       107.35 o                         
   2  18   4       1285.86       1519.71       342.27 o                         
   3  18   4      11241.34      12754.38      1052.87 o                         
   4  18   4         54.30        -45.82        57.09 o                         
   5  18   4       8333.65       6602.67       387.00 o                         
   6  18   4       8329.02       6809.40       266.14 o                         
   7  18   4        363.94        273.60        73.70 o                         
   8  18   4       2657.70       2178.76       204.74 o                         
   9  18   4       1552.80       1278.74       173.76 o                         
  10  18   4         83.79         39.35        40.15 o                         
  11  18   4        297.58        305.49        65.81 o                         
  12  18   4         85.15          9.11        27.64 o                         
  13  18   4          0.18         16.47        44.57 o                         
 -16  19   4          6.11         12.88        44.77 o                         
 -15  19   4         12.46         -6.47        68.88 o                         
 -14  19   4        309.66        338.96        72.26 o                         
 -13  19   4         94.42         56.00       149.49 o                         
 -12  19   4        397.77        420.89        92.14 o                         
 -11  19   4         87.33         81.34        65.40 o                         
 -10  19   4         18.01         28.33        60.48 o                         
  -9  19   4        145.67        164.44        55.36 o                         
  -8  19   4         21.06         29.58        31.53 o                         
  -7  19   4         35.85         52.26        29.92 o                         
  -6  19   4         37.40         25.47        61.83 o                         
  -5  19   4         56.23         78.72        72.58 o                         
  -4  19   4       6235.67       5740.73       353.47 o                         
  -3  19   4       1010.78       1067.72       169.66 o                         
  -2  19   4          8.86         33.60        74.48 o                         
  -1  19   4       1865.02       2136.60       235.67 o                         
   0  19   4      11694.76      13716.70       667.13 o                         
   1  19   4       1378.04       1338.01       297.29 o                         
   2  19   4        182.13        101.19       114.11 o                         
   3  19   4       2526.86       2038.70       169.85 o                         
   4  19   4       2769.61       2501.89       189.60 o                         
   5  19   4         85.80          2.27        58.98 o                         
   6  19   4       2723.99       2508.05       169.58 o                         
   7  19   4          0.56        -57.19        68.26 o                         
   8  19   4        936.34        764.53       121.53 o                         
   9  19   4         77.61         75.02        49.55 o                         
  10  19   4       1485.19       1416.07       135.34 o                         
  11  19   4         51.33        -53.64        62.45 o                         
  12  19   4         21.78        -36.77        27.18 o                         
  13  19   4         19.95        -22.72        50.63 o                         
 -16  20   4         80.32         42.50        40.05 o                         
 -15  20   4        170.81        184.86        39.38 o                         
 -14  20   4          8.41        -29.27        34.90 o                         
 -13  20   4         79.31         62.45       144.14 o                         
 -12  20   4        689.05        554.39        87.79 o                         
 -11  20   4        180.52        136.48        61.79 o                         
 -10  20   4        838.41        647.81        92.74 o                         
  -9  20   4         79.32         51.59        50.87 o                         
  -8  20   4       2503.60       2229.99       154.01 o                         
  -7  20   4       3639.15       2884.11       156.68 o                         
  -6  20   4       2153.26       1881.57       209.15 o                         
  -5  20   4       1619.01       1447.82       176.26 o                         
  -4  20   4       1874.32       1830.60       287.45 o                         
  -3  20   4        290.27        243.37        80.81 o                         
  -2  20   4       4629.78       4348.36       335.44 o                         
  -1  20   4       2986.13       3113.15       282.36 o                         
   0  20   4       4298.92       4417.29       539.74 o                         
   1  20   4        166.38        134.56       132.78 o                         
   2  20   4         47.30        -16.67        46.47 o                         
   3  20   4       2914.17       2521.97       191.35 o                         
   4  20   4        183.54        157.58        71.50 o                         
   5  20   4       2280.29       1853.43       175.23 o                         
   6  20   4       2544.82       2102.77       159.18 o                         
   7  20   4        123.23         39.52        51.97 o                         
   8  20   4       2127.82       1738.40       162.84 o                         
   9  20   4         52.06        129.24        58.03 o                         
  10  20   4        149.24        153.24        51.62 o                         
  11  20   4          2.10        -34.63        37.51 o                         
  12  20   4         46.06         69.77        35.19 o                         
 -16  21   4        170.24        141.16        41.52 o                         
 -15  21   4          0.15        -76.87        50.84 o                         
 -14  21   4       1131.18       1218.27       104.68 o                         
 -13  21   4        230.75        221.28        57.00 o                         
 -12  21   4         40.94         32.48        50.28 o                         
 -11  21   4         58.18         21.62        59.12 o                         
 -10  21   4         95.89        106.70        76.48 o                         
  -9  21   4         28.23         27.23        40.41 o                         
  -8  21   4         18.54         34.17        37.57 o                         
  -7  21   4        429.47        442.87        69.68 o                         
  -6  21   4        476.88        419.95        65.73 o                         
  -5  21   4         57.51         46.27        67.65 o                         
  -4  21   4      16332.47      13884.55      1224.63 o                         
  -3  21   4      22078.69      18315.72      1357.01 o                         
  -2  21   4        663.11        490.40        80.87 o                         
  -1  21   4        970.26        744.12       101.40 o                         
   0  21   4       4106.58       3147.95       228.53 o                         
   1  21   4        438.92        272.33       105.18 o                         
   2  21   4        107.91         87.97        51.87 o                         
   3  21   4       3932.31       3255.19       220.60 o                         
   4  21   4       9020.08       7891.57       357.00 o                         
   5  21   4        477.84        317.01        74.95 o                         
   6  21   4       4517.84       3721.98       217.35 o                         
   7  21   4          8.88        -68.86        63.65 o                         
   8  21   4         64.18         68.41        39.35 o                         
   9  21   4       3010.87       2877.32       202.59 o                         
  10  21   4       4584.55       4876.33       237.59 o                         
  11  21   4         13.20         -1.48        65.46 o                         
  12  21   4         34.46         13.36       116.23 o                         
 -15  22   4        664.83        533.50        94.09 o                         
 -14  22   4         22.45         64.86        52.80 o                         
 -13  22   4          1.70         35.75        53.14 o                         
 -12  22   4        401.06        241.79        92.26 o                         
 -11  22   4        121.69         91.95        61.05 o                         
 -10  22   4          4.60         43.24        50.74 o                         
  -9  22   4        970.57        950.02       155.30 o                         
  -8  22   4       1136.36        935.04       160.66 o                         
  -7  22   4       7815.72       6580.65       280.84 o                         
  -6  22   4         23.81         69.97        49.27 o                         
  -5  22   4       4476.40       3742.94       213.81 o                         
  -4  22   4      10028.86       8349.88       613.28 o                         
  -3  22   4         42.35         15.97        51.28 o                         
  -2  22   4        625.55        612.98        87.89 o                         
  -1  22   4         46.73         73.70        44.44 o                         
   0  22   4       1101.95        949.78       125.78 o                         
   1  22   4        257.65        224.37        70.20 o                         
   2  22   4         41.92        -20.75        56.43 o                         
   3  22   4        975.15        704.49       101.52 o                         
   4  22   4        117.23        133.60        55.99 o                         
   5  22   4        189.65         53.03        47.97 o                         
   6  22   4       1172.17        902.38       109.11 o                         
   7  22   4        858.77        515.72       109.24 o                         
   8  22   4        164.23        177.66        71.00 o                         
   9  22   4         51.65         71.05        81.06 o                         
  10  22   4         20.79         32.80        72.24 o                         
  11  22   4        510.31        410.25        66.77 o                         
  12  22   4         75.55        101.88        50.24 o                         
 -15  23   4        105.89         62.52        30.67 o                         
 -14  23   4        982.93       1099.10       137.38 o                         
 -13  23   4        692.93        844.34       126.25 o                         
 -12  23   4         40.47         73.65        39.75 o                         
 -11  23   4        245.34        330.30        95.63 o                         
 -10  23   4        708.44        761.09       148.81 o                         
  -9  23   4        938.02        976.21       162.91 o                         
  -8  23   4       1332.54       1189.27       166.19 o                         
  -7  23   4        533.58        500.91        91.39 o                         
  -6  23   4       1022.01       1036.10       118.41 o                         
  -5  23   4       3132.49       2582.86       177.47 o                         
  -4  23   4      16565.74      14461.49       628.94 o                         
  -3  23   4       4013.38       3128.15       291.61 o                         
  -2  23   4         25.78          2.84        60.94 o                         
  -1  23   4        419.64        295.90        76.15 o                         
   0  23   4       1035.66        822.04       116.85 o                         
   1  23   4        166.65         83.93        46.59 o                         
   2  23   4        525.96        499.12        95.21 o                         
   3  23   4       2660.63       2541.46       201.83 o                         
   4  23   4       1302.57       1247.41       240.00 o                         
   5  23   4       1396.73       1288.10       129.58 o                         
   6  23   4          1.79         11.79        49.38 o                         
   7  23   4          0.52          7.14        54.18 o                         
   8  23   4          1.27         77.32        64.34 o                         
   9  23   4       1225.44        931.51       195.76 o                         
  10  23   4       2647.55       2936.35       219.90 o                         
  11  23   4         76.01        110.10        41.35 o                         
  12  23   4        148.72         97.22        51.17 o                         
 -15  24   4        130.89        151.54        45.78 o                         
 -14  24   4         23.05         38.10        40.16 o                         
 -13  24   4        167.92        205.92        67.03 o                         
 -12  24   4        254.26        389.56        93.79 o                         
 -11  24   4        721.83        805.38       135.82 o                         
 -10  24   4        324.50        327.10        92.89 o                         
  -9  24   4        333.56        322.64       102.83 o                         
  -8  24   4       1044.87        765.55       143.32 o                         
  -7  24   4       4267.61       3479.98       242.68 o                         
  -6  24   4        666.57        701.77       146.40 o                         
  -5  24   4      24882.59      21266.20      1163.82 o                         
  -4  24   4       4367.34       4172.85       336.05 o                         
  -3  24   4       4135.21       3329.46       224.28 o                         
  -2  24   4       1711.53       1511.10       150.47 o                         
  -1  24   4       1689.66       1809.18       170.44 o                         
   0  24   4       6756.29       5667.96       299.51 o                         
   1  24   4         89.76         92.85        54.93 o                         
   2  24   4        963.16        923.23       128.93 o                         
   3  24   4       3913.19       3571.00       345.23 o                         
   4  24   4        148.07         62.68       164.42 o                         
   5  24   4         55.10        -44.88        79.93 o                         
   6  24   4          5.36        -41.45        48.08 o                         
   7  24   4          2.12        -30.06        44.51 o                         
   8  24   4       1174.11       1104.79       130.77 o                         
   9  24   4        859.89        738.84       143.36 o                         
  10  24   4        379.38        464.52        86.09 o                         
  11  24   4       2434.72       2382.33       430.21 o                         
 -14  25   4        362.68        444.72        84.60 o                         
 -13  25   4        174.73        161.41        58.00 o                         
 -12  25   4        567.50        633.10       106.32 o                         
 -11  25   4        443.00        386.87        91.73 o                         
 -10  25   4        533.05        503.03       114.46 o                         
  -9  25   4       1470.57       1563.38       193.75 o                         
  -8  25   4       2466.27       2221.41       240.46 o                         
  -7  25   4          3.66         18.69        87.73 o                         
  -6  25   4        254.68        255.96        61.06 o                         
  -5  25   4        983.31        810.92       129.49 o                         
  -4  25   4        432.45        301.88       164.20 o                         
  -3  25   4        619.71        536.85        91.83 o                         
  -2  25   4       1691.14       1546.09       155.74 o                         
  -1  25   4       2444.20       1796.95       176.07 o                         
   0  25   4        220.08        142.79        66.90 o                         
   1  25   4          2.18        -50.03        53.04 o                         
   2  25   4         77.05         90.59        80.67 o                         
   3  25   4          1.66        -45.18        52.67 o                         
   4  25   4        270.42        300.41        92.04 o                         
   5  25   4        288.02        263.83        67.96 o                         
   6  25   4        330.92        180.91        67.18 o                         
   7  25   4        311.14        130.89        99.04 o                         
   8  25   4        891.03        986.43       123.07 o                         
   9  25   4         12.11        -19.68       134.40 o                         
  10  25   4        195.93        244.29        67.71 o                         
  11  25   4        828.03        948.64       177.33 o                         
 -14  26   4         14.65         20.78        34.52 o                         
 -13  26   4        522.41        621.71        96.26 o                         
 -12  26   4        755.41        845.02       125.38 o                         
 -11  26   4        219.38        199.78        70.34 o                         
 -10  26   4        486.20        468.94        98.62 o                         
  -9  26   4        970.68        886.43       150.27 o                         
  -8  26   4        462.31        507.16       112.74 o                         
  -7  26   4        176.03        140.14        71.03 o                         
  -6  26   4         24.44         73.75        62.78 o                         
  -5  26   4       9601.45       8582.27       396.79 o                         
  -4  26   4        748.30        892.73       150.42 o                         
  -3  26   4       1757.88       1438.54       183.62 o                         
  -2  26   4        334.54        252.73        86.94 o                         
  -1  26   4        373.89        487.58       117.39 o                         
   0  26   4          4.93         94.64        80.22 o                         
   1  26   4       1992.08       1632.33       200.20 o                         
   2  26   4        205.23        143.60        61.61 o                         
   3  26   4         15.38         87.62        77.95 o                         
   4  26   4         75.02        -43.10        64.64 o                         
   5  26   4       1068.99        850.27       107.13 o                         
   6  26   4        321.03        325.57        78.83 o                         
   7  26   4         32.68         18.75        52.36 o                         
   8  26   4        963.71        999.24       122.11 o                         
   9  26   4        274.30        365.25        88.64 o                         
  10  26   4        230.32        309.07        55.82 o                         
  11  26   4        805.70        684.52        93.72 o                         
 -13  27   4         17.17         -8.29        34.34 o                         
 -12  27   4       1271.78       1659.55       166.81 o                         
 -11  27   4       1478.09       1755.51       183.24 o                         
 -10  27   4         23.00          4.99        52.80 o                         
  -9  27   4        507.69        561.49       121.16 o                         
  -8  27   4        104.46         18.72        44.26 o                         
  -7  27   4         56.00          9.35        46.24 o                         
  -6  27   4       1365.08       1262.69       156.50 o                         
  -5  27   4       1266.56       1134.28       142.78 o                         
  -4  27   4        308.34        232.04        77.09 o                         
  -3  27   4       1418.79       1406.51       186.20 o                         
  -2  27   4       1921.04       1650.70       202.42 o                         
  -1  27   4        211.81         35.14        64.91 o                         
   0  27   4        818.87        638.55       128.08 o                         
   1  27   4        187.25        148.78        76.47 o                         
   2  27   4        884.44        803.02       194.88 o                         
   3  27   4         13.18        -21.71        74.16 o                         
   4  27   4        151.16        156.34        80.66 o                         
   5  27   4        124.81         24.23        54.86 o                         
   6  27   4        386.42        304.65        87.13 o                         
   7  27   4         26.69         63.35        45.96 o                         
   8  27   4         29.61         80.97        68.99 o                         
   9  27   4        527.59        477.78       208.91 o                         
  10  27   4         19.80         69.20        42.51 o                         
 -13  28   4          5.57         19.01        25.28 o                         
 -12  28   4         45.86          5.17        35.26 o                         
 -11  28   4        238.70        226.06        66.64 o                         
 -10  28   4        296.46        232.30        75.49 o                         
  -9  28   4       3248.29       3520.58       281.29 o                         
  -8  28   4        917.61       1019.72       159.13 o                         
  -7  28   4         67.77         68.21        65.13 o                         
  -6  28   4        123.95         63.63       120.88 o                         
  -5  28   4       1272.36       1330.18       179.92 o                         
  -4  28   4       1146.45       1168.36       166.78 o                         
  -3  28   4        130.27         95.55        87.19 o                         
  -2  28   4       1692.49       1613.50       204.56 o                         
  -1  28   4        114.24         78.61       113.61 o                         
   0  28   4         20.78         83.03        88.16 o                         
   1  28   4         83.86         81.72        73.03 o                         
   2  28   4       1142.23       1197.00       178.44 o                         
   3  28   4       1294.21       1468.86       240.98 o                         
   4  28   4       1525.01       1279.77       137.23 o                         
   5  28   4        464.42        332.77        85.68 o                         
   6  28   4         56.50         65.46        44.65 o                         
   7  28   4          2.38        -30.60        92.34 o                         
   8  28   4          5.21         14.31        82.64 o                         
   9  28   4        453.33        618.44       100.73 o                         
 -12  29   4       1057.69       1449.37       186.57 o                         
 -11  29   4        605.71        641.87       109.22 o                         
 -10  29   4         42.93         87.99        59.09 o                         
  -9  29   4        121.91         35.58        41.80 o                         
  -8  29   4          2.52         42.54        43.69 o                         
  -7  29   4          1.02         33.58        41.69 o                         
  -6  29   4        874.78        900.14       118.53 o                         
  -5  29   4       1318.61       1273.09       228.86 o                         
  -4  29   4        172.79        125.09        85.53 o                         
  -3  29   4       1799.52       2212.48       236.12 o                         
  -2  29   4        534.89        570.72       128.52 o                         
  -1  29   4        904.62        842.18       156.69 o                         
   0  29   4        664.88        609.05       142.37 o                         
   1  29   4        929.95        912.05       154.50 o                         
   2  29   4       1048.55       1296.48       218.24 o                         
   3  29   4        244.28        179.17        54.01 o                         
   4  29   4        760.81        678.48       202.54 o                         
   5  29   4         18.97        -14.62        69.18 o                         
   6  29   4        253.71        193.54        63.78 o                         
   7  29   4        202.53        294.79        64.67 o                         
   8  29   4          1.46        -15.71        37.71 o                         
   9  29   4         55.46         80.66        38.72 o                         
 -12  30   4         43.11         65.94        60.48 o                         
 -11  30   4        891.24       1135.25       115.53 o                         
 -10  30   4        675.79        666.20       118.61 o                         
  -9  30   4       1003.48       1233.25       122.13 o                         
  -8  30   4       1080.14       1399.79       138.27 o                         
  -7  30   4        737.06        798.63       105.62 o                         
  -6  30   4         74.89        117.59        74.04 o                         
  -5  30   4         50.49         85.22        61.36 o                         
  -4  30   4          0.13        -22.73        94.40 o                         
  -3  30   4        858.64       1067.24       164.61 o                         
  -2  30   4        749.01        924.34       160.42 o                         
  -1  30   4       1359.81       1605.05       206.83 o                         
   0  30   4         15.85       -103.26        76.33 o                         
   1  30   4        124.98        282.30       102.36 o                         
   2  30   4       3079.94       3418.65       419.92 o                         
   3  30   4       3233.29       2777.96       196.13 o                         
   4  30   4        974.62        830.34       128.08 o                         
   5  30   4        282.34        315.14        81.26 o                         
   6  30   4          0.70         27.23        45.04 o                         
   7  30   4         75.15        -58.20       120.54 o                         
   8  30   4        143.14        124.59        51.60 o                         
 -11  31   4        327.10        366.09        80.61 o                         
 -10  31   4        108.36        271.12        56.21 o                         
  -9  31   4        324.74        378.61        65.81 o                         
  -8  31   4          3.37        -29.28        58.92 o                         
  -7  31   4          2.51        -30.88        47.54 o                         
  -6  31   4        360.20        490.43       131.97 o                         
  -5  31   4         36.92         34.58        60.94 o                         
  -4  31   4        144.55         52.38        66.59 o                         
  -3  31   4        327.44        375.46       104.91 o                         
  -2  31   4        109.58        102.03        66.07 o                         
  -1  31   4        131.64        132.12        73.98 o                         
   0  31   4        241.44        340.04       107.87 o                         
   1  31   4        629.70        613.68       130.41 o                         
   2  31   4        792.32       1071.08       130.03 o                         
   3  31   4         73.26         61.72        66.56 o                         
   4  31   4        884.04        940.26       134.19 o                         
   5  31   4        128.69         72.17        44.53 o                         
   6  31   4       1161.76       1372.29       132.39 o                         
   7  31   4         61.32          2.88        77.39 o                         
   8  31   4          0.09        111.71        49.15 o                         
 -10  32   4       1189.63       1938.09       182.59 o                         
  -9  32   4        476.53        624.37        81.40 o                         
  -8  32   4        432.16        530.97        81.71 o                         
  -7  32   4        344.47        543.32       128.60 o                         
  -6  32   4        180.75        268.44       107.40 o                         
  -5  32   4        137.23         81.81        62.24 o                         
  -4  32   4          3.90        -59.61       162.71 o                         
  -3  32   4        216.75        162.12        69.18 o                         
  -2  32   4        269.06        282.35        97.71 o                         
  -1  32   4        215.61        308.53       139.30 o                         
   0  32   4        121.69        174.36        96.00 o                         
   1  32   4         52.49        107.36        70.37 o                         
   2  32   4       5246.02       5950.11       738.45 o                         
   3  32   4       2104.23       2621.33       227.47 o                         
   4  32   4        610.32        683.72       108.03 o                         
   5  32   4        367.73        371.20       168.02 o                         
   6  32   4         18.72        -95.48        68.01 o                         
   7  32   4        363.46        646.21       121.75 o                         
 -10  33   4         14.18        105.16        51.58 o                         
  -9  33   4          7.71         30.45        40.59 o                         
  -8  33   4         57.63        -34.69        48.68 o                         
  -7  33   4        190.52        170.92        74.13 o                         
  -6  33   4          2.36        -36.66        71.54 o                         
  -5  33   4         16.05        -68.33        78.87 o                         
  -4  33   4          0.11         13.25       117.89 o                         
  -3  33   4          5.38        -33.66        97.05 o                         
  -2  33   4       1899.05       2378.50       238.08 o                         
  -1  33   4         28.75        -23.02        79.51 o                         
   0  33   4       2253.22       2508.51       338.90 o                         
   1  33   4       1077.34       1246.52       193.65 o                         
   2  33   4         18.63        -84.90        68.02 o                         
   3  33   4          0.10        -30.45        63.21 o                         
   4  33   4        245.89        325.46        81.66 o                         
   5  33   4         65.78        -79.42        51.47 o                         
   6  33   4        351.39        456.77        96.96 o                         
  -8  34   4          2.68          2.41        45.51 o                         
  -7  34   4        420.98        574.25       124.79 o                         
  -6  34   4        444.92        481.64       124.49 o                         
  -5  34   4         14.81        154.86        94.30 o                         
  -4  34   4          0.02          9.80        98.58 o                         
  -3  34   4       1082.84       1340.52       165.78 o                         
  -2  34   4        429.31        433.66       101.25 o                         
  -1  34   4        665.89        710.55       123.75 o                         
   0  34   4         59.82         11.09        96.59 o                         
   1  34   4         80.65        -85.18       132.57 o                         
   2  34   4         18.29         -9.83        87.21 o                         
   3  34   4       1077.06       1300.12       223.86 o                         
   4  34   4         33.04         95.59        78.33 o                         
   5  34   4        120.64         92.60        69.24 o                         
   6  34   4        515.44        553.38       109.89 o                         
  -7  35   4         19.10         74.69        62.97 o                         
  -6  35   4         24.90         46.42        56.68 o                         
  -5  35   4         51.01        180.92        87.48 o                         
  -4  35   4        933.10       1370.71       190.87 o                         
  -3  35   4        246.86        236.33        77.36 o                         
  -2  35   4         44.85        161.78        61.84 o                         
  -1  35   4        683.29        685.80       202.51 o                         
   0  35   4        904.71        874.13       200.93 o                         
   1  35   4         66.06       -113.82        96.80 o                         
   2  35   4        475.21        365.30       119.63 o                         
   3  35   4        255.60        417.17       130.41 o                         
   4  35   4         12.86          9.10        68.02 o                         
  -2  36   4        119.52         28.21        96.73 o                         
  -1  36   4        685.37        796.44       197.53 o                         
   0  36   4         19.42       -138.09        89.91 o                         
   1  36   4         51.98         53.65        66.00 o                         
   2  36   4        108.42        166.32        89.29 o                         
   3  36   4         69.30         89.03        57.29 o                         
  -1  37   4        314.71        548.27       136.98 o                         
   0  37   4         36.33        -26.40        60.53 o                         
   1  37   4        359.58        308.96       105.08 o                         
 -19   1   5        301.96        224.60        44.27 o                         
 -18   1   5        157.14        111.10        32.71 o                         
 -17   1   5         24.46         42.32        36.10 o                         
 -16   1   5       2648.58       3355.30       224.04 o                         
 -14   1   5       3145.24       3481.43       208.56 o                         
 -13   1   5        330.51        153.89        82.94 o                         
 -12   1   5        719.30        512.93        64.48 o                         
 -11   1   5        897.66        763.37       108.03 o                         
 -10   1   5       3222.56       2907.33       202.04 o                         
  -9   1   5         91.79        214.83        61.68 o                         
  -8   1   5       5207.74       4579.15       155.35 o                         
  -7   1   5       6281.40       7058.79       236.83 o                         
  -6   1   5        219.41         41.32        42.88 o                         
  -5   1   5       2154.86       2453.85       485.06 o                         
  -4   1   5       3387.35       3049.90       161.12 o                         
  -3   1   5      11221.63       9390.96       249.58 o                         
  -2   1   5      13477.54      14060.32      1142.22 o                         
  -1   1   5       8212.59       7622.79       185.93 o                         
   0   1   5       7384.75       5972.47       152.50 o                         
   1   1   5       3753.57       3923.12       161.53 o                         
   2   1   5       4490.12       4768.19       317.44 o                         
   3   1   5        205.81        180.19        39.41 o                         
   4   1   5       5005.42       6504.49       393.32 o                         
   5   1   5       3680.31       4819.18       355.89 o                         
   6   1   5       1096.31       1496.04       281.15 o                         
   7   1   5       6965.55       6992.91       507.91 o                         
   8   1   5       3036.16       2872.14       143.64 o                         
   9   1   5        221.56        118.71        46.71 o                         
  10   1   5       2823.70       2681.99       195.46 o                         
  11   1   5       1796.41       1767.76       145.41 o                         
  12   1   5         89.05        367.23        96.04 o                         
  13   1   5        616.98        949.36        86.56 o                         
  14   1   5          8.15         78.01        36.17 o                         
  15   1   5          0.31         -5.44        18.95 o                         
 -19   2   5         62.80         64.04        30.73 o                         
 -18   2   5        157.20        115.97        34.93 o                         
 -17   2   5        170.11        194.32        54.04 o                         
 -16   2   5        323.33        578.72       174.21 o                         
 -15   2   5          1.55        -53.27        77.14 o                         
 -14   2   5         67.38         25.97        55.96 o                         
 -13   2   5        616.65        351.99        72.16 o                         
 -12   2   5        494.53        319.98        46.83 o                         
 -11   2   5       3203.73       3042.85       214.38 o                         
 -10   2   5       1184.83       1168.49       126.47 o                         
  -9   2   5       3969.15       3649.66       215.89 o                         
  -8   2   5       3025.77       2618.07       119.62 o                         
  -7   2   5       7041.75       6278.91       206.82 o                         
  -6   2   5       1076.59       1018.69        94.53 o                         
  -5   2   5       4253.04       4064.09       209.40 o                         
  -4   2   5      23795.42      21985.62       564.46 o                         
  -3   2   5         80.79        163.79        47.27 o                         
  -2   2   5       1080.36        753.35        51.52 o                         
  -1   2   5       2318.32       2385.21       119.41 o                         
   0   2   5       1054.92        619.34        77.79 o                         
   1   2   5        720.57        782.03        79.11 o                         
   2   2   5         56.20        180.40        60.21 o                         
   3   2   5       6101.52       6765.62       237.55 o                         
   4   2   5       7485.07       9491.38       464.95 o                         
   5   2   5       2181.00       2478.14       263.86 o                         
   6   2   5      18434.13      22469.83       794.09 o                         
   7   2   5       6511.15       7233.68       515.92 o                         
   8   2   5        452.03        501.11        93.17 o                         
   9   2   5        436.84        393.31        61.44 o                         
  10   2   5       1783.02       1992.84       137.89 o                         
  11   2   5       2143.13       2382.55       171.42 o                         
  12   2   5       2983.68       3620.25       180.94 o                         
  13   2   5        124.02        283.96        62.87 o                         
  14   2   5        541.21        518.86        65.97 o                         
  15   2   5          0.06        -25.00        18.60 o                         
 -19   3   5         16.62         28.59        23.66 o                         
 -18   3   5        237.48        181.98        34.57 o                         
 -17   3   5         55.92         52.29        43.39 o                         
 -16   3   5        384.06        690.20       123.31 o                         
 -15   3   5       1006.84        964.90       139.88 o                         
 -14   3   5        965.79        643.95       131.04 o                         
 -13   3   5          1.62         36.69        38.00 o                         
 -12   3   5         13.90        -42.70        40.88 o                         
 -11   3   5          2.01         51.97       113.98 o                         
 -10   3   5        190.25         96.27        43.02 o                         
  -9   3   5       3143.68       2870.79       188.63 o                         
  -8   3   5         57.46         32.70        31.82 o                         
  -7   3   5      24443.63      25368.13       859.30 o                         
  -6   3   5       6813.03       5911.72       238.47 o                         
  -5   3   5       4000.29       4605.59       221.86 o                         
  -4   3   5        293.68        293.32        67.02 o                         
  -3   3   5        595.43        509.74        72.08 o                         
  -2   3   5          8.76        117.47        51.52 o                         
  -1   3   5        577.14        317.44        55.27 o                         
   0   3   5        611.75        621.63        67.20 o                         
   1   3   5       4860.45       5187.63       191.14 o                         
   2   3   5         16.77        197.03        75.24 o                         
   3   3   5       4008.85       4057.80       203.14 o                         
   4   3   5          5.18         26.94       102.78 o                         
   5   3   5       9674.52      12970.67       580.31 o                         
   6   3   5       2937.59       3246.18       329.17 o                         
   7   3   5       9134.13       9841.15       592.53 o                         
   8   3   5       2231.06       2186.57       124.82 o                         
   9   3   5       1201.44       1310.18       101.91 o                         
  10   3   5         54.70        109.73        61.92 o                         
  11   3   5         27.70        197.24        73.15 o                         
  12   3   5        377.38        769.78       117.74 o                         
  13   3   5        149.30        182.88        56.35 o                         
  14   3   5         82.08        138.41        39.38 o                         
  15   3   5         12.28        -29.14        26.01 o                         
 -19   4   5        114.35         43.93        23.63 o                         
 -18   4   5        568.11        731.51       110.15 o                         
 -17   4   5        406.08        280.58        57.80 o                         
 -16   4   5        502.85        701.80       100.65 o                         
 -15   4   5        227.84         -0.14        71.54 o                         
 -14   4   5         18.55        -64.99       102.90 o                         
 -13   4   5       1676.45       1230.19       114.30 o                         
 -12   4   5        501.43        373.36        50.50 o                         
 -11   4   5       2377.20       2301.36       201.18 o                         
 -10   4   5       1799.19       1504.62       148.58 o                         
  -9   4   5        135.33         57.53       120.19 o                         
  -8   4   5         65.47        -27.23        38.90 o                         
  -7   4   5      11821.16      10358.85       316.27 o                         
  -6   4   5       4055.64       3993.48       162.95 o                         
  -5   4   5          8.62         58.96        39.92 o                         
  -4   4   5       9481.00       9773.93       384.78 o                         
  -3   4   5        422.24        394.16       109.35 o                         
  -2   4   5      14886.53      16261.17       393.96 o                         
  -1   4   5        191.44        164.90        54.01 o                         
   0   4   5        180.06        194.10        44.19 o                         
   1   4   5         89.34         42.44        34.00 o                         
   2   4   5      11906.24      14211.06       362.95 o                         
   3   4   5       2243.29       2555.77       158.84 o                         
   4   4   5      26204.47      33032.39       872.62 o                         
   5   4   5       4419.21       5648.80       392.06 o                         
   6   4   5       8888.09       9298.50       527.89 o                         
   7   4   5       2195.70       2395.40       302.08 o                         
   8   4   5        397.37        313.51        54.60 o                         
   9   4   5        402.26        306.12        57.05 o                         
  10   4   5          2.94          1.38        44.06 o                         
  11   4   5       1811.49       1910.08       120.65 o                         
  12   4   5       1580.70       1877.76       138.66 o                         
  13   4   5         40.36        110.14        44.59 o                         
  14   4   5        682.86        708.30        74.10 o                         
  15   4   5        260.92        230.67        37.38 o                         
 -19   5   5         10.66         -1.19        31.46 o                         
 -18   5   5         23.46        -38.52        50.84 o                         
 -17   5   5         66.35         55.45        43.04 o                         
 -16   5   5         43.29         21.48        55.06 o
[truncated: 658,936 more chars]
